# Supplementary material for: Computing Endolymph Hydrodynamics During Head Impulse Test on Normal and Hydropic Vestibular Labyrinth Models
Source: Front Neurol. 2020 Apr 21;11:289. doi: 10.3389/fneur.2020.00289 (PMC7193182; doi:10.3389/fneur.2020.00289)
Supplement: Supplementary file 7 [file Data_Sheet_1.ZIP]

Archive with 9 entries (8 files):
- Anatomic 3D Models/
- Anatomic 3D Models/realHydropsUtricularCons.stl
- __MACOSX/Anatomic 3D Models/._realHydropsUtricularCons.stl
- Anatomic 3D Models/.DS_Store
- __MACOSX/Anatomic 3D Models/._.DS_Store
- Anatomic 3D Models/realNormal.stl
- __MACOSX/Anatomic 3D Models/._realNormal.stl
- Anatomic 3D Models/realHydrops.stl
- __MACOSX/Anatomic 3D Models/._realHydrops.stl
