# Supplementary material for: Computing Endolymph Hydrodynamics During Head Impulse Test on Normal and Hydropic Vestibular Labyrinth Models
Source: Front Neurol. 2020 Apr 21;11:289. doi: 10.3389/fneur.2020.00289 (PMC7193182; doi:10.3389/fneur.2020.00289)
Supplement: Supplementary file 8 [file Data_Sheet_2.ZIP › Hydrops_SC/impulse6/Impulse6/pimpleDyMFoam.log]

/*---------------------------------------------------------------------------*\
| =========                 |                                                 |
| \\      /  F ield         | OpenFOAM: The Open Source CFD Toolbox           |
|  \\    /   O peration     | Version:  4.0                                   |
|   \\  /    A nd           | Web:      www.OpenFOAM.org                      |
|    \\/     M anipulation  |                                                 |
\*---------------------------------------------------------------------------*/
Build  : 4.0
Exec   : pimpleDyMFoam -parallel
Date   : Jul 03 2019
Time   : 07:47:06
Host   : "macBookPro"
PID    : 2869
Case   : /home/jorge/Escritorio/Simulaciones/Hydrops/Hydrops
nProcs : 2
Slaves : 1("macBookPro.2870")
Pstream initialized with:
    floatTransfer      : 0
    nProcsSimpleSum    : 0
    commsType          : nonBlocking
    polling iterations : 0
fileModificationChecking : Monitoring run-time modified files using timeStampMaster
allowSystemOperations : Allowing user-supplied system call operations

// * * * * * * * * * * * * * * * * * * * * * * * * * * * * * * * * * * * * * //
Create time

Create mesh for time = 0

Selecting dynamicFvMesh solidBodyMotionFvMesh
Selecting solid-body motion function rotatingMotion
Applying solid body motion to entire mesh

PIMPLE: Operating solver in PISO mode

Reading field p

Reading field U

Reading/calculating face flux field phi

Selecting incompressible transport model Newtonian
Selecting turbulence model type laminar
Creating MRF zone list from MRFProperties
Reading/calculating face velocity Uf

Creating finite volume options from "system/fvOptions"

Courant Number mean: 0 max: 0

Starting time loop

Courant Number mean: 0 max: 0
Time = 0.004

PIMPLE: iteration 1
DILUPBiCGStab:  Solving for Ux, Initial residual = 1, Final residual = 8.956458e-06, No Iterations 2
DILUPBiCGStab:  Solving for Uy, Initial residual = 1, Final residual = 7.514541e-06, No Iterations 2
DILUPBiCGStab:  Solving for Uz, Initial residual = 1, Final residual = 7.987544e-06, No Iterations 2
GAMG:  Solving for p, Initial residual = 1, Final residual = 0.009789924, No Iterations 13
GAMG:  Solving for p, Initial residual = 0.2389778, Final residual = 2.369244e-05, No Iterations 99
time step continuity errors : sum local = 6.048434e-08, global = 1.828898e-16, cumulative = 1.828898e-16
ExecutionTime = 1.91 s  ClockTime = 2 s

Courant Number mean: 0.001471134 max: 0.01252949
Time = 0.008

PIMPLE: iteration 1
DILUPBiCGStab:  Solving for Ux, Initial residual = 0.2893669, Final residual = 2.178646e-06, No Iterations 2
DILUPBiCGStab:  Solving for Uy, Initial residual = 0.2907575, Final residual = 1.796229e-06, No Iterations 2
DILUPBiCGStab:  Solving for Uz, Initial residual = 0.3366466, Final residual = 1.996634e-06, No Iterations 2
GAMG:  Solving for p, Initial residual = 0.7382549, Final residual = 0.006442863, No Iterations 10
GAMG:  Solving for p, Initial residual = 0.5091702, Final residual = 5.028303e-05, No Iterations 49
time step continuity errors : sum local = 1.025933e-07, global = -4.173907e-17, cumulative = 1.411507e-16
ExecutionTime = 2.76 s  ClockTime = 3 s

Courant Number mean: 0.0005603461 max: 0.006209731
Time = 0.012

PIMPLE: iteration 1
DILUPBiCGStab:  Solving for Ux, Initial residual = 0.9070279, Final residual = 7.95148e-06, No Iterations 2
DILUPBiCGStab:  Solving for Uy, Initial residual = 0.6205999, Final residual = 4.475334e-06, No Iterations 2
DILUPBiCGStab:  Solving for Uz, Initial residual = 0.6792336, Final residual = 5.248474e-06, No Iterations 2
GAMG:  Solving for p, Initial residual = 0.5127286, Final residual = 0.004526339, No Iterations 9
GAMG:  Solving for p, Initial residual = 0.1588852, Final residual = 1.407546e-05, No Iterations 54
time step continuity errors : sum local = 8.145248e-08, global = -1.549878e-16, cumulative = -1.383713e-17
ExecutionTime = 3.69 s  ClockTime = 4 s

Courant Number mean: 0.002672529 max: 0.02416255
Time = 0.016

PIMPLE: iteration 1
DILUPBiCGStab:  Solving for Ux, Initial residual = 0.3284264, Final residual = 2.580419e-06, No Iterations 2
DILUPBiCGStab:  Solving for Uy, Initial residual = 0.2948947, Final residual = 1.934248e-06, No Iterations 2
DILUPBiCGStab:  Solving for Uz, Initial residual = 0.3863944, Final residual = 2.464295e-06, No Iterations 2
GAMG:  Solving for p, Initial residual = 0.7131264, Final residual = 0.006245021, No Iterations 10
GAMG:  Solving for p, Initial residual = 0.5270051, Final residual = 5.190386e-05, No Iterations 65
time step continuity errors : sum local = 1.870323e-07, global = -1.589397e-16, cumulative = -1.727769e-16
ExecutionTime = 4.74 s  ClockTime = 5 s

Courant Number mean: 0.0009954384 max: 0.0127348
Time = 0.02

PIMPLE: iteration 1
DILUPBiCGStab:  Solving for Ux, Initial residual = 0.9237136, Final residual = 8.081159e-06, No Iterations 2
DILUPBiCGStab:  Solving for Uy, Initial residual = 0.5853721, Final residual = 4.384335e-06, No Iterations 2
DILUPBiCGStab:  Solving for Uz, Initial residual = 0.6924484, Final residual = 5.476673e-06, No Iterations 2
GAMG:  Solving for p, Initial residual = 0.3777692, Final residual = 0.003199932, No Iterations 8
GAMG:  Solving for p, Initial residual = 0.117808, Final residual = 1.103352e-05, No Iterations 49
time step continuity errors : sum local = 7.485576e-08, global = 8.286886e-17, cumulative = -8.990801e-17
ExecutionTime = 5.6 s  ClockTime = 6 s

Courant Number mean: 0.003059273 max: 0.02739271
Time = 0.024

PIMPLE: iteration 1
DILUPBiCGStab:  Solving for Ux, Initial residual = 0.3560006, Final residual = 2.233355e-06, No Iterations 2
DILUPBiCGStab:  Solving for Uy, Initial residual = 0.268923, Final residual = 1.680984e-06, No Iterations 2
DILUPBiCGStab:  Solving for Uz, Initial residual = 0.4209566, Final residual = 1.951872e-06, No Iterations 2
GAMG:  Solving for p, Initial residual = 0.5024867, Final residual = 0.004971441, No Iterations 9
GAMG:  Solving for p, Initial residual = 0.585184, Final residual = 5.424481e-05, No Iterations 44
time step continuity errors : sum local = 1.320092e-07, global = 4.175797e-17, cumulative = -4.815004e-17
ExecutionTime = 6.43 s  ClockTime = 7 s

Courant Number mean: 0.002870413 max: 0.02290833
Time = 0.028

PIMPLE: iteration 1
DILUPBiCGStab:  Solving for Ux, Initial residual = 0.02288179, Final residual = 1.501304e-07, No Iterations 2
DILUPBiCGStab:  Solving for Uy, Initial residual = 0.2305193, Final residual = 1.337509e-06, No Iterations 2
DILUPBiCGStab:  Solving for Uz, Initial residual = 0.02787263, Final residual = 1.763312e-07, No Iterations 2
GAMG:  Solving for p, Initial residual = 0.7165231, Final residual = 0.005651732, No Iterations 7
GAMG:  Solving for p, Initial residual = 0.257652, Final residual = 2.570865e-05, No Iterations 71
time step continuity errors : sum local = 2.738256e-08, global = 2.675917e-16, cumulative = 2.194417e-16
ExecutionTime = 7.49 s  ClockTime = 8 s

Courant Number mean: 0.002087739 max: 0.01658487
Time = 0.032

PIMPLE: iteration 1
DILUPBiCGStab:  Solving for Ux, Initial residual = 0.1158954, Final residual = 9.842797e-07, No Iterations 2
DILUPBiCGStab:  Solving for Uy, Initial residual = 0.3268533, Final residual = 2.078105e-06, No Iterations 2
DILUPBiCGStab:  Solving for Uz, Initial residual = 0.1151115, Final residual = 7.884639e-07, No Iterations 2
GAMG:  Solving for p, Initial residual = 0.8835425, Final residual = 0.00876805, No Iterations 9
GAMG:  Solving for p, Initial residual = 0.344842, Final residual = 3.354637e-05, No Iterations 49
time step continuity errors : sum local = 7.104719e-08, global = 6.854525e-17, cumulative = 2.879869e-16
ExecutionTime = 8.34 s  ClockTime = 9 s

Courant Number mean: 0.003118161 max: 0.02496405
Time = 0.036

PIMPLE: iteration 1
DILUPBiCGStab:  Solving for Ux, Initial residual = 0.1214687, Final residual = 8.635789e-07, No Iterations 2
DILUPBiCGStab:  Solving for Uy, Initial residual = 0.1781087, Final residual = 1.005812e-06, No Iterations 2
DILUPBiCGStab:  Solving for Uz, Initial residual = 0.1307223, Final residual = 7.176067e-07, No Iterations 2
GAMG:  Solving for p, Initial residual = 0.7085108, Final residual = 0.006264602, No Iterations 10
GAMG:  Solving for p, Initial residual = 0.5642533, Final residual = 5.315633e-05, No Iterations 56
time step continuity errors : sum local = 6.812925e-08, global = -5.753848e-17, cumulative = 2.304484e-16
ExecutionTime = 9.34 s  ClockTime = 10 s

Courant Number mean: 0.002427163 max: 0.01934018
Time = 0.04

PIMPLE: iteration 1
DILUPBiCGStab:  Solving for Ux, Initial residual = 0.09764603, Final residual = 6.069568e-07, No Iterations 2
DILUPBiCGStab:  Solving for Uy, Initial residual = 0.2558074, Final residual = 1.550314e-06, No Iterations 2
DILUPBiCGStab:  Solving for Uz, Initial residual = 0.09372364, Final residual = 4.470647e-07, No Iterations 2
GAMG:  Solving for p, Initial residual = 0.5693833, Final residual = 0.005636696, No Iterations 9
GAMG:  Solving for p, Initial residual = 0.6997758, Final residual = 6.715184e-05, No Iterations 57
time step continuity errors : sum local = 2.455331e-08, global = -1.226199e-16, cumulative = 1.078285e-16
ExecutionTime = 10.32 s  ClockTime = 11 s

Courant Number mean: 0.002290667 max: 0.01863406
Time = 0.044

PIMPLE: iteration 1
DILUPBiCGStab:  Solving for Ux, Initial residual = 0.002513502, Final residual = 9.737253e-07, No Iterations 1
DILUPBiCGStab:  Solving for Uy, Initial residual = 0.05966776, Final residual = 3.158962e-07, No Iterations 2
DILUPBiCGStab:  Solving for Uz, Initial residual = 0.003839827, Final residual = 2.286292e-08, No Iterations 2
GAMG:  Solving for p, Initial residual = 0.4456465, Final residual = 0.001942584, No Iterations 4
GAMG:  Solving for p, Initial residual = 0.1038733, Final residual = 9.29031e-06, No Iterations 69
time step continuity errors : sum local = 5.390113e-10, global = 2.650299e-16, cumulative = 3.728585e-16
ExecutionTime = 11.34 s  ClockTime = 12 s

Courant Number mean: 0.002215041 max: 0.01811059
Time = 0.048

PIMPLE: iteration 1
DILUPBiCGStab:  Solving for Ux, Initial residual = 0.01472256, Final residual = 1.213425e-07, No Iterations 2
DILUPBiCGStab:  Solving for Uy, Initial residual = 0.07707853, Final residual = 5.174644e-07, No Iterations 2
DILUPBiCGStab:  Solving for Uz, Initial residual = 0.01697869, Final residual = 1.200227e-07, No Iterations 2
GAMG:  Solving for p, Initial residual = 0.9215044, Final residual = 0.008075766, No Iterations 10
GAMG:  Solving for p, Initial residual = 0.2357207, Final residual = 2.07103e-05, No Iterations 47
time step continuity errors : sum local = 2.063138e-08, global = -4.416256e-16, cumulative = -6.876718e-17
ExecutionTime = 12.18 s  ClockTime = 13 s

Courant Number mean: 0.001611045 max: 0.01350395
Time = 0.052

PIMPLE: iteration 1
DILUPBiCGStab:  Solving for Ux, Initial residual = 0.169976, Final residual = 1.259925e-06, No Iterations 2
DILUPBiCGStab:  Solving for Uy, Initial residual = 0.2422113, Final residual = 1.659762e-06, No Iterations 2
DILUPBiCGStab:  Solving for Uz, Initial residual = 0.1620155, Final residual = 9.687818e-07, No Iterations 2
GAMG:  Solving for p, Initial residual = 0.2991441, Final residual = 0.002719243, No Iterations 9
GAMG:  Solving for p, Initial residual = 0.1105928, Final residual = 9.691893e-06, No Iterations 70
time step continuity errors : sum local = 2.41948e-08, global = 3.05688e-16, cumulative = 2.369208e-16
ExecutionTime = 13.15 s  ClockTime = 14 s

Courant Number mean: 0.0007756507 max: 0.006127126
Time = 0.056

PIMPLE: iteration 1
DILUPBiCGStab:  Solving for Ux, Initial residual = 0.6325615, Final residual = 3.949718e-06, No Iterations 2
DILUPBiCGStab:  Solving for Uy, Initial residual = 0.2725767, Final residual = 1.75764e-06, No Iterations 2
DILUPBiCGStab:  Solving for Uz, Initial residual = 0.4705533, Final residual = 2.241052e-06, No Iterations 2
GAMG:  Solving for p, Initial residual = 0.2249983, Final residual = 0.002187282, No Iterations 9
GAMG:  Solving for p, Initial residual = 0.1473788, Final residual = 1.306496e-05, No Iterations 45
time step continuity errors : sum local = 2.042442e-08, global = -4.921155e-16, cumulative = -2.551946e-16
ExecutionTime = 14.01 s  ClockTime = 15 s

Courant Number mean: 0.000583481 max: 0.007280759
Time = 0.06

PIMPLE: iteration 1
DILUPBiCGStab:  Solving for Ux, Initial residual = 0.6411193, Final residual = 4.128491e-06, No Iterations 2
DILUPBiCGStab:  Solving for Uy, Initial residual = 0.2132069, Final residual = 1.211797e-06, No Iterations 2
DILUPBiCGStab:  Solving for Uz, Initial residual = 0.47477, Final residual = 2.270648e-06, No Iterations 2
GAMG:  Solving for p, Initial residual = 0.4445687, Final residual = 0.003996354, No Iterations 9
GAMG:  Solving for p, Initial residual = 0.4482275, Final residual = 4.269076e-05, No Iterations 64
time step continuity errors : sum local = 2.625382e-08, global = 5.341321e-16, cumulative = 2.789375e-16
ExecutionTime = 15.06 s  ClockTime = 16 s

Courant Number mean: 0.0005020574 max: 0.00547501
Time = 0.064

PIMPLE: iteration 1
DILUPBiCGStab:  Solving for Ux, Initial residual = 0.2107747, Final residual = 1.873683e-06, No Iterations 2
DILUPBiCGStab:  Solving for Uy, Initial residual = 0.4419167, Final residual = 2.652355e-06, No Iterations 2
DILUPBiCGStab:  Solving for Uz, Initial residual = 0.2376192, Final residual = 1.928772e-06, No Iterations 2
GAMG:  Solving for p, Initial residual = 0.9153361, Final residual = 0.00885967, No Iterations 9
GAMG:  Solving for p, Initial residual = 0.2430799, Final residual = 2.151423e-05, No Iterations 55
time step continuity errors : sum local = 6.660276e-08, global = -2.752012e-17, cumulative = 2.514174e-16
ExecutionTime = 15.96 s  ClockTime = 17 s

Courant Number mean: 0.001780962 max: 0.01198076
Time = 0.068

PIMPLE: iteration 1
DILUPBiCGStab:  Solving for Ux, Initial residual = 0.2956256, Final residual = 2.237318e-06, No Iterations 2
DILUPBiCGStab:  Solving for Uy, Initial residual = 0.2885174, Final residual = 2.146985e-06, No Iterations 2
DILUPBiCGStab:  Solving for Uz, Initial residual = 0.344782, Final residual = 2.204685e-06, No Iterations 2
GAMG:  Solving for p, Initial residual = 0.1657399, Final residual = 0.001564818, No Iterations 7
GAMG:  Solving for p, Initial residual = 0.05592919, Final residual = 5.477097e-06, No Iterations 55
time step continuity errors : sum local = 2.77425e-08, global = -2.370404e-16, cumulative = 1.437694e-17
ExecutionTime = 16.88 s  ClockTime = 18 s

Courant Number mean: 0.003999436 max: 0.03080647
Time = 0.072

PIMPLE: iteration 1
DILUPBiCGStab:  Solving for Ux, Initial residual = 0.1721765, Final residual = 1.408776e-06, No Iterations 2
DILUPBiCGStab:  Solving for Uy, Initial residual = 0.224687, Final residual = 1.521699e-06, No Iterations 2
DILUPBiCGStab:  Solving for Uz, Initial residual = 0.192891, Final residual = 1.279733e-06, No Iterations 2
GAMG:  Solving for p, Initial residual = 0.7216047, Final residual = 0.006295787, No Iterations 10
GAMG:  Solving for p, Initial residual = 0.4895629, Final residual = 4.803152e-05, No Iterations 47
time step continuity errors : sum local = 1.629675e-07, global = -1.048327e-16, cumulative = -9.045572e-17
ExecutionTime = 17.76 s  ClockTime = 19 s

Courant Number mean: 0.002244087 max: 0.01560262
Time = 0.076

PIMPLE: iteration 1
DILUPBiCGStab:  Solving for Ux, Initial residual = 0.4517491, Final residual = 3.729717e-06, No Iterations 2
DILUPBiCGStab:  Solving for Uy, Initial residual = 0.5028523, Final residual = 3.669035e-06, No Iterations 2
DILUPBiCGStab:  Solving for Uz, Initial residual = 0.362911, Final residual = 2.646732e-06, No Iterations 2
GAMG:  Solving for p, Initial residual = 0.2996272, Final residual = 0.002949624, No Iterations 7
GAMG:  Solving for p, Initial residual = 0.09334588, Final residual = 8.532812e-06, No Iterations 73
time step continuity errors : sum local = 4.831115e-08, global = 1.987433e-16, cumulative = 1.082875e-16
ExecutionTime = 18.8 s  ClockTime = 20 s

Courant Number mean: 0.001194198 max: 0.01623091
Time = 0.08

PIMPLE: iteration 1
DILUPBiCGStab:  Solving for Ux, Initial residual = 0.8539081, Final residual = 5.787851e-06, No Iterations 2
DILUPBiCGStab:  Solving for Uy, Initial residual = 0.2923725, Final residual = 2.08402e-06, No Iterations 2
DILUPBiCGStab:  Solving for Uz, Initial residual = 0.8450915, Final residual = 4.64132e-06, No Iterations 2
GAMG:  Solving for p, Initial residual = 0.1837231, Final residual = 0.001691757, No Iterations 9
GAMG:  Solving for p, Initial residual = 0.09694047, Final residual = 8.664872e-06, No Iterations 64
time step continuity errors : sum local = 4.230356e-08, global = -5.847881e-17, cumulative = 4.980873e-17
ExecutionTime = 19.86 s  ClockTime = 21 s

Courant Number mean: 0.002768645 max: 0.0282611
Time = 0.084

PIMPLE: iteration 1
DILUPBiCGStab:  Solving for Ux, Initial residual = 0.2759448, Final residual = 1.962108e-06, No Iterations 2
DILUPBiCGStab:  Solving for Uy, Initial residual = 0.2057069, Final residual = 1.262858e-06, No Iterations 2
DILUPBiCGStab:  Solving for Uz, Initial residual = 0.319956, Final residual = 1.726826e-06, No Iterations 2
GAMG:  Solving for p, Initial residual = 0.5865628, Final residual = 0.00532962, No Iterations 9
GAMG:  Solving for p, Initial residual = 0.589973, Final residual = 5.781915e-05, No Iterations 56
time step continuity errors : sum local = 1.007414e-07, global = 3.864718e-16, cumulative = 4.362806e-16
ExecutionTime = 20.87 s  ClockTime = 22 s

Courant Number mean: 0.002009171 max: 0.01847097
Time = 0.088

PIMPLE: iteration 1
DILUPBiCGStab:  Solving for Ux, Initial residual = 0.2166929, Final residual = 1.388741e-06, No Iterations 2
DILUPBiCGStab:  Solving for Uy, Initial residual = 0.3460217, Final residual = 2.141283e-06, No Iterations 2
DILUPBiCGStab:  Solving for Uz, Initial residual = 0.1939222, Final residual = 9.928268e-07, No Iterations 2
GAMG:  Solving for p, Initial residual = 0.6278735, Final residual = 0.005466401, No Iterations 9
GAMG:  Solving for p, Initial residual = 0.5782969, Final residual = 5.677473e-05, No Iterations 74
time step continuity errors : sum local = 2.170702e-08, global = -6.126772e-16, cumulative = -1.763967e-16
ExecutionTime = 21.99 s  ClockTime = 23 s

Courant Number mean: 0.00178686 max: 0.01652967
Time = 0.092

PIMPLE: iteration 1
DILUPBiCGStab:  Solving for Ux, Initial residual = 0.08958611, Final residual = 8.060245e-07, No Iterations 2
DILUPBiCGStab:  Solving for Uy, Initial residual = 0.2661238, Final residual = 1.848088e-06, No Iterations 2
DILUPBiCGStab:  Solving for Uz, Initial residual = 0.09920275, Final residual = 8.038777e-07, No Iterations 2
GAMG:  Solving for p, Initial residual = 0.9135548, Final residual = 0.008016017, No Iterations 10
GAMG:  Solving for p, Initial residual = 0.2388589, Final residual = 2.129646e-05, No Iterations 65
time step continuity errors : sum local = 7.129952e-08, global = 4.943576e-16, cumulative = 3.17961e-16
ExecutionTime = 23 s  ClockTime = 24 s

Courant Number mean: 0.0004683926 max: 0.008997665
Time = 0.096

PIMPLE: iteration 1
DILUPBiCGStab:  Solving for Ux, Initial residual = 0.6963263, Final residual = 5.256451e-06, No Iterations 2
DILUPBiCGStab:  Solving for Uy, Initial residual = 0.3750074, Final residual = 2.751628e-06, No Iterations 2
DILUPBiCGStab:  Solving for Uz, Initial residual = 0.7861432, Final residual = 5.027186e-06, No Iterations 2
GAMG:  Solving for p, Initial residual = 0.1719112, Final residual = 0.001561833, No Iterations 7
GAMG:  Solving for p, Initial residual = 0.05636352, Final residual = 5.194078e-06, No Iterations 61
time step continuity errors : sum local = 2.56332e-08, global = 2.85927e-17, cumulative = 3.465537e-16
ExecutionTime = 23.98 s  ClockTime = 25 s

Courant Number mean: 0.002523426 max: 0.02162944
Time = 0.1

PIMPLE: iteration 1
DILUPBiCGStab:  Solving for Ux, Initial residual = 0.2647026, Final residual = 1.805546e-06, No Iterations 2
DILUPBiCGStab:  Solving for Uy, Initial residual = 0.2420625, Final residual = 1.516386e-06, No Iterations 2
DILUPBiCGStab:  Solving for Uz, Initial residual = 0.3064451, Final residual = 1.592224e-06, No Iterations 2
GAMG:  Solving for p, Initial residual = 0.5865007, Final residual = 0.005795158, No Iterations 9
GAMG:  Solving for p, Initial residual = 0.6378213, Final residual = 5.846542e-05, No Iterations 53
time step continuity errors : sum local = 1.084864e-07, global = -1.727386e-16, cumulative = 1.73815e-16
ExecutionTime = 24.98 s  ClockTime = 26 s

Courant Number mean: 0.001847424 max: 0.01287529
Time = 0.104

PIMPLE: iteration 1
DILUPBiCGStab:  Solving for Ux, Initial residual = 0.1914603, Final residual = 1.580155e-06, No Iterations 2
DILUPBiCGStab:  Solving for Uy, Initial residual = 0.4427435, Final residual = 2.900703e-06, No Iterations 2
DILUPBiCGStab:  Solving for Uz, Initial residual = 0.1792077, Final residual = 1.266457e-06, No Iterations 2
GAMG:  Solving for p, Initial residual = 0.5692902, Final residual = 0.004958345, No Iterations 8
GAMG:  Solving for p, Initial residual = 0.1615754, Final residual = 1.487546e-05, No Iterations 47
time step continuity errors : sum local = 5.284105e-08, global = 3.213145e-16, cumulative = 4.951295e-16
ExecutionTime = 25.91 s  ClockTime = 27 s

Courant Number mean: 0.0005321527 max: 0.008986967
Time = 0.108

PIMPLE: iteration 1
DILUPBiCGStab:  Solving for Ux, Initial residual = 0.911129, Final residual = 5.649848e-06, No Iterations 2
DILUPBiCGStab:  Solving for Uy, Initial residual = 0.3998112, Final residual = 2.45338e-06, No Iterations 2
DILUPBiCGStab:  Solving for Uz, Initial residual = 0.7211433, Final residual = 3.309692e-06, No Iterations 2
GAMG:  Solving for p, Initial residual = 0.5173302, Final residual = 0.005091084, No Iterations 9
GAMG:  Solving for p, Initial residual = 0.5546823, Final residual = 4.947234e-05, No Iterations 67
time step continuity errors : sum local = 6.103956e-08, global = -1.807593e-16, cumulative = 3.143702e-16
ExecutionTime = 26.97 s  ClockTime = 29 s

Courant Number mean: 0.0003995786 max: 0.005791995
Time = 0.112

PIMPLE: iteration 1
DILUPBiCGStab:  Solving for Ux, Initial residual = 0.204331, Final residual = 1.668669e-06, No Iterations 2
DILUPBiCGStab:  Solving for Uy, Initial residual = 0.3982984, Final residual = 2.568276e-06, No Iterations 2
DILUPBiCGStab:  Solving for Uz, Initial residual = 0.2278926, Final residual = 1.588436e-06, No Iterations 2
GAMG:  Solving for p, Initial residual = 0.7139533, Final residual = 0.006329366, No Iterations 10
GAMG:  Solving for p, Initial residual = 0.2219618, Final residual = 2.013412e-05, No Iterations 59
time step continuity errors : sum local = 4.384954e-08, global = 5.031726e-17, cumulative = 3.646875e-16
ExecutionTime = 27.98 s  ClockTime = 30 s

Courant Number mean: 0.001302136 max: 0.01308504
Time = 0.116

PIMPLE: iteration 1
DILUPBiCGStab:  Solving for Ux, Initial residual = 0.4224848, Final residual = 2.636596e-06, No Iterations 2
DILUPBiCGStab:  Solving for Uy, Initial residual = 0.2253593, Final residual = 1.344242e-06, No Iterations 2
DILUPBiCGStab:  Solving for Uz, Initial residual = 0.4924201, Final residual = 2.336422e-06, No Iterations 2
GAMG:  Solving for p, Initial residual = 0.2238629, Final residual = 0.001959437, No Iterations 10
GAMG:  Solving for p, Initial residual = 0.1500599, Final residual = 1.215845e-05, No Iterations 54
time step continuity errors : sum local = 1.871223e-08, global = -1.362207e-16, cumulative = 2.284668e-16
ExecutionTime = 29.06 s  ClockTime = 31 s

Courant Number mean: 0.001793373 max: 0.01631946
Time = 0.12

PIMPLE: iteration 1
DILUPBiCGStab:  Solving for Ux, Initial residual = 0.1648066, Final residual = 1.420728e-06, No Iterations 2
DILUPBiCGStab:  Solving for Uy, Initial residual = 0.2127543, Final residual = 1.331165e-06, No Iterations 2
DILUPBiCGStab:  Solving for Uz, Initial residual = 0.1833733, Final residual = 1.271558e-06, No Iterations 2
GAMG:  Solving for p, Initial residual = 0.8088389, Final residual = 0.007872545, No Iterations 9
GAMG:  Solving for p, Initial residual = 0.3529852, Final residual = 3.355799e-05, No Iterations 49
time step continuity errors : sum local = 7.387257e-08, global = -7.943318e-17, cumulative = 1.490336e-16
ExecutionTime = 29.98 s  ClockTime = 32 s

Courant Number mean: 0.0006457418 max: 0.006918854
Time = 0.124

PIMPLE: iteration 1
DILUPBiCGStab:  Solving for Ux, Initial residual = 0.9506351, Final residual = 7.081601e-06, No Iterations 2
DILUPBiCGStab:  Solving for Uy, Initial residual = 0.5064039, Final residual = 3.506404e-06, No Iterations 2
DILUPBiCGStab:  Solving for Uz, Initial residual = 0.8097315, Final residual = 5.009168e-06, No Iterations 2
GAMG:  Solving for p, Initial residual = 0.2378074, Final residual = 0.002234145, No Iterations 7
GAMG:  Solving for p, Initial residual = 0.07756423, Final residual = 7.254317e-06, No Iterations 62
time step continuity errors : sum local = 2.433418e-08, global = 3.710565e-16, cumulative = 5.200901e-16
ExecutionTime = 30.99 s  ClockTime = 33 s

Courant Number mean: 0.001376733 max: 0.01225428
Time = 0.128

PIMPLE: iteration 1
DILUPBiCGStab:  Solving for Ux, Initial residual = 0.387064, Final residual = 3.326131e-06, No Iterations 2
DILUPBiCGStab:  Solving for Uy, Initial residual = 0.286765, Final residual = 2.244632e-06, No Iterations 2
DILUPBiCGStab:  Solving for Uz, Initial residual = 0.4598184, Final residual = 3.481091e-06, No Iterations 2
GAMG:  Solving for p, Initial residual = 0.2812865, Final residual = 0.002690582, No Iterations 9
GAMG:  Solving for p, Initial residual = 0.1084879, Final residual = 1.041633e-05, No Iterations 74
time step continuity errors : sum local = 7.295115e-08, global = -5.405765e-16, cumulative = -2.048632e-17
ExecutionTime = 32.11 s  ClockTime = 34 s

Courant Number mean: 0.004823744 max: 0.04127701
Time = 0.132

PIMPLE: iteration 1
DILUPBiCGStab:  Solving for Ux, Initial residual = 0.2599565, Final residual = 2.170185e-06, No Iterations 2
DILUPBiCGStab:  Solving for Uy, Initial residual = 0.1873116, Final residual = 1.605062e-06, No Iterations 2
DILUPBiCGStab:  Solving for Uz, Initial residual = 0.2997635, Final residual = 2.24709e-06, No Iterations 2
GAMG:  Solving for p, Initial residual = 0.08538774, Final residual = 0.0007959973, No Iterations 7
GAMG:  Solving for p, Initial residual = 0.0306806, Final residual = 2.567558e-06, No Iterations 60
time step continuity errors : sum local = 2.231868e-08, global = 1.61857e-16, cumulative = 1.413707e-16
ExecutionTime = 33.05 s  ClockTime = 35 s

Courant Number mean: 0.008639942 max: 0.07102053
Time = 0.136

PIMPLE: iteration 1
DILUPBiCGStab:  Solving for Ux, Initial residual = 0.1727943, Final residual = 1.223698e-06, No Iterations 2
DILUPBiCGStab:  Solving for Uy, Initial residual = 0.1342383, Final residual = 1.018162e-06, No Iterations 2
DILUPBiCGStab:  Solving for Uz, Initial residual = 0.1924827, Final residual = 1.109919e-06, No Iterations 2
GAMG:  Solving for p, Initial residual = 0.1792288, Final residual = 0.001790577, No Iterations 9
GAMG:  Solving for p, Initial residual = 0.1209197, Final residual = 1.182086e-05, No Iterations 49
time step continuity errors : sum local = 6.832773e-08, global = 2.649766e-16, cumulative = 4.063472e-16
ExecutionTime = 34.04 s  ClockTime = 36 s

Courant Number mean: 0.01050565 max: 0.08275847
Time = 0.14

PIMPLE: iteration 1
DILUPBiCGStab:  Solving for Ux, Initial residual = 0.09071643, Final residual = 6.612976e-07, No Iterations 2
DILUPBiCGStab:  Solving for Uy, Initial residual = 0.06933998, Final residual = 4.613804e-07, No Iterations 2
DILUPBiCGStab:  Solving for Uz, Initial residual = 0.09788097, Final residual = 5.74768e-07, No Iterations 2
GAMG:  Solving for p, Initial residual = 0.04576689, Final residual = 0.0003652967, No Iterations 3
GAMG:  Solving for p, Initial residual = 0.005219019, Final residual = 8.268085e-07, No Iterations 54
time step continuity errors : sum local = 4.215236e-09, global = -6.258002e-16, cumulative = -2.194529e-16
ExecutionTime = 34.9 s  ClockTime = 37 s

Courant Number mean: 0.0123069 max: 0.09756304
Time = 0.144

PIMPLE: iteration 1
DILUPBiCGStab:  Solving for Ux, Initial residual = 0.08296669, Final residual = 7.342532e-07, No Iterations 2
DILUPBiCGStab:  Solving for Uy, Initial residual = 0.0645175, Final residual = 5.72178e-07, No Iterations 2
DILUPBiCGStab:  Solving for Uz, Initial residual = 0.08898731, Final residual = 6.847845e-07, No Iterations 2
GAMG:  Solving for p, Initial residual = 0.2069547, Final residual = 0.001283426, No Iterations 13
GAMG:  Solving for p, Initial residual = 0.09222368, Final residual = 9.137965e-06, No Iterations 54
time step continuity errors : sum local = 7.759261e-08, global = 3.211943e-16, cumulative = 1.017414e-16
ExecutionTime = 35.81 s  ClockTime = 38 s

Courant Number mean: 0.01583807 max: 0.1249031
Time = 0.148

PIMPLE: iteration 1
DILUPBiCGStab:  Solving for Ux, Initial residual = 0.103898, Final residual = 9.720679e-07, No Iterations 2
DILUPBiCGStab:  Solving for Uy, Initial residual = 0.08771168, Final residual = 8.838792e-07, No Iterations 2
DILUPBiCGStab:  Solving for Uz, Initial residual = 0.1117957, Final residual = 9.517584e-07, No Iterations 2
GAMG:  Solving for p, Initial residual = 0.1075415, Final residual = 0.0008670749, No Iterations 12
GAMG:  Solving for p, Initial residual = 0.04699781, Final residual = 3.287557e-06, No Iterations 32
time step continuity errors : sum local = 3.418216e-08, global = -6.922371e-17, cumulative = 3.251769e-17
ExecutionTime = 36.57 s  ClockTime = 39 s

Courant Number mean: 0.02040713 max: 0.1597116
Time = 0.152

PIMPLE: iteration 1
DILUPBiCGStab:  Solving for Ux, Initial residual = 0.1089812, Final residual = 1.455719e-06, No Iterations 2
DILUPBiCGStab:  Solving for Uy, Initial residual = 0.09816432, Final residual = 1.281945e-06, No Iterations 2
DILUPBiCGStab:  Solving for Uz, Initial residual = 0.1177443, Final residual = 1.617671e-06, No Iterations 2
GAMG:  Solving for p, Initial residual = 0.2255305, Final residual = 0.001963785, No Iterations 14
GAMG:  Solving for p, Initial residual = 0.09559046, Final residual = 8.789865e-06, No Iterations 34
time step continuity errors : sum local = 1.71067e-07, global = -1.694676e-16, cumulative = -1.369499e-16
ExecutionTime = 37.34 s  ClockTime = 40 s

Courant Number mean: 0.0288661 max: 0.2239662
Time = 0.156

PIMPLE: iteration 1
DILUPBiCGStab:  Solving for Ux, Initial residual = 0.1258008, Final residual = 1.782613e-06, No Iterations 2
DILUPBiCGStab:  Solving for Uy, Initial residual = 0.1054162, Final residual = 1.647286e-06, No Iterations 2
DILUPBiCGStab:  Solving for Uz, Initial residual = 0.136007, Final residual = 2.043494e-06, No Iterations 2
GAMG:  Solving for p, Initial residual = 0.06705396, Final residual = 0.0006690629, No Iterations 8
GAMG:  Solving for p, Initial residual = 0.02349561, Final residual = 1.920098e-06, No Iterations 52
time step continuity errors : sum local = 4.175966e-08, global = -8.773505e-18, cumulative = -1.457234e-16
ExecutionTime = 38.22 s  ClockTime = 41 s

Courant Number mean: 0.03804896 max: 0.2928706
Time = 0.16

PIMPLE: iteration 1
DILUPBiCGStab:  Solving for Ux, Initial residual = 0.1073967, Final residual = 1.540004e-06, No Iterations 2
DILUPBiCGStab:  Solving for Uy, Initial residual = 0.08347519, Final residual = 1.467074e-06, No Iterations 2
DILUPBiCGStab:  Solving for Uz, Initial residual = 0.1146477, Final residual = 1.717837e-06, No Iterations 2
GAMG:  Solving for p, Initial residual = 0.01811415, Final residual = 0.0001182819, No Iterations 4
GAMG:  Solving for p, Initial residual = 0.002333344, Final residual = 8.86212e-07, No Iterations 33
time step continuity errors : sum local = 2.092448e-08, global = 4.781162e-17, cumulative = -9.79118e-17
ExecutionTime = 39.02 s  ClockTime = 42 s

Courant Number mean: 0.04675623 max: 0.356988
Time = 0.164

PIMPLE: iteration 1
DILUPBiCGStab:  Solving for Ux, Initial residual = 0.08915694, Final residual = 1.449061e-06, No Iterations 2
DILUPBiCGStab:  Solving for Uy, Initial residual = 0.06640805, Final residual = 1.328251e-06, No Iterations 2
DILUPBiCGStab:  Solving for Uz, Initial residual = 0.09382384, Final residual = 1.612128e-06, No Iterations 2
GAMG:  Solving for p, Initial residual = 0.04006671, Final residual = 0.0002672904, No Iterations 14
GAMG:  Solving for p, Initial residual = 0.01997909, Final residual = 1.95179e-06, No Iterations 32
time step continuity errors : sum local = 4.684757e-08, global = 3.586334e-16, cumulative = 2.607216e-16
ExecutionTime = 39.85 s  ClockTime = 43 s

Courant Number mean: 0.05628424 max: 0.425052
Time = 0.168

PIMPLE: iteration 1
DILUPBiCGStab:  Solving for Ux, Initial residual = 0.07991336, Final residual = 1.214759e-06, No Iterations 2
DILUPBiCGStab:  Solving for Uy, Initial residual = 0.06157304, Final residual = 1.372597e-06, No Iterations 2
DILUPBiCGStab:  Solving for Uz, Initial residual = 0.08302139, Final residual = 1.281088e-06, No Iterations 2
GAMG:  Solving for p, Initial residual = 0.03926577, Final residual = 0.0003702561, No Iterations 12
GAMG:  Solving for p, Initial residual = 0.02078749, Final residual = 1.657689e-06, No Iterations 31
time step continuity errors : sum local = 4.293382e-08, global = 1.983804e-17, cumulative = 2.805597e-16
ExecutionTime = 40.63 s  ClockTime = 43 s

Courant Number mean: 0.06428481 max: 0.4796597
Time = 0.172

PIMPLE: iteration 1
DILUPBiCGStab:  Solving for Ux, Initial residual = 0.06453574, Final residual = 1.124358e-06, No Iterations 2
DILUPBiCGStab:  Solving for Uy, Initial residual = 0.04664952, Final residual = 1.142093e-06, No Iterations 2
DILUPBiCGStab:  Solving for Uz, Initial residual = 0.06616279, Final residual = 1.183876e-06, No Iterations 2
GAMG:  Solving for p, Initial residual = 0.03743475, Final residual = 0.000373524, No Iterations 12
GAMG:  Solving for p, Initial residual = 0.01944224, Final residual = 1.508408e-06, No Iterations 49
time step continuity errors : sum local = 4.056187e-08, global = -4.356272e-16, cumulative = -1.550675e-16
ExecutionTime = 41.55 s  ClockTime = 44 s

Courant Number mean: 0.07315395 max: 0.5422868
Time = 0.176

PIMPLE: iteration 1
DILUPBiCGStab:  Solving for Ux, Initial residual = 0.06069878, Final residual = 1.002465e-06, No Iterations 2
DILUPBiCGStab:  Solving for Uy, Initial residual = 0.04688221, Final residual = 1.375623e-06, No Iterations 2
DILUPBiCGStab:  Solving for Uz, Initial residual = 0.06171374, Final residual = 1.017516e-06, No Iterations 2
GAMG:  Solving for p, Initial residual = 0.03939309, Final residual = 0.0002935569, No Iterations 13
GAMG:  Solving for p, Initial residual = 0.02185003, Final residual = 2.136563e-06, No Iterations 40
time step continuity errors : sum local = 5.112242e-08, global = 2.469576e-16, cumulative = 9.189011e-17
ExecutionTime = 42.42 s  ClockTime = 45 s

Courant Number mean: 0.08058443 max: 0.5929644
Time = 0.18

PIMPLE: iteration 1
DILUPBiCGStab:  Solving for Ux, Initial residual = 0.04850592, Final residual = 7.153895e-07, No Iterations 2
DILUPBiCGStab:  Solving for Uy, Initial residual = 0.04023013, Final residual = 1.401882e-06, No Iterations 2
DILUPBiCGStab:  Solving for Uz, Initial residual = 0.0488346, Final residual = 6.83202e-07, No Iterations 2
GAMG:  Solving for p, Initial residual = 0.08921955, Final residual = 0.0008092245, No Iterations 9
GAMG:  Solving for p, Initial residual = 0.05234697, Final residual = 4.732556e-06, No Iterations 57
time step continuity errors : sum local = 8.819713e-08, global = -2.455614e-16, cumulative = -1.536713e-16
ExecutionTime = 43.29 s  ClockTime = 46 s

Courant Number mean: 0.08548803 max: 0.6240766
Time = 0.184

PIMPLE: iteration 1
DILUPBiCGStab:  Solving for Ux, Initial residual = 0.03648534, Final residual = 5.91523e-07, No Iterations 2
DILUPBiCGStab:  Solving for Uy, Initial residual = 0.02997012, Final residual = 1.219643e-06, No Iterations 2
DILUPBiCGStab:  Solving for Uz, Initial residual = 0.0366064, Final residual = 5.632145e-07, No Iterations 2
GAMG:  Solving for p, Initial residual = 0.02782748, Final residual = 0.0002062008, No Iterations 11
GAMG:  Solving for p, Initial residual = 0.01166887, Final residual = 9.413752e-07, No Iterations 44
time step continuity errors : sum local = 1.765553e-08, global = 2.568931e-16, cumulative = 1.032218e-16
ExecutionTime = 44.11 s  ClockTime = 47 s

Courant Number mean: 0.09089402 max: 0.6574054
Time = 0.188

PIMPLE: iteration 1
DILUPBiCGStab:  Solving for Ux, Initial residual = 0.03429527, Final residual = 4.775239e-07, No Iterations 2
DILUPBiCGStab:  Solving for Uy, Initial residual = 0.03103223, Final residual = 1.336926e-06, No Iterations 2
DILUPBiCGStab:  Solving for Uz, Initial residual = 0.03428528, Final residual = 4.452574e-07, No Iterations 2
GAMG:  Solving for p, Initial residual = 0.1334125, Final residual = 0.001250982, No Iterations 11
GAMG:  Solving for p, Initial residual = 0.0851128, Final residual = 7.081206e-06, No Iterations 40
time step continuity errors : sum local = 1.071498e-07, global = 1.294109e-16, cumulative = 2.326327e-16
ExecutionTime = 44.96 s  ClockTime = 48 s

Courant Number mean: 0.09334429 max: 0.6685029
Time = 0.192

PIMPLE: iteration 1
DILUPBiCGStab:  Solving for Ux, Initial residual = 0.02003537, Final residual = 2.558727e-07, No Iterations 2
DILUPBiCGStab:  Solving for Uy, Initial residual = 0.03395857, Final residual = 1.119058e-06, No Iterations 2
DILUPBiCGStab:  Solving for Uz, Initial residual = 0.02035342, Final residual = 2.395541e-07, No Iterations 2
GAMG:  Solving for p, Initial residual = 0.4338634, Final residual = 0.004149991, No Iterations 13
GAMG:  Solving for p, Initial residual = 0.3836886, Final residual = 5.012553e-05, No Iterations 100
time step continuity errors : sum local = 3.264738e-07, global = 6.273471e-17, cumulative = 2.953674e-16
ExecutionTime = 46.3 s  ClockTime = 49 s

Courant Number mean: 0.09013076 max: 0.6395945
Time = 0.196

PIMPLE: iteration 1
DILUPBiCGStab:  Solving for Ux, Initial residual = 0.005894485, Final residual = 9.928334e-08, No Iterations 2
DILUPBiCGStab:  Solving for Uy, Initial residual = 0.04412171, Final residual = 1.142342e-06, No Iterations 2
DILUPBiCGStab:  Solving for Uz, Initial residual = 0.008830147, Final residual = 1.66027e-07, No Iterations 2
GAMG:  Solving for p, Initial residual = 0.55623, Final residual = 0.005240628, No Iterations 8
GAMG:  Solving for p, Initial residual = 0.1951126, Final residual = 1.81231e-05, No Iterations 73
time step continuity errors : sum local = 1.646736e-07, global = -4.614718e-16, cumulative = -1.661044e-16
ExecutionTime = 47.48 s  ClockTime = 51 s

Courant Number mean: 0.0831941 max: 0.5904885
Time = 0.2

PIMPLE: iteration 1
DILUPBiCGStab:  Solving for Ux, Initial residual = 0.02103531, Final residual = 2.807408e-07, No Iterations 2
DILUPBiCGStab:  Solving for Uy, Initial residual = 0.06524345, Final residual = 2.000426e-06, No Iterations 2
DILUPBiCGStab:  Solving for Uz, Initial residual = 0.02352071, Final residual = 3.28553e-07, No Iterations 2
GAMG:  Solving for p, Initial residual = 0.2037699, Final residual = 0.001876365, No Iterations 10
GAMG:  Solving for p, Initial residual = 0.0736918, Final residual = 6.477196e-06, No Iterations 43
time step continuity errors : sum local = 8.6717e-08, global = 6.326826e-16, cumulative = 4.665782e-16
ExecutionTime = 48.38 s  ClockTime = 52 s

Courant Number mean: 0.07451706 max: 0.5363295
Time = 0.204

PIMPLE: iteration 1
DILUPBiCGStab:  Solving for Ux, Initial residual = 0.03313914, Final residual = 4.490057e-07, No Iterations 2
DILUPBiCGStab:  Solving for Uy, Initial residual = 0.07339666, Final residual = 2.046991e-06, No Iterations 2
DILUPBiCGStab:  Solving for Uz, Initial residual = 0.03478797, Final residual = 4.842435e-07, No Iterations 2
GAMG:  Solving for p, Initial residual = 0.1114052, Final residual = 0.001009557, No Iterations 10
GAMG:  Solving for p, Initial residual = 0.04319511, Final residual = 3.826114e-06, No Iterations 52
time step continuity errors : sum local = 7.810179e-08, global = -6.078391e-16, cumulative = -1.412609e-16
ExecutionTime = 49.38 s  ClockTime = 53 s

Courant Number mean: 0.06478039 max: 0.472956
Time = 0.208

PIMPLE: iteration 1
DILUPBiCGStab:  Solving for Ux, Initial residual = 0.04499917, Final residual = 6.295173e-07, No Iterations 2
DILUPBiCGStab:  Solving for Uy, Initial residual = 0.07925473, Final residual = 1.928932e-06, No Iterations 2
DILUPBiCGStab:  Solving for Uz, Initial residual = 0.04563091, Final residual = 6.501763e-07, No Iterations 2
GAMG:  Solving for p, Initial residual = 0.0651973, Final residual = 0.000538132, No Iterations 8
GAMG:  Solving for p, Initial residual = 0.02539443, Final residual = 2.341786e-06, No Iterations 52
time step continuity errors : sum local = 5.239528e-08, global = 4.81904e-16, cumulative = 3.406431e-16
ExecutionTime = 50.52 s  ClockTime = 54 s

Courant Number mean: 0.05465737 max: 0.4102605
Time = 0.212

PIMPLE: iteration 1
DILUPBiCGStab:  Solving for Ux, Initial residual = 0.05985804, Final residual = 1.201918e-06, No Iterations 2
DILUPBiCGStab:  Solving for Uy, Initial residual = 0.089026, Final residual = 1.908831e-06, No Iterations 2
DILUPBiCGStab:  Solving for Uz, Initial residual = 0.05934167, Final residual = 1.301967e-06, No Iterations 2
GAMG:  Solving for p, Initial residual = 0.1523182, Final residual = 0.001454, No Iterations 10
GAMG:  Solving for p, Initial residual = 0.06739386, Final residual = 2.028642e-05, No Iterations 100
time step continuity errors : sum local = 5.993297e-07, global = -1.184426e-16, cumulative = 2.222005e-16
ExecutionTime = 51.79 s  ClockTime = 55 s

Courant Number mean: 0.0418953 max: 0.3256203
Time = 0.216

PIMPLE: iteration 1
DILUPBiCGStab:  Solving for Ux, Initial residual = 0.1023506, Final residual = 1.90959e-06, No Iterations 2
DILUPBiCGStab:  Solving for Uy, Initial residual = 0.1189828, Final residual = 1.991212e-06, No Iterations 2
DILUPBiCGStab:  Solving for Uz, Initial residual = 0.09772593, Final residual = 1.924436e-06, No Iterations 2
GAMG:  Solving for p, Initial residual = 0.03197867, Final residual = 0.0003069976, No Iterations 6
GAMG:  Solving for p, Initial residual = 0.008039446, Final residual = 8.68983e-07, No Iterations 65
time step continuity errors : sum local = 3.010858e-08, global = 4.580671e-18, cumulative = 2.267812e-16
ExecutionTime = 52.82 s  ClockTime = 56 s

Courant Number mean: 0.03198081 max: 0.2499846
Time = 0.22

PIMPLE: iteration 1
DILUPBiCGStab:  Solving for Ux, Initial residual = 0.12153, Final residual = 2.054078e-06, No Iterations 2
DILUPBiCGStab:  Solving for Uy, Initial residual = 0.1127423, Final residual = 1.353119e-06, No Iterations 2
DILUPBiCGStab:  Solving for Uz, Initial residual = 0.1148483, Final residual = 1.978674e-06, No Iterations 2
GAMG:  Solving for p, Initial residual = 0.03709737, Final residual = 0.0002555342, No Iterations 12
GAMG:  Solving for p, Initial residual = 0.01786947, Final residual = 1.75847e-06, No Iterations 54
time step continuity errors : sum local = 5.076257e-08, global = -1.709003e-16, cumulative = 5.588093e-17
ExecutionTime = 53.82 s  ClockTime = 57 s

Courant Number mean: 0.02562977 max: 0.1875901
Time = 0.224

PIMPLE: iteration 1
DILUPBiCGStab:  Solving for Ux, Initial residual = 0.142963, Final residual = 2.323346e-06, No Iterations 2
DILUPBiCGStab:  Solving for Uy, Initial residual = 0.1035496, Final residual = 9.780355e-07, No Iterations 2
DILUPBiCGStab:  Solving for Uz, Initial residual = 0.1335461, Final residual = 2.162474e-06, No Iterations 2
GAMG:  Solving for p, Initial residual = 0.02435247, Final residual = 0.0002401887, No Iterations 7
GAMG:  Solving for p, Initial residual = 0.01004677, Final residual = 8.498882e-07, No Iterations 43
time step continuity errors : sum local = 2.370177e-08, global = -6.40376e-17, cumulative = -8.156674e-18
ExecutionTime = 54.65 s  ClockTime = 58 s

Courant Number mean: 0.02203109 max: 0.1948587
Time = 0.228

PIMPLE: iteration 1
DILUPBiCGStab:  Solving for Ux, Initial residual = 0.1847005, Final residual = 2.74447e-06, No Iterations 2
DILUPBiCGStab:  Solving for Uy, Initial residual = 0.1026054, Final residual = 8.619911e-07, No Iterations 2
DILUPBiCGStab:  Solving for Uz, Initial residual = 0.168839, Final residual = 2.411361e-06, No Iterations 2
GAMG:  Solving for p, Initial residual = 0.04125452, Final residual = 0.0003175143, No Iterations 11
GAMG:  Solving for p, Initial residual = 0.0208249, Final residual = 1.795229e-06, No Iterations 64
time step continuity errors : sum local = 4.540072e-08, global = 2.002928e-17, cumulative = 1.187261e-17
ExecutionTime = 55.7 s  ClockTime = 59 s

Courant Number mean: 0.02093233 max: 0.2481367
Time = 0.232

PIMPLE: iteration 1
DILUPBiCGStab:  Solving for Ux, Initial residual = 0.2455625, Final residual = 3.524424e-06, No Iterations 2
DILUPBiCGStab:  Solving for Uy, Initial residual = 0.09485574, Final residual = 8.278929e-07, No Iterations 2
DILUPBiCGStab:  Solving for Uz, Initial residual = 0.2178057, Final residual = 2.936652e-06, No Iterations 2
GAMG:  Solving for p, Initial residual = 0.02915457, Final residual = 0.0002515028, No Iterations 8
GAMG:  Solving for p, Initial residual = 0.01181618, Final residual = 2.611848e-06, No Iterations 100
time step continuity errors : sum local = 6.700341e-08, global = -1.688944e-16, cumulative = -1.570218e-16
ExecutionTime = 56.99 s  ClockTime = 60 s

Courant Number mean: 0.02204794 max: 0.2973131
Time = 0.236

PIMPLE: iteration 1
DILUPBiCGStab:  Solving for Ux, Initial residual = 0.3795388, Final residual = 4.303458e-06, No Iterations 2
DILUPBiCGStab:  Solving for Uy, Initial residual = 0.09844518, Final residual = 9.913449e-07, No Iterations 2
DILUPBiCGStab:  Solving for Uz, Initial residual = 0.3156866, Final residual = 3.075611e-06, No Iterations 2
GAMG:  Solving for p, Initial residual = 0.115137, Final residual = 0.001106126, No Iterations 13
GAMG:  Solving for p, Initial residual = 0.06733035, Final residual = 7.394062e-06, No Iterations 100
time step continuity errors : sum local = 1.332717e-07, global = 5.333059e-16, cumulative = 3.762841e-16
ExecutionTime = 58.32 s  ClockTime = 62 s

Courant Number mean: 0.0237466 max: 0.3156499
Time = 0.24

PIMPLE: iteration 1
DILUPBiCGStab:  Solving for Ux, Initial residual = 0.4532474, Final residual = 4.34306e-06, No Iterations 2
DILUPBiCGStab:  Solving for Uy, Initial residual = 0.09050019, Final residual = 1.040548e-06, No Iterations 2
DILUPBiCGStab:  Solving for Uz, Initial residual = 0.3507846, Final residual = 2.656083e-06, No Iterations 2
GAMG:  Solving for p, Initial residual = 0.1445417, Final residual = 0.001409823, No Iterations 11
GAMG:  Solving for p, Initial residual = 0.0784042, Final residual = 1.942146e-05, No Iterations 100
time step continuity errors : sum local = 2.536607e-07, global = -2.808191e-16, cumulative = 9.546509e-17
ExecutionTime = 59.52 s  ClockTime = 63 s

Courant Number mean: 0.02500085 max: 0.3159442
Time = 0.244

PIMPLE: iteration 1
DILUPBiCGStab:  Solving for Ux, Initial residual = 0.5094127, Final residual = 4.752703e-06, No Iterations 2
DILUPBiCGStab:  Solving for Uy, Initial residual = 0.07676883, Final residual = 8.943626e-07, No Iterations 2
DILUPBiCGStab:  Solving for Uz, Initial residual = 0.3567602, Final residual = 2.59273e-06, No Iterations 2
GAMG:  Solving for p, Initial residual = 0.08372425, Final residual = 0.000802847, No Iterations 7
GAMG:  Solving for p, Initial residual = 0.02672645, Final residual = 2.270682e-06, No Iterations 79
time step continuity errors : sum local = 2.378349e-08, global = -1.534583e-16, cumulative = -5.799326e-17
ExecutionTime = 60.57 s  ClockTime = 64 s

Courant Number mean: 0.02662469 max: 0.3199042
Time = 0.248

PIMPLE: iteration 1
DILUPBiCGStab:  Solving for Ux, Initial residual = 0.4695296, Final residual = 3.923875e-06, No Iterations 2
DILUPBiCGStab:  Solving for Uy, Initial residual = 0.06879539, Final residual = 7.47918e-07, No Iterations 2
DILUPBiCGStab:  Solving for Uz, Initial residual = 0.3457251, Final residual = 2.140917e-06, No Iterations 2
GAMG:  Solving for p, Initial residual = 0.1838403, Final residual = 0.001621433, No Iterations 9
GAMG:  Solving for p, Initial residual = 0.1034298, Final residual = 1.716049e-05, No Iterations 100
time step continuity errors : sum local = 1.419179e-07, global = 6.917039e-17, cumulative = 1.117713e-17
ExecutionTime = 61.91 s  ClockTime = 66 s

Courant Number mean: 0.02718507 max: 0.3108344
Time = 0.252

PIMPLE: iteration 1
DILUPBiCGStab:  Solving for Ux, Initial residual = 0.2336453, Final residual = 1.916098e-06, No Iterations 2
DILUPBiCGStab:  Solving for Uy, Initial residual = 0.06258808, Final residual = 5.280741e-07, No Iterations 2
DILUPBiCGStab:  Solving for Uz, Initial residual = 0.1918881, Final residual = 1.167596e-06, No Iterations 2
GAMG:  Solving for p, Initial residual = 0.1667492, Final residual = 0.001527805, No Iterations 7
GAMG:  Solving for p, Initial residual = 0.05822162, Final residual = 5.594545e-06, No Iterations 86
time step continuity errors : sum local = 2.684362e-08, global = -4.997788e-17, cumulative = -3.880075e-17
ExecutionTime = 63.04 s  ClockTime = 67 s

Courant Number mean: 0.02728954 max: 0.3024307
Time = 0.256

PIMPLE: iteration 1
DILUPBiCGStab:  Solving for Ux, Initial residual = 0.1297512, Final residual = 1.07302e-06, No Iterations 2
DILUPBiCGStab:  Solving for Uy, Initial residual = 0.05958749, Final residual = 3.917799e-07, No Iterations 2
DILUPBiCGStab:  Solving for Uz, Initial residual = 0.1135919, Final residual = 7.004238e-07, No Iterations 2
GAMG:  Solving for p, Initial residual = 0.4089271, Final residual = 0.003945157, No Iterations 9
GAMG:  Solving for p, Initial residual = 0.3720705, Final residual = 3.353604e-05, No Iterations 45
time step continuity errors : sum local = 6.512845e-08, global = 4.053226e-18, cumulative = -3.474753e-17
ExecutionTime = 63.87 s  ClockTime = 68 s

Courant Number mean: 0.02586754 max: 0.2820666
Time = 0.26

PIMPLE: iteration 1
DILUPBiCGStab:  Solving for Ux, Initial residual = 0.01830244, Final residual = 1.828268e-07, No Iterations 2
DILUPBiCGStab:  Solving for Uy, Initial residual = 0.06344543, Final residual = 6.236806e-07, No Iterations 2
DILUPBiCGStab:  Solving for Uz, Initial residual = 0.02330706, Final residual = 2.109577e-07, No Iterations 2
GAMG:  Solving for p, Initial residual = 0.2874672, Final residual = 0.001743483, No Iterations 3
GAMG:  Solving for p, Initial residual = 0.04228483, Final residual = 4.065743e-06, No Iterations 61
time step continuity errors : sum local = 3.58376e-09, global = 1.291101e-16, cumulative = 9.436262e-17
ExecutionTime = 64.78 s  ClockTime = 69 s

Courant Number mean: 0.02461625 max: 0.2639025
Time = 0.264

PIMPLE: iteration 1
DILUPBiCGStab:  Solving for Ux, Initial residual = 0.03113552, Final residual = 3.165183e-07, No Iterations 2
DILUPBiCGStab:  Solving for Uy, Initial residual = 0.0560761, Final residual = 5.405547e-07, No Iterations 2
DILUPBiCGStab:  Solving for Uz, Initial residual = 0.03326263, Final residual = 2.975929e-07, No Iterations 2
GAMG:  Solving for p, Initial residual = 0.7044456, Final residual = 0.006531043, No Iterations 11
GAMG:  Solving for p, Initial residual = 0.2184395, Final residual = 1.923052e-05, No Iterations 98
time step continuity errors : sum local = 6.946288e-08, global = -1.188553e-16, cumulative = -2.449271e-17
ExecutionTime = 66.06 s  ClockTime = 70 s

Courant Number mean: 0.02524086 max: 0.2637538
Time = 0.268

PIMPLE: iteration 1
DILUPBiCGStab:  Solving for Ux, Initial residual = 0.09358979, Final residual = 8.982273e-07, No Iterations 2
DILUPBiCGStab:  Solving for Uy, Initial residual = 0.05342918, Final residual = 4.177731e-07, No Iterations 2
DILUPBiCGStab:  Solving for Uz, Initial residual = 0.08678206, Final residual = 6.361474e-07, No Iterations 2
GAMG:  Solving for p, Initial residual = 0.7447805, Final residual = 0.007127181, No Iterations 11
GAMG:  Solving for p, Initial residual = 0.4324523, Final residual = 4.161472e-05, No Iterations 53
time step continuity errors : sum local = 1.632321e-07, global = 3.347184e-16, cumulative = 3.102257e-16
ExecutionTime = 67.01 s  ClockTime = 71 s

Courant Number mean: 0.02250109 max: 0.2405447
Time = 0.272

PIMPLE: iteration 1
DILUPBiCGStab:  Solving for Ux, Initial residual = 0.1781975, Final residual = 1.416165e-06, No Iterations 2
DILUPBiCGStab:  Solving for Uy, Initial residual = 0.1025311, Final residual = 9.897112e-07, No Iterations 2
DILUPBiCGStab:  Solving for Uz, Initial residual = 0.1453575, Final residual = 8.513089e-07, No Iterations 2
GAMG:  Solving for p, Initial residual = 0.1681718, Final residual = 0.001468842, No Iterations 9
GAMG:  Solving for p, Initial residual = 0.08192439, Final residual = 7.953426e-06, No Iterations 48
time step continuity errors : sum local = 2.184591e-08, global = -2.419062e-16, cumulative = 6.831948e-17
ExecutionTime = 67.95 s  ClockTime = 72 s

Courant Number mean: 0.02046542 max: 0.2219062
Time = 0.276

PIMPLE: iteration 1
DILUPBiCGStab:  Solving for Ux, Initial residual = 0.1251662, Final residual = 1.075681e-06, No Iterations 2
DILUPBiCGStab:  Solving for Uy, Initial residual = 0.07792886, Final residual = 6.894257e-07, No Iterations 2
DILUPBiCGStab:  Solving for Uz, Initial residual = 0.1019502, Final residual = 6.207522e-07, No Iterations 2
GAMG:  Solving for p, Initial residual = 0.6279938, Final residual = 0.004779803, No Iterations 11
GAMG:  Solving for p, Initial residual = 0.5042787, Final residual = 4.437459e-05, No Iterations 30
time step continuity errors : sum local = 6.554411e-08, global = 1.125321e-16, cumulative = 1.808515e-16
ExecutionTime = 68.74 s  ClockTime = 73 s

Courant Number mean: 0.02029189 max: 0.2163592
Time = 0.28

PIMPLE: iteration 1
DILUPBiCGStab:  Solving for Ux, Initial residual = 0.07455645, Final residual = 6.675342e-07, No Iterations 2
DILUPBiCGStab:  Solving for Uy, Initial residual = 0.04882679, Final residual = 3.494319e-07, No Iterations 2
DILUPBiCGStab:  Solving for Uz, Initial residual = 0.06707575, Final residual = 4.654721e-07, No Iterations 2
GAMG:  Solving for p, Initial residual = 0.4730502, Final residual = 0.002689719, No Iterations 13
GAMG:  Solving for p, Initial residual = 0.1545057, Final residual = 1.375369e-05, No Iterations 60
time step continuity errors : sum local = 4.42724e-08, global = 8.029238e-17, cumulative = 2.611439e-16
ExecutionTime = 69.71 s  ClockTime = 74 s

Courant Number mean: 0.02129657 max: 0.2197448
Time = 0.284

PIMPLE: iteration 1
DILUPBiCGStab:  Solving for Ux, Initial residual = 0.1094386, Final residual = 8.076003e-07, No Iterations 2
DILUPBiCGStab:  Solving for Uy, Initial residual = 0.05000955, Final residual = 4.088877e-07, No Iterations 2
DILUPBiCGStab:  Solving for Uz, Initial residual = 0.1014846, Final residual = 5.294293e-07, No Iterations 2
GAMG:  Solving for p, Initial residual = 0.4907362, Final residual = 0.004820581, No Iterations 12
GAMG:  Solving for p, Initial residual = 0.5345617, Final residual = 5.334926e-05, No Iterations 63
time step continuity errors : sum local = 7.088437e-08, global = -2.042665e-16, cumulative = 5.687739e-17
ExecutionTime = 70.8 s  ClockTime = 75 s

Courant Number mean: 0.0205354 max: 0.2112806
Time = 0.288

PIMPLE: iteration 1
DILUPBiCGStab:  Solving for Ux, Initial residual = 0.01151871, Final residual = 9.524372e-08, No Iterations 2
DILUPBiCGStab:  Solving for Uy, Initial residual = 0.03590544, Final residual = 2.893192e-07, No Iterations 2
DILUPBiCGStab:  Solving for Uz, Initial residual = 0.01453809, Final residual = 1.008233e-07, No Iterations 2
GAMG:  Solving for p, Initial residual = 0.4977088, Final residual = 0.004889279, No Iterations 8
GAMG:  Solving for p, Initial residual = 0.1891177, Final residual = 1.796019e-05, No Iterations 51
time step continuity errors : sum local = 2.216493e-08, global = 7.326372e-17, cumulative = 1.301411e-16
ExecutionTime = 71.68 s  ClockTime = 76 s

Courant Number mean: 0.02040611 max: 0.2072913
Time = 0.292

PIMPLE: iteration 1
DILUPBiCGStab:  Solving for Ux, Initial residual = 0.06182416, Final residual = 5.907547e-07, No Iterations 2
DILUPBiCGStab:  Solving for Uy, Initial residual = 0.04436664, Final residual = 3.341513e-07, No Iterations 2
DILUPBiCGStab:  Solving for Uz, Initial residual = 0.0600804, Final residual = 4.583248e-07, No Iterations 2
GAMG:  Solving for p, Initial residual = 0.5814316, Final residual = 0.005759314, No Iterations 9
GAMG:  Solving for p, Initial residual = 0.1828613, Final residual = 1.565343e-05, No Iterations 56
time step continuity errors : sum local = 8.7102e-08, global = -6.709103e-17, cumulative = 6.305007e-17
ExecutionTime = 72.62 s  ClockTime = 77 s

Courant Number mean: 0.02263965 max: 0.2201555
Time = 0.296

PIMPLE: iteration 1
DILUPBiCGStab:  Solving for Ux, Initial residual = 0.1348919, Final residual = 1.206731e-06, No Iterations 2
DILUPBiCGStab:  Solving for Uy, Initial residual = 0.07181208, Final residual = 7.954587e-07, No Iterations 2
DILUPBiCGStab:  Solving for Uz, Initial residual = 0.1346027, Final residual = 9.30775e-07, No Iterations 2
GAMG:  Solving for p, Initial residual = 0.1070792, Final residual = 0.0009472906, No Iterations 9
GAMG:  Solving for p, Initial residual = 0.03577402, Final residual = 3.555442e-06, No Iterations 58
time step continuity errors : sum local = 2.500274e-08, global = -3.094167e-17, cumulative = 3.210841e-17
ExecutionTime = 73.61 s  ClockTime = 78 s

Courant Number mean: 0.02532127 max: 0.2373236
Time = 0.3

PIMPLE: iteration 1
DILUPBiCGStab:  Solving for Ux, Initial residual = 0.1224288, Final residual = 1.202795e-06, No Iterations 2
DILUPBiCGStab:  Solving for Uy, Initial residual = 0.06453806, Final residual = 8.258085e-07, No Iterations 2
DILUPBiCGStab:  Solving for Uz, Initial residual = 0.1246651, Final residual = 9.819919e-07, No Iterations 2
GAMG:  Solving for p, Initial residual = 0.1189167, Final residual = 0.001120227, No Iterations 8
GAMG:  Solving for p, Initial residual = 0.05210757, Final residual = 4.272647e-06, No Iterations 55
time step continuity errors : sum local = 4.607896e-08, global = 1.146998e-16, cumulative = 1.468082e-16
ExecutionTime = 74.52 s  ClockTime = 79 s

Courant Number mean: 0.02904611 max: 0.2626231
Time = 0.304

PIMPLE: iteration 1
DILUPBiCGStab:  Solving for Ux, Initial residual = 0.1043336, Final residual = 7.951826e-07, No Iterations 2
DILUPBiCGStab:  Solving for Uy, Initial residual = 0.07632941, Final residual = 8.032203e-07, No Iterations 2
DILUPBiCGStab:  Solving for Uz, Initial residual = 0.1067397, Final residual = 5.742175e-07, No Iterations 2
GAMG:  Solving for p, Initial residual = 0.4122833, Final residual = 0.00395431, No Iterations 9
GAMG:  Solving for p, Initial residual = 0.4318794, Final residual = 4.263267e-05, No Iterations 52
time step continuity errors : sum local = 1.639759e-07, global = -1.133244e-16, cumulative = 3.348382e-17
ExecutionTime = 75.58 s  ClockTime = 80 s

Courant Number mean: 0.02857121 max: 0.2587579
Time = 0.308

PIMPLE: iteration 1
DILUPBiCGStab:  Solving for Ux, Initial residual = 0.01987662, Final residual = 1.740081e-07, No Iterations 2
DILUPBiCGStab:  Solving for Uy, Initial residual = 0.0433852, Final residual = 3.471005e-07, No Iterations 2
DILUPBiCGStab:  Solving for Uz, Initial residual = 0.02160071, Final residual = 1.440289e-07, No Iterations 2
GAMG:  Solving for p, Initial residual = 0.311678, Final residual = 0.002810087, No Iterations 9
GAMG:  Solving for p, Initial residual = 0.1257453, Final residual = 1.064291e-05, No Iterations 57
time step continuity errors : sum local = 4.233911e-08, global = -1.218445e-16, cumulative = -8.83607e-17
ExecutionTime = 76.51 s  ClockTime = 81 s

Courant Number mean: 0.02927622 max: 0.2627663
Time = 0.312

PIMPLE: iteration 1
DILUPBiCGStab:  Solving for Ux, Initial residual = 0.04282116, Final residual = 3.572593e-07, No Iterations 2
DILUPBiCGStab:  Solving for Uy, Initial residual = 0.02254555, Final residual = 2.006611e-07, No Iterations 2
DILUPBiCGStab:  Solving for Uz, Initial residual = 0.04321628, Final residual = 2.692154e-07, No Iterations 2
GAMG:  Solving for p, Initial residual = 0.1120108, Final residual = 0.0008482831, No Iterations 13
GAMG:  Solving for p, Initial residual = 0.04902979, Final residual = 1.938924e-05, No Iterations 100
time step continuity errors : sum local = 9.629802e-08, global = 1.513875e-16, cumulative = 6.302683e-17
ExecutionTime = 77.74 s  ClockTime = 83 s

Courant Number mean: 0.03060466 max: 0.2707634
Time = 0.316

PIMPLE: iteration 1
DILUPBiCGStab:  Solving for Ux, Initial residual = 0.0441701, Final residual = 3.306962e-07, No Iterations 2
DILUPBiCGStab:  Solving for Uy, Initial residual = 0.03159223, Final residual = 3.304962e-07, No Iterations 2
DILUPBiCGStab:  Solving for Uz, Initial residual = 0.04427652, Final residual = 2.36014e-07, No Iterations 2
GAMG:  Solving for p, Initial residual = 0.3387303, Final residual = 0.003299522, No Iterations 15
GAMG:  Solving for p, Initial residual = 0.3013252, Final residual = 4.6618e-05, No Iterations 100
time step continuity errors : sum local = 1.113913e-07, global = -9.11175e-17, cumulative = -2.809067e-17
ExecutionTime = 79.07 s  ClockTime = 84 s

Courant Number mean: 0.03017618 max: 0.2662638
Time = 0.32

PIMPLE: iteration 1
DILUPBiCGStab:  Solving for Ux, Initial residual = 0.01061944, Final residual = 9.987736e-08, No Iterations 2
DILUPBiCGStab:  Solving for Uy, Initial residual = 0.03387755, Final residual = 2.727599e-07, No Iterations 2
DILUPBiCGStab:  Solving for Uz, Initial residual = 0.01155402, Final residual = 8.644615e-08, No Iterations 2
GAMG:  Solving for p, Initial residual = 0.6057891, Final residual = 0.005781692, No Iterations 11
GAMG:  Solving for p, Initial residual = 0.351789, Final residual = 3.431993e-05, No Iterations 48
time step continuity errors : sum local = 4.99446e-08, global = -4.472861e-17, cumulative = -7.281928e-17
ExecutionTime = 79.97 s  ClockTime = 85 s

Courant Number mean: 0.02865499 max: 0.25347
Time = 0.324

PIMPLE: iteration 1
DILUPBiCGStab:  Solving for Ux, Initial residual = 0.01481543, Final residual = 1.273936e-07, No Iterations 2
DILUPBiCGStab:  Solving for Uy, Initial residual = 0.04428473, Final residual = 4.624216e-07, No Iterations 2
DILUPBiCGStab:  Solving for Uz, Initial residual = 0.0154952, Final residual = 9.966481e-08, No Iterations 2
GAMG:  Solving for p, Initial residual = 0.1557153, Final residual = 0.0009801681, No Iterations 3
GAMG:  Solving for p, Initial residual = 0.01769211, Final residual = 1.731285e-06, No Iterations 37
time step continuity errors : sum local = 2.647413e-09, global = 4.621939e-16, cumulative = 3.893746e-16
ExecutionTime = 80.71 s  ClockTime = 86 s

Courant Number mean: 0.02723306 max: 0.2408582
Time = 0.328

PIMPLE: iteration 1
DILUPBiCGStab:  Solving for Ux, Initial residual = 0.01287017, Final residual = 1.283102e-07, No Iterations 2
DILUPBiCGStab:  Solving for Uy, Initial residual = 0.04131856, Final residual = 3.973406e-07, No Iterations 2
DILUPBiCGStab:  Solving for Uz, Initial residual = 0.01389979, Final residual = 9.906367e-08, No Iterations 2
GAMG:  Solving for p, Initial residual = 0.7775509, Final residual = 0.006380248, No Iterations 11
GAMG:  Solving for p, Initial residual = 0.3430271, Final residual = 3.396666e-05, No Iterations 88
time step continuity errors : sum local = 7.375594e-08, global = -2.594159e-17, cumulative = 3.63433e-16
ExecutionTime = 81.86 s  ClockTime = 87 s

Courant Number mean: 0.02763821 max: 0.241082
Time = 0.332

PIMPLE: iteration 1
DILUPBiCGStab:  Solving for Ux, Initial residual = 0.0197037, Final residual = 1.916474e-07, No Iterations 2
DILUPBiCGStab:  Solving for Uy, Initial residual = 0.03391153, Final residual = 2.777725e-07, No Iterations 2
DILUPBiCGStab:  Solving for Uz, Initial residual = 0.01968572, Final residual = 1.533247e-07, No Iterations 2
GAMG:  Solving for p, Initial residual = 0.8132058, Final residual = 0.00720233, No Iterations 10
GAMG:  Solving for p, Initial residual = 0.3626228, Final residual = 6.73865e-05, No Iterations 100
time step continuity errors : sum local = 2.285212e-07, global = -1.191707e-16, cumulative = 2.442623e-16
ExecutionTime = 83.1 s  ClockTime = 88 s

Courant Number mean: 0.02521442 max: 0.2243292
Time = 0.336

PIMPLE: iteration 1
DILUPBiCGStab:  Solving for Ux, Initial residual = 0.03894304, Final residual = 2.889276e-07, No Iterations 2
DILUPBiCGStab:  Solving for Uy, Initial residual = 0.07007646, Final residual = 6.274647e-07, No Iterations 2
DILUPBiCGStab:  Solving for Uz, Initial residual = 0.03829278, Final residual = 2.010593e-07, No Iterations 2
GAMG:  Solving for p, Initial residual = 0.5012805, Final residual = 0.004143395, No Iterations 12
GAMG:  Solving for p, Initial residual = 0.5906892, Final residual = 4.759991e-05, No Iterations 49
time step continuity errors : sum local = 5.852057e-08, global = 1.778296e-16, cumulative = 4.220919e-16
ExecutionTime = 83.98 s  ClockTime = 89 s

Courant Number mean: 0.02453869 max: 0.2187481
Time = 0.34

PIMPLE: iteration 1
DILUPBiCGStab:  Solving for Ux, Initial residual = 0.006104166, Final residual = 5.594425e-08, No Iterations 2
DILUPBiCGStab:  Solving for Uy, Initial residual = 0.02310074, Final residual = 1.984092e-07, No Iterations 2
DILUPBiCGStab:  Solving for Uz, Initial residual = 0.006856543, Final residual = 5.011177e-08, No Iterations 2
GAMG:  Solving for p, Initial residual = 0.6519359, Final residual = 0.00591321, No Iterations 10
GAMG:  Solving for p, Initial residual = 0.2097343, Final residual = 2.018922e-05, No Iterations 81
time step continuity errors : sum local = 4.966857e-08, global = -3.405437e-16, cumulative = 8.154828e-17
ExecutionTime = 85.1 s  ClockTime = 91 s

Courant Number mean: 0.02283706 max: 0.2062995
Time = 0.344

PIMPLE: iteration 1
DILUPBiCGStab:  Solving for Ux, Initial residual = 0.04003688, Final residual = 3.929058e-07, No Iterations 2
DILUPBiCGStab:  Solving for Uy, Initial residual = 0.06215056, Final residual = 6.286325e-07, No Iterations 2
DILUPBiCGStab:  Solving for Uz, Initial residual = 0.03995703, Final residual = 3.108595e-07, No Iterations 2
GAMG:  Solving for p, Initial residual = 0.4270473, Final residual = 0.003460808, No Iterations 11
GAMG:  Solving for p, Initial residual = 0.1478234, Final residual = 2.059769e-05, No Iterations 100
time step continuity errors : sum local = 1.457361e-07, global = 4.158612e-17, cumulative = 1.231344e-16
ExecutionTime = 86.36 s  ClockTime = 92 s

Courant Number mean: 0.01910735 max: 0.1799601
Time = 0.348

PIMPLE: iteration 1
DILUPBiCGStab:  Solving for Ux, Initial residual = 0.1022442, Final residual = 7.54629e-07, No Iterations 2
DILUPBiCGStab:  Solving for Uy, Initial residual = 0.1228782, Final residual = 9.912953e-07, No Iterations 2
DILUPBiCGStab:  Solving for Uz, Initial residual = 0.09652396, Final residual = 4.942683e-07, No Iterations 2
GAMG:  Solving for p, Initial residual = 0.5712188, Final residual = 0.004473296, No Iterations 10
GAMG:  Solving for p, Initial residual = 0.6989388, Final residual = 5.890841e-05, No Iterations 45
time step continuity errors : sum local = 1.454619e-07, global = -1.419468e-18, cumulative = 1.217149e-16
ExecutionTime = 87.23 s  ClockTime = 93 s

Courant Number mean: 0.01927937 max: 0.1782441
Time = 0.352

PIMPLE: iteration 1
DILUPBiCGStab:  Solving for Ux, Initial residual = 0.01773193, Final residual = 1.503266e-07, No Iterations 2
DILUPBiCGStab:  Solving for Uy, Initial residual = 0.06518764, Final residual = 4.273645e-07, No Iterations 2
DILUPBiCGStab:  Solving for Uz, Initial residual = 0.01796963, Final residual = 1.260082e-07, No Iterations 2
GAMG:  Solving for p, Initial residual = 0.484869, Final residual = 0.004564384, No Iterations 8
GAMG:  Solving for p, Initial residual = 0.1268272, Final residual = 1.195621e-05, No Iterations 82
time step continuity errors : sum local = 2.495543e-08, global = -1.553308e-16, cumulative = -3.361584e-17
ExecutionTime = 88.44 s  ClockTime = 94 s

Courant Number mean: 0.01995056 max: 0.1803619
Time = 0.356

PIMPLE: iteration 1
DILUPBiCGStab:  Solving for Ux, Initial residual = 0.02655399, Final residual = 2.631804e-07, No Iterations 2
DILUPBiCGStab:  Solving for Uy, Initial residual = 0.06150918, Final residual = 4.886849e-07, No Iterations 2
DILUPBiCGStab:  Solving for Uz, Initial residual = 0.02679096, Final residual = 2.156056e-07, No Iterations 2
GAMG:  Solving for p, Initial residual = 0.8674087, Final residual = 0.008649705, No Iterations 12
GAMG:  Solving for p, Initial residual = 0.3367153, Final residual = 2.703447e-05, No Iterations 100
time step continuity errors : sum local = 1.156949e-07, global = 4.238447e-16, cumulative = 3.902289e-16
ExecutionTime = 89.77 s  ClockTime = 96 s

Courant Number mean: 0.01735359 max: 0.1618041
Time = 0.36

PIMPLE: iteration 1
DILUPBiCGStab:  Solving for Ux, Initial residual = 0.09124542, Final residual = 8.637909e-07, No Iterations 2
DILUPBiCGStab:  Solving for Uy, Initial residual = 0.1115886, Final residual = 1.003493e-06, No Iterations 2
DILUPBiCGStab:  Solving for Uz, Initial residual = 0.08736141, Final residual = 6.81801e-07, No Iterations 2
GAMG:  Solving for p, Initial residual = 0.2621247, Final residual = 0.001988064, No Iterations 7
GAMG:  Solving for p, Initial residual = 0.09544523, Final residual = 7.834201e-06, No Iterations 62
time step continuity errors : sum local = 6.289434e-08, global = -5.464556e-16, cumulative = -1.562267e-16
ExecutionTime = 90.77 s  ClockTime = 97 s

Courant Number mean: 0.01347174 max: 0.1359572
Time = 0.364

PIMPLE: iteration 1
DILUPBiCGStab:  Solving for Ux, Initial residual = 0.18224, Final residual = 1.302296e-06, No Iterations 2
DILUPBiCGStab:  Solving for Uy, Initial residual = 0.156987, Final residual = 1.137453e-06, No Iterations 2
DILUPBiCGStab:  Solving for Uz, Initial residual = 0.164887, Final residual = 8.107494e-07, No Iterations 2
GAMG:  Solving for p, Initial residual = 0.5569421, Final residual = 0.004942876, No Iterations 10
GAMG:  Solving for p, Initial residual = 0.6592452, Final residual = 6.400139e-05, No Iterations 84
time step continuity errors : sum local = 1.864217e-07, global = 1.198671e-16, cumulative = -3.635963e-17
ExecutionTime = 91.91 s  ClockTime = 98 s

Courant Number mean: 0.01374387 max: 0.1356512
Time = 0.368

PIMPLE: iteration 1
DILUPBiCGStab:  Solving for Ux, Initial residual = 0.01981965, Final residual = 1.45367e-07, No Iterations 2
DILUPBiCGStab:  Solving for Uy, Initial residual = 0.09029553, Final residual = 5.676443e-07, No Iterations 2
DILUPBiCGStab:  Solving for Uz, Initial residual = 0.02028523, Final residual = 1.29148e-07, No Iterations 2
GAMG:  Solving for p, Initial residual = 0.643347, Final residual = 0.005406532, No Iterations 8
GAMG:  Solving for p, Initial residual = 0.4067495, Final residual = 3.966742e-05, No Iterations 71
time step continuity errors : sum local = 2.287244e-08, global = 2.870663e-16, cumulative = 2.507067e-16
ExecutionTime = 92.94 s  ClockTime = 99 s

Courant Number mean: 0.0133741 max: 0.1322546
Time = 0.372

PIMPLE: iteration 1
DILUPBiCGStab:  Solving for Ux, Initial residual = 0.005990927, Final residual = 4.572762e-08, No Iterations 2
DILUPBiCGStab:  Solving for Uy, Initial residual = 0.03670469, Final residual = 2.403192e-07, No Iterations 2
DILUPBiCGStab:  Solving for Uz, Initial residual = 0.006983918, Final residual = 4.095284e-08, No Iterations 2
GAMG:  Solving for p, Initial residual = 0.6220273, Final residual = 0.005798755, No Iterations 9
GAMG:  Solving for p, Initial residual = 0.1975287, Final residual = 1.921211e-05, No Iterations 91
time step continuity errors : sum local = 2.209407e-08, global = -3.02619e-16, cumulative = -5.191231e-17
ExecutionTime = 94.23 s  ClockTime = 101 s

Courant Number mean: 0.01259792 max: 0.1259978
Time = 0.376

PIMPLE: iteration 1
DILUPBiCGStab:  Solving for Ux, Initial residual = 0.02628405, Final residual = 2.482407e-07, No Iterations 2
DILUPBiCGStab:  Solving for Uy, Initial residual = 0.06058972, Final residual = 4.759404e-07, No Iterations 2
DILUPBiCGStab:  Solving for Uz, Initial residual = 0.02670851, Final residual = 1.947402e-07, No Iterations 2
GAMG:  Solving for p, Initial residual = 0.8617419, Final residual = 0.008438207, No Iterations 9
GAMG:  Solving for p, Initial residual = 0.3189222, Final residual = 3.014637e-05, No Iterations 78
time step continuity errors : sum local = 8.88626e-08, global = 2.016055e-16, cumulative = 1.496932e-16
ExecutionTime = 95.28 s  ClockTime = 102 s

Courant Number mean: 0.01410568 max: 0.1323486
Time = 0.38

PIMPLE: iteration 1
DILUPBiCGStab:  Solving for Ux, Initial residual = 0.05777881, Final residual = 3.875905e-07, No Iterations 2
DILUPBiCGStab:  Solving for Uy, Initial residual = 0.08473716, Final residual = 6.552769e-07, No Iterations 2
DILUPBiCGStab:  Solving for Uz, Initial residual = 0.0583229, Final residual = 2.754463e-07, No Iterations 2
GAMG:  Solving for p, Initial residual = 0.3418049, Final residual = 0.003221887, No Iterations 9
GAMG:  Solving for p, Initial residual = 0.2801838, Final residual = 2.654878e-05, No Iterations 58
time step continuity errors : sum local = 4.548176e-08, global = -3.033311e-17, cumulative = 1.1936e-16
ExecutionTime = 96.21 s  ClockTime = 103 s

Courant Number mean: 0.01431748 max: 0.1325913
Time = 0.384

PIMPLE: iteration 1
DILUPBiCGStab:  Solving for Ux, Initial residual = 0.02825871, Final residual = 2.488468e-07, No Iterations 2
DILUPBiCGStab:  Solving for Uy, Initial residual = 0.04297236, Final residual = 3.32538e-07, No Iterations 2
DILUPBiCGStab:  Solving for Uz, Initial residual = 0.02907045, Final residual = 2.006017e-07, No Iterations 2
GAMG:  Solving for p, Initial residual = 0.5071673, Final residual = 0.004995151, No Iterations 11
GAMG:  Solving for p, Initial residual = 0.1701369, Final residual = 1.690883e-05, No Iterations 82
time step continuity errors : sum local = 8.149983e-08, global = 1.111874e-16, cumulative = 2.305474e-16
ExecutionTime = 97.33 s  ClockTime = 104 s

Courant Number mean: 0.01637017 max: 0.1423381
Time = 0.388

PIMPLE: iteration 1
DILUPBiCGStab:  Solving for Ux, Initial residual = 0.05806442, Final residual = 4.260834e-07, No Iterations 2
DILUPBiCGStab:  Solving for Uy, Initial residual = 0.08361637, Final residual = 6.296667e-07, No Iterations 2
DILUPBiCGStab:  Solving for Uz, Initial residual = 0.05880798, Final residual = 3.04929e-07, No Iterations 2
GAMG:  Solving for p, Initial residual = 0.6156473, Final residual = 0.005741964, No Iterations 10
GAMG:  Solving for p, Initial residual = 0.6332862, Final residual = 7.110333e-05, No Iterations 100
time step continuity errors : sum local = 1.39344e-07, global = 2.274577e-16, cumulative = 4.580051e-16
ExecutionTime = 98.65 s  ClockTime = 105 s

Courant Number mean: 0.01541367 max: 0.1367424
Time = 0.392

PIMPLE: iteration 1
DILUPBiCGStab:  Solving for Ux, Initial residual = 0.02093133, Final residual = 1.577787e-07, No Iterations 2
DILUPBiCGStab:  Solving for Uy, Initial residual = 0.0672249, Final residual = 4.782573e-07, No Iterations 2
DILUPBiCGStab:  Solving for Uz, Initial residual = 0.02087668, Final residual = 1.186992e-07, No Iterations 2
GAMG:  Solving for p, Initial residual = 0.2784805, Final residual = 0.001976589, No Iterations 3
GAMG:  Solving for p, Initial residual = 0.03123612, Final residual = 2.980403e-06, No Iterations 68
time step continuity errors : sum local = 3.851889e-09, global = -6.278903e-17, cumulative = 3.952161e-16
ExecutionTime = 99.59 s  ClockTime = 106 s

Courant Number mean: 0.01447274 max: 0.1312947
Time = 0.396

PIMPLE: iteration 1
DILUPBiCGStab:  Solving for Ux, Initial residual = 0.02197982, Final residual = 2.039532e-07, No Iterations 2
DILUPBiCGStab:  Solving for Uy, Initial residual = 0.06788125, Final residual = 5.397674e-07, No Iterations 2
DILUPBiCGStab:  Solving for Uz, Initial residual = 0.02284236, Final residual = 1.710892e-07, No Iterations 2
GAMG:  Solving for p, Initial residual = 0.9030764, Final residual = 0.00846691, No Iterations 10
GAMG:  Solving for p, Initial residual = 0.2971048, Final residual = 4.712455e-05, No Iterations 100
time step continuity errors : sum local = 1.950681e-07, global = -5.83399e-16, cumulative = -1.881829e-16
ExecutionTime = 100.83 s  ClockTime = 108 s

Courant Number mean: 0.0165602 max: 0.1413534
Time = 0.4

PIMPLE: iteration 1
DILUPBiCGStab:  Solving for Ux, Initial residual = 0.06017749, Final residual = 4.156488e-07, No Iterations 2
DILUPBiCGStab:  Solving for Uy, Initial residual = 0.07909539, Final residual = 6.265206e-07, No Iterations 2
DILUPBiCGStab:  Solving for Uz, Initial residual = 0.06090374, Final residual = 3.008875e-07, No Iterations 2
GAMG:  Solving for p, Initial residual = 0.2420522, Final residual = 0.002266514, No Iterations 10
GAMG:  Solving for p, Initial residual = 0.1647128, Final residual = 1.529638e-05, No Iterations 98
time step continuity errors : sum local = 4.600802e-08, global = 2.546081e-16, cumulative = 6.642523e-17
ExecutionTime = 102.05 s  ClockTime = 109 s

Courant Number mean: 0.01725534 max: 0.1452644
Time = 0.404

PIMPLE: iteration 1
DILUPBiCGStab:  Solving for Ux, Initial residual = 0.03055118, Final residual = 2.145245e-07, No Iterations 2
DILUPBiCGStab:  Solving for Uy, Initial residual = 0.02977976, Final residual = 1.996656e-07, No Iterations 2
DILUPBiCGStab:  Solving for Uz, Initial residual = 0.03088852, Final residual = 1.525326e-07, No Iterations 2
GAMG:  Solving for p, Initial residual = 0.03346611, Final residual = 0.0002750535, No Iterations 4
GAMG:  Solving for p, Initial residual = 0.00489236, Final residual = 8.736087e-07, No Iterations 73
time step continuity errors : sum local = 2.234831e-09, global = -2.283322e-16, cumulative = -1.619069e-16
ExecutionTime = 103.05 s  ClockTime = 110 s

Courant Number mean: 0.01798093 max: 0.1493246
Time = 0.408

PIMPLE: iteration 1
DILUPBiCGStab:  Solving for Ux, Initial residual = 0.02501269, Final residual = 1.749474e-07, No Iterations 2
DILUPBiCGStab:  Solving for Uy, Initial residual = 0.03051954, Final residual = 2.587007e-07, No Iterations 2
DILUPBiCGStab:  Solving for Uz, Initial residual = 0.0249465, Final residual = 1.21667e-07, No Iterations 2
GAMG:  Solving for p, Initial residual = 0.4665072, Final residual = 0.003788749, No Iterations 10
GAMG:  Solving for p, Initial residual = 0.5368743, Final residual = 5.00626e-05, No Iterations 34
time step continuity errors : sum local = 4.548158e-08, global = 7.254578e-18, cumulative = -1.546524e-16
ExecutionTime = 103.78 s  ClockTime = 111 s

Courant Number mean: 0.01753779 max: 0.1472543
Time = 0.412

PIMPLE: iteration 1
DILUPBiCGStab:  Solving for Ux, Initial residual = 0.00226535, Final residual = 9.863641e-07, No Iterations 1
DILUPBiCGStab:  Solving for Uy, Initial residual = 0.0281006, Final residual = 2.161858e-07, No Iterations 2
DILUPBiCGStab:  Solving for Uz, Initial residual = 0.003069669, Final residual = 1.99851e-08, No Iterations 2
GAMG:  Solving for p, Initial residual = 0.3550006, Final residual = 0.002653801, No Iterations 3
GAMG:  Solving for p, Initial residual = 0.05602058, Final residual = 4.826176e-06, No Iterations 58
time step continuity errors : sum local = 1.530502e-09, global = 5.575932e-16, cumulative = 4.029408e-16
ExecutionTime = 104.64 s  ClockTime = 112 s

Courant Number mean: 0.01711823 max: 0.1451235
Time = 0.416

PIMPLE: iteration 1
DILUPBiCGStab:  Solving for Ux, Initial residual = 0.00295136, Final residual = 2.190201e-08, No Iterations 2
DILUPBiCGStab:  Solving for Uy, Initial residual = 0.02032349, Final residual = 1.557913e-07, No Iterations 2
DILUPBiCGStab:  Solving for Uz, Initial residual = 0.003776012, Final residual = 2.480786e-08, No Iterations 2
GAMG:  Solving for p, Initial residual = 0.7283454, Final residual = 0.006213955, No Iterations 10
GAMG:  Solving for p, Initial residual = 0.2335948, Final residual = 1.884904e-05, No Iterations 50
time step continuity errors : sum local = 1.988604e-08, global = -2.536173e-16, cumulative = 1.493235e-16
ExecutionTime = 105.5 s  ClockTime = 113 s

Courant Number mean: 0.01731238 max: 0.1460876
Time = 0.42

PIMPLE: iteration 1
DILUPBiCGStab:  Solving for Ux, Initial residual = 0.01669197, Final residual = 1.276507e-07, No Iterations 2
DILUPBiCGStab:  Solving for Uy, Initial residual = 0.04802134, Final residual = 4.050788e-07, No Iterations 2
DILUPBiCGStab:  Solving for Uz, Initial residual = 0.01699148, Final residual = 1.25491e-07, No Iterations 2
GAMG:  Solving for p, Initial residual = 0.913737, Final residual = 0.005661718, No Iterations 10
GAMG:  Solving for p, Initial residual = 0.2855949, Final residual = 2.303374e-05, No Iterations 45
time step continuity errors : sum local = 1.232391e-07, global = 3.476997e-16, cumulative = 4.970232e-16
ExecutionTime = 106.36 s  ClockTime = 114 s

Courant Number mean: 0.01426061 max: 0.1283758
Time = 0.424

PIMPLE: iteration 1
DILUPBiCGStab:  Solving for Ux, Initial residual = 0.0870289, Final residual = 5.857841e-07, No Iterations 2
DILUPBiCGStab:  Solving for Uy, Initial residual = 0.1345626, Final residual = 9.998353e-07, No Iterations 2
DILUPBiCGStab:  Solving for Uz, Initial residual = 0.08287121, Final residual = 3.904164e-07, No Iterations 2
GAMG:  Solving for p, Initial residual = 0.3946365, Final residual = 0.003781027, No Iterations 8
GAMG:  Solving for p, Initial residual = 0.3874638, Final residual = 3.693944e-05, No Iterations 34
time step continuity errors : sum local = 9.958589e-08, global = -3.375093e-16, cumulative = 1.595138e-16
ExecutionTime = 107.11 s  ClockTime = 115 s

Courant Number mean: 0.01339102 max: 0.1230668
Time = 0.428

PIMPLE: iteration 1
DILUPBiCGStab:  Solving for Ux, Initial residual = 0.01842986, Final residual = 1.33145e-07, No Iterations 2
DILUPBiCGStab:  Solving for Uy, Initial residual = 0.04863493, Final residual = 3.176961e-07, No Iterations 2
DILUPBiCGStab:  Solving for Uz, Initial residual = 0.0186802, Final residual = 8.952988e-08, No Iterations 2
GAMG:  Solving for p, Initial residual = 0.4315629, Final residual = 0.003872119, No Iterations 10
GAMG:  Solving for p, Initial residual = 0.3699805, Final residual = 3.609628e-05, No Iterations 54
time step continuity errors : sum local = 2.721534e-08, global = -3.753579e-16, cumulative = -2.158441e-16
ExecutionTime = 108 s  ClockTime = 116 s

Courant Number mean: 0.01316657 max: 0.1208877
Time = 0.432

PIMPLE: iteration 1
DILUPBiCGStab:  Solving for Ux, Initial residual = 0.01910158, Final residual = 2.065313e-07, No Iterations 2
DILUPBiCGStab:  Solving for Uy, Initial residual = 0.06567744, Final residual = 6.326801e-07, No Iterations 2
DILUPBiCGStab:  Solving for Uz, Initial residual = 0.02068759, Final residual = 2.029532e-07, No Iterations 2
GAMG:  Solving for p, Initial residual = 0.9042252, Final residual = 0.008465456, No Iterations 8
GAMG:  Solving for p, Initial residual = 0.2361326, Final residual = 2.138681e-05, No Iterations 38
time step continuity errors : sum local = 1.653229e-07, global = 1.796004e-16, cumulative = -3.624367e-17
ExecutionTime = 108.81 s  ClockTime = 117 s

Courant Number mean: 0.009781013 max: 0.09691683
Time = 0.436

PIMPLE: iteration 1
DILUPBiCGStab:  Solving for Ux, Initial residual = 0.1844416, Final residual = 1.222017e-06, No Iterations 2
DILUPBiCGStab:  Solving for Uy, Initial residual = 0.1790091, Final residual = 1.19811e-06, No Iterations 2
DILUPBiCGStab:  Solving for Uz, Initial residual = 0.1667449, Final residual = 7.725829e-07, No Iterations 2
GAMG:  Solving for p, Initial residual = 0.4247855, Final residual = 0.003943124, No Iterations 15
GAMG:  Solving for p, Initial residual = 0.420495, Final residual = 5.626371e-05, No Iterations 100
time step continuity errors : sum local = 1.834468e-07, global = 7.713694e-17, cumulative = 4.089327e-17
ExecutionTime = 110.1 s  ClockTime = 118 s

Courant Number mean: 0.00910926 max: 0.09131163
Time = 0.44

PIMPLE: iteration 1
DILUPBiCGStab:  Solving for Ux, Initial residual = 0.02565137, Final residual = 2.204101e-07, No Iterations 2
DILUPBiCGStab:  Solving for Uy, Initial residual = 0.0978924, Final residual = 6.134855e-07, No Iterations 2
DILUPBiCGStab:  Solving for Uz, Initial residual = 0.02663884, Final residual = 1.539617e-07, No Iterations 2
GAMG:  Solving for p, Initial residual = 0.6529403, Final residual = 0.006424471, No Iterations 8
GAMG:  Solving for p, Initial residual = 0.428927, Final residual = 4.105994e-05, No Iterations 66
time step continuity errors : sum local = 5.066324e-08, global = 2.962694e-16, cumulative = 3.371627e-16
ExecutionTime = 111.09 s  ClockTime = 119 s

Courant Number mean: 0.009290018 max: 0.09241085
Time = 0.444

PIMPLE: iteration 1
DILUPBiCGStab:  Solving for Ux, Initial residual = 0.02238244, Final residual = 1.929238e-07, No Iterations 2
DILUPBiCGStab:  Solving for Uy, Initial residual = 0.08372008, Final residual = 5.574873e-07, No Iterations 2
DILUPBiCGStab:  Solving for Uz, Initial residual = 0.02326848, Final residual = 1.690813e-07, No Iterations 2
GAMG:  Solving for p, Initial residual = 0.9104722, Final residual = 0.006734919, No Iterations 15
GAMG:  Solving for p, Initial residual = 0.2997854, Final residual = 0.0001363168, No Iterations 100
time step continuity errors : sum local = 4.285612e-07, global = -1.471164e-16, cumulative = 1.900463e-16
ExecutionTime = 112.4 s  ClockTime = 121 s

Courant Number mean: 0.007894727 max: 0.08260864
Time = 0.448

PIMPLE: iteration 1
DILUPBiCGStab:  Solving for Ux, Initial residual = 0.1008219, Final residual = 7.331979e-07, No Iterations 2
DILUPBiCGStab:  Solving for Uy, Initial residual = 0.1042247, Final residual = 7.059744e-07, No Iterations 2
DILUPBiCGStab:  Solving for Uz, Initial residual = 0.09551457, Final residual = 5.249004e-07, No Iterations 2
GAMG:  Solving for p, Initial residual = 0.06931455, Final residual = 0.0005125708, No Iterations 3
GAMG:  Solving for p, Initial residual = 0.008072386, Final residual = 7.429861e-07, No Iterations 79
time step continuity errors : sum local = 3.189187e-09, global = 3.92694e-17, cumulative = 2.293157e-16
ExecutionTime = 113.43 s  ClockTime = 122 s

Courant Number mean: 0.006848568 max: 0.07326166
Time = 0.452

PIMPLE: iteration 1
DILUPBiCGStab:  Solving for Ux, Initial residual = 0.1154319, Final residual = 7.515272e-07, No Iterations 2
DILUPBiCGStab:  Solving for Uy, Initial residual = 0.09388113, Final residual = 5.588862e-07, No Iterations 2
DILUPBiCGStab:  Solving for Uz, Initial residual = 0.1083052, Final residual = 4.860198e-07, No Iterations 2
GAMG:  Solving for p, Initial residual = 0.2946289, Final residual = 0.002844594, No Iterations 14
GAMG:  Solving for p, Initial residual = 0.2412168, Final residual = 6.352103e-05, No Iterations 100
time step continuity errors : sum local = 1.235496e-07, global = -2.876594e-16, cumulative = -5.834371e-17
ExecutionTime = 114.69 s  ClockTime = 123 s

Courant Number mean: 0.006372531 max: 0.06898809
Time = 0.456

PIMPLE: iteration 1
DILUPBiCGStab:  Solving for Ux, Initial residual = 0.05060726, Final residual = 3.748561e-07, No Iterations 2
DILUPBiCGStab:  Solving for Uy, Initial residual = 0.05656024, Final residual = 3.627457e-07, No Iterations 2
DILUPBiCGStab:  Solving for Uz, Initial residual = 0.05063803, Final residual = 2.658384e-07, No Iterations 2
GAMG:  Solving for p, Initial residual = 0.2273104, Final residual = 0.002079835, No Iterations 14
GAMG:  Solving for p, Initial residual = 0.09612047, Final residual = 6.992902e-06, No Iterations 42
time step continuity errors : sum local = 1.697507e-08, global = 4.380397e-16, cumulative = 3.79696e-16
ExecutionTime = 115.6 s  ClockTime = 124 s

Courant Number mean: 0.005758651 max: 0.06234688
Time = 0.46

PIMPLE: iteration 1
DILUPBiCGStab:  Solving for Ux, Initial residual = 0.09519858, Final residual = 6.240207e-07, No Iterations 2
DILUPBiCGStab:  Solving for Uy, Initial residual = 0.08012334, Final residual = 4.793284e-07, No Iterations 2
DILUPBiCGStab:  Solving for Uz, Initial residual = 0.08947992, Final residual = 4.013812e-07, No Iterations 2
GAMG:  Solving for p, Initial residual = 0.4577414, Final residual = 0.004455484, No Iterations 14
GAMG:  Solving for p, Initial residual = 0.5174323, Final residual = 3.572417e-05, No Iterations 54
time step continuity errors : sum local = 3.360135e-08, global = -1.185576e-16, cumulative = 2.611384e-16
ExecutionTime = 116.55 s  ClockTime = 125 s

Courant Number mean: 0.005492225 max: 0.06079255
Time = 0.464

PIMPLE: iteration 1
DILUPBiCGStab:  Solving for Ux, Initial residual = 0.03273012, Final residual = 3.030482e-07, No Iterations 2
DILUPBiCGStab:  Solving for Uy, Initial residual = 0.1356219, Final residual = 8.675609e-07, No Iterations 2
DILUPBiCGStab:  Solving for Uz, Initial residual = 0.03596465, Final residual = 3.07278e-07, No Iterations 2
GAMG:  Solving for p, Initial residual = 0.922661, Final residual = 0.008647888, No Iterations 14
GAMG:  Solving for p, Initial residual = 0.2419954, Final residual = 2.164102e-05, No Iterations 54
time step continuity errors : sum local = 1.200933e-07, global = -8.314961e-17, cumulative = 1.779888e-16
ExecutionTime = 117.63 s  ClockTime = 126 s

Courant Number mean: 0.0072396 max: 0.07213692
Time = 0.468

PIMPLE: iteration 1
DILUPBiCGStab:  Solving for Ux, Initial residual = 0.1222072, Final residual = 8.460348e-07, No Iterations 2
DILUPBiCGStab:  Solving for Uy, Initial residual = 0.1883618, Final residual = 1.226179e-06, No Iterations 2
DILUPBiCGStab:  Solving for Uz, Initial residual = 0.1285787, Final residual = 6.363127e-07, No Iterations 2
GAMG:  Solving for p, Initial residual = 0.6211582, Final residual = 0.004781902, No Iterations 14
GAMG:  Solving for p, Initial residual = 0.70114, Final residual = 6.028553e-05, No Iterations 31
time step continuity errors : sum local = 1.397425e-07, global = -2.635963e-16, cumulative = -8.560751e-17
ExecutionTime = 118.53 s  ClockTime = 127 s

Courant Number mean: 0.006472641 max: 0.06862351
Time = 0.472

PIMPLE: iteration 1
DILUPBiCGStab:  Solving for Ux, Initial residual = 0.05187851, Final residual = 4.586621e-07, No Iterations 2
DILUPBiCGStab:  Solving for Uy, Initial residual = 0.1532642, Final residual = 1.048305e-06, No Iterations 2
DILUPBiCGStab:  Solving for Uz, Initial residual = 0.05119606, Final residual = 3.776499e-07, No Iterations 2
GAMG:  Solving for p, Initial residual = 0.6226675, Final residual = 0.004337868, No Iterations 12
GAMG:  Solving for p, Initial residual = 0.1789744, Final residual = 1.698611e-05, No Iterations 44
time step continuity errors : sum local = 8.244366e-08, global = 4.450767e-16, cumulative = 3.594692e-16
ExecutionTime = 119.4 s  ClockTime = 128 s

Courant Number mean: 0.005162823 max: 0.05713613
Time = 0.476

PIMPLE: iteration 1
DILUPBiCGStab:  Solving for Ux, Initial residual = 0.1836558, Final residual = 1.538564e-06, No Iterations 2
DILUPBiCGStab:  Solving for Uy, Initial residual = 0.2174302, Final residual = 1.446564e-06, No Iterations 2
DILUPBiCGStab:  Solving for Uz, Initial residual = 0.1660361, Final residual = 1.052423e-06, No Iterations 2
GAMG:  Solving for p, Initial residual = 0.7504331, Final residual = 0.00560511, No Iterations 14
GAMG:  Solving for p, Initial residual = 0.4980483, Final residual = 4.511094e-05, No Iterations 44
time step continuity errors : sum local = 1.506552e-07, global = -4.168464e-16, cumulative = -5.737716e-17
ExecutionTime = 120.25 s  ClockTime = 129 s

Courant Number mean: 0.006018075 max: 0.06325904
Time = 0.48

PIMPLE: iteration 1
DILUPBiCGStab:  Solving for Ux, Initial residual = 0.1020548, Final residual = 7.570215e-07, No Iterations 2
DILUPBiCGStab:  Solving for Uy, Initial residual = 0.1784728, Final residual = 1.244433e-06, No Iterations 2
DILUPBiCGStab:  Solving for Uz, Initial residual = 0.1060898, Final residual = 6.117014e-07, No Iterations 2
GAMG:  Solving for p, Initial residual = 0.139071, Final residual = 0.001025557, No Iterations 3
GAMG:  Solving for p, Initial residual = 0.01584708, Final residual = 1.289801e-06, No Iterations 52
time step continuity errors : sum local = 4.514806e-09, global = 5.428018e-16, cumulative = 4.854246e-16
ExecutionTime = 121.17 s  ClockTime = 130 s

Courant Number mean: 0.007415484 max: 0.06990082
Time = 0.484

PIMPLE: iteration 1
DILUPBiCGStab:  Solving for Ux, Initial residual = 0.07451227, Final residual = 4.88328e-07, No Iterations 2
DILUPBiCGStab:  Solving for Uy, Initial residual = 0.1110224, Final residual = 7.190966e-07, No Iterations 2
DILUPBiCGStab:  Solving for Uz, Initial residual = 0.07685087, Final residual = 3.435674e-07, No Iterations 2
GAMG:  Solving for p, Initial residual = 0.5011649, Final residual = 0.004450635, No Iterations 10
GAMG:  Solving for p, Initial residual = 0.6190158, Final residual = 4.325717e-05, No Iterations 44
time step continuity errors : sum local = 5.295807e-08, global = -4.460805e-16, cumulative = 3.93441e-17
ExecutionTime = 122.16 s  ClockTime = 131 s

Courant Number mean: 0.007240208 max: 0.06900244
Time = 0.488

PIMPLE: iteration 1
DILUPBiCGStab:  Solving for Ux, Initial residual = 0.002626086, Final residual = 8.056366e-07, No Iterations 1
DILUPBiCGStab:  Solving for Uy, Initial residual = 0.05133019, Final residual = 2.934051e-07, No Iterations 2
DILUPBiCGStab:  Solving for Uz, Initial residual = 0.003528252, Final residual = 2.399122e-08, No Iterations 2
GAMG:  Solving for p, Initial residual = 0.5242766, Final residual = 0.003717579, No Iterations 3
GAMG:  Solving for p, Initial residual = 0.1121261, Final residual = 9.385329e-06, No Iterations 37
time step continuity errors : sum local = 2.214954e-09, global = 4.057443e-17, cumulative = 7.991852e-17
ExecutionTime = 122.95 s  ClockTime = 132 s

Courant Number mean: 0.007084084 max: 0.06794712
Time = 0.492

PIMPLE: iteration 1
DILUPBiCGStab:  Solving for Ux, Initial residual = 0.01364405, Final residual = 1.249361e-07, No Iterations 2
DILUPBiCGStab:  Solving for Uy, Initial residual = 0.06734527, Final residual = 4.659957e-07, No Iterations 2
DILUPBiCGStab:  Solving for Uz, Initial residual = 0.01476745, Final residual = 1.168488e-07, No Iterations 2
GAMG:  Solving for p, Initial residual = 0.9245848, Final residual = 0.008805618, No Iterations 9
GAMG:  Solving for p, Initial residual = 0.237163, Final residual = 1.642345e-05, No Iterations 42
time step continuity errors : sum local = 4.957719e-08, global = 3.988779e-17, cumulative = 1.198063e-16
ExecutionTime = 123.8 s  ClockTime = 133 s

Courant Number mean: 0.005628955 max: 0.05927491
Time = 0.496

PIMPLE: iteration 1
DILUPBiCGStab:  Solving for Ux, Initial residual = 0.1308394, Final residual = 9.511502e-07, No Iterations 2
DILUPBiCGStab:  Solving for Uy, Initial residual = 0.1604227, Final residual = 1.17304e-06, No Iterations 2
DILUPBiCGStab:  Solving for Uz, Initial residual = 0.1226164, Final residual = 6.799191e-07, No Iterations 2
GAMG:  Solving for p, Initial residual = 0.07081424, Final residual = 0.000423636, No Iterations 3
GAMG:  Solving for p, Initial residual = 0.007815307, Final residual = 7.582566e-07, No Iterations 18
time step continuity errors : sum local = 2.725903e-09, global = -1.072242e-16, cumulative = 1.258211e-17
ExecutionTime = 124.48 s  ClockTime = 134 s

Courant Number mean: 0.004683951 max: 0.05042501
Time = 0.5

PIMPLE: iteration 1
DILUPBiCGStab:  Solving for Ux, Initial residual = 0.1534357, Final residual = 9.987583e-07, No Iterations 2
DILUPBiCGStab:  Solving for Uy, Initial residual = 0.1481332, Final residual = 9.222846e-07, No Iterations 2
DILUPBiCGStab:  Solving for Uz, Initial residual = 0.1410419, Final residual = 6.248384e-07, No Iterations 2
GAMG:  Solving for p, Initial residual = 0.4761508, Final residual = 0.004611345, No Iterations 11
GAMG:  Solving for p, Initial residual = 0.5502208, Final residual = 4.8575e-05, No Iterations 36
time step continuity errors : sum local = 6.588208e-08, global = 1.198351e-16, cumulative = 1.324172e-16
ExecutionTime = 125.32 s  ClockTime = 135 s

Courant Number mean: 0.004517351 max: 0.04919316
Time = 0.504

PIMPLE: iteration 1
DILUPBiCGStab:  Solving for Ux, Initial residual = 0.009895436, Final residual = 5.698787e-08, No Iterations 2
DILUPBiCGStab:  Solving for Uy, Initial residual = 0.09568855, Final residual = 5.535004e-07, No Iterations 2
DILUPBiCGStab:  Solving for Uz, Initial residual = 0.01157093, Final residual = 5.741644e-08, No Iterations 2
GAMG:  Solving for p, Initial residual = 0.7546947, Final residual = 0.007237326, No Iterations 9
GAMG:  Solving for p, Initial residual = 0.2529962, Final residual = 2.387342e-05, No Iterations 48
time step continuity errors : sum local = 2.380128e-08, global = -6.230501e-17, cumulative = 7.01122e-17
ExecutionTime = 126.27 s  ClockTime = 136 s

Courant Number mean: 0.004639038 max: 0.05077529
Time = 0.508

PIMPLE: iteration 1
DILUPBiCGStab:  Solving for Ux, Initial residual = 0.04288261, Final residual = 2.951643e-07, No Iterations 2
DILUPBiCGStab:  Solving for Uy, Initial residual = 0.09609142, Final residual = 6.493558e-07, No Iterations 2
DILUPBiCGStab:  Solving for Uz, Initial residual = 0.04373921, Final residual = 2.230058e-07, No Iterations 2
GAMG:  Solving for p, Initial residual = 0.1248078, Final residual = 0.0006232371, No Iterations 3
GAMG:  Solving for p, Initial residual = 0.01275212, Final residual = 1.098657e-06, No Iterations 41
time step continuity errors : sum local = 1.261437e-09, global = 4.310487e-16, cumulative = 5.011609e-16
ExecutionTime = 127.1 s  ClockTime = 136 s

Courant Number mean: 0.004944453 max: 0.05247303
Time = 0.512

PIMPLE: iteration 1
DILUPBiCGStab:  Solving for Ux, Initial residual = 0.04453573, Final residual = 3.398365e-07, No Iterations 2
DILUPBiCGStab:  Solving for Uy, Initial residual = 0.07833358, Final residual = 5.556741e-07, No Iterations 2
DILUPBiCGStab:  Solving for Uz, Initial residual = 0.04583724, Final residual = 2.627793e-07, No Iterations 2
GAMG:  Solving for p, Initial residual = 0.2873322, Final residual = 0.002554406, No Iterations 9
GAMG:  Solving for p, Initial residual = 0.1122697, Final residual = 8.282531e-06, No Iterations 44
time step continuity errors : sum local = 1.78589e-08, global = -5.826614e-16, cumulative = -8.150049e-17
ExecutionTime = 128.08 s  ClockTime = 138 s

Courant Number mean: 0.005928293 max: 0.05676103
Time = 0.516

PIMPLE: iteration 1
DILUPBiCGStab:  Solving for Ux, Initial residual = 0.06288827, Final residual = 4.061432e-07, No Iterations 2
DILUPBiCGStab:  Solving for Uy, Initial residual = 0.08554866, Final residual = 5.935331e-07, No Iterations 2
DILUPBiCGStab:  Solving for Uz, Initial residual = 0.06448684, Final residual = 2.936277e-07, No Iterations 2
GAMG:  Solving for p, Initial residual = 0.2283892, Final residual = 0.001575422, No Iterations 14
GAMG:  Solving for p, Initial residual = 0.1639179, Final residual = 2.256569e-05, No Iterations 100
time step continuity errors : sum local = 3.481295e-08, global = 1.802146e-16, cumulative = 9.871409e-17
ExecutionTime = 129.51 s  ClockTime = 139 s

Courant Number mean: 0.006356866 max: 0.05862171
Time = 0.52

PIMPLE: iteration 1
DILUPBiCGStab:  Solving for Ux, Initial residual = 0.02845453, Final residual = 2.514052e-07, No Iterations 2
DILUPBiCGStab:  Solving for Uy, Initial residual = 0.07658208, Final residual = 5.062382e-07, No Iterations 2
DILUPBiCGStab:  Solving for Uz, Initial residual = 0.02911368, Final residual = 1.993564e-07, No Iterations 2
GAMG:  Solving for p, Initial residual = 0.8151778, Final residual = 0.004533267, No Iterations 15
GAMG:  Solving for p, Initial residual = 0.3551157, Final residual = 3.446504e-05, No Iterations 44
time step continuity errors : sum local = 7.197056e-08, global = 2.97881e-16, cumulative = 3.965951e-16
ExecutionTime = 130.38 s  ClockTime = 140 s

Courant Number mean: 0.005250615 max: 0.05282318
Time = 0.524

PIMPLE: iteration 1
DILUPBiCGStab:  Solving for Ux, Initial residual = 0.08593245, Final residual = 6.062458e-07, No Iterations 2
DILUPBiCGStab:  Solving for Uy, Initial residual = 0.1502902, Final residual = 1.046047e-06, No Iterations 2
DILUPBiCGStab:  Solving for Uz, Initial residual = 0.08248964, Final residual = 4.353936e-07, No Iterations 2
GAMG:  Solving for p, Initial residual = 0.09335378, Final residual = 0.0008414458, No Iterations 3
GAMG:  Solving for p, Initial residual = 0.0106725, Final residual = 1.28169e-06, No Iterations 100
time step continuity errors : sum local = 3.252177e-09, global = 5.493973e-18, cumulative = 4.02089e-16
ExecutionTime = 131.65 s  ClockTime = 141 s

Courant Number mean: 0.00438248 max: 0.04681834
Time = 0.528

PIMPLE: iteration 1
DILUPBiCGStab:  Solving for Ux, Initial residual = 0.09083414, Final residual = 5.866996e-07, No Iterations 2
DILUPBiCGStab:  Solving for Uy, Initial residual = 0.1280439, Final residual = 7.937273e-07, No Iterations 2
DILUPBiCGStab:  Solving for Uz, Initial residual = 0.08646074, Final residual = 3.812505e-07, No Iterations 2
GAMG:  Solving for p, Initial residual = 0.483239, Final residual = 0.003857736, No Iterations 12
GAMG:  Solving for p, Initial residual = 0.5915015, Final residual = 5.721744e-05, No Iterations 56
time step continuity errors : sum local = 4.535996e-08, global = -5.754976e-16, cumulative = -1.734086e-16
ExecutionTime = 132.64 s  ClockTime = 142 s

Courant Number mean: 0.004295544 max: 0.04589388
Time = 0.532

PIMPLE: iteration 1
DILUPBiCGStab:  Solving for Ux, Initial residual = 0.003421854, Final residual = 2.547105e-08, No Iterations 2
DILUPBiCGStab:  Solving for Uy, Initial residual = 0.05310264, Final residual = 3.010414e-07, No Iterations 2
DILUPBiCGStab:  Solving for Uz, Initial residual = 0.004366697, Final residual = 2.371484e-08, No Iterations 2
GAMG:  Solving for p, Initial residual = 0.4526215, Final residual = 0.003018122, No Iterations 3
GAMG:  Solving for p, Initial residual = 0.08716467, Final residual = 8.52332e-06, No Iterations 63
time step continuity errors : sum local = 1.464372e-09, global = 6.611189e-16, cumulative = 4.877104e-16
ExecutionTime = 133.63 s  ClockTime = 143 s

Courant Number mean: 0.004213826 max: 0.04518169
Time = 0.536

PIMPLE: iteration 1
DILUPBiCGStab:  Solving for Ux, Initial residual = 0.008178678, Final residual = 6.400089e-08, No Iterations 2
DILUPBiCGStab:  Solving for Uy, Initial residual = 0.03405136, Final residual = 2.214133e-07, No Iterations 2
DILUPBiCGStab:  Solving for Uz, Initial residual = 0.009125278, Final residual = 5.624544e-08, No Iterations 2
GAMG:  Solving for p, Initial residual = 0.7996988, Final residual = 0.007602799, No Iterations 10
GAMG:  Solving for p, Initial residual = 0.2254468, Final residual = 2.217243e-05, No Iterations 95
time step continuity errors : sum local = 2.387758e-08, global = -2.255711e-16, cumulative = 2.621393e-16
ExecutionTime = 134.92 s  ClockTime = 145 s

Courant Number mean: 0.003875988 max: 0.04220927
Time = 0.54

PIMPLE: iteration 1
DILUPBiCGStab:  Solving for Ux, Initial residual = 0.04507587, Final residual = 3.594206e-07, No Iterations 2
DILUPBiCGStab:  Solving for Uy, Initial residual = 0.08997996, Final residual = 5.692293e-07, No Iterations 2
DILUPBiCGStab:  Solving for Uz, Initial residual = 0.04410913, Final residual = 2.567009e-07, No Iterations 2
GAMG:  Solving for p, Initial residual = 0.7657909, Final residual = 0.007396797, No Iterations 13
GAMG:  Solving for p, Initial residual = 0.4457929, Final residual = 4.014779e-05, No Iterations 57
time step continuity errors : sum local = 4.593018e-08, global = -6.762898e-17, cumulative = 1.945103e-16
ExecutionTime = 135.83 s  ClockTime = 146 s

Courant Number mean: 0.004181059 max: 0.04396253
Time = 0.544

PIMPLE: iteration 1
DILUPBiCGStab:  Solving for Ux, Initial residual = 0.04289797, Final residual = 3.77097e-07, No Iterations 2
DILUPBiCGStab:  Solving for Uy, Initial residual = 0.1322069, Final residual = 9.160402e-07, No Iterations 2
DILUPBiCGStab:  Solving for Uz, Initial residual = 0.0444748, Final residual = 3.292953e-07, No Iterations 2
GAMG:  Solving for p, Initial residual = 0.9191623, Final residual = 0.007155109, No Iterations 11
GAMG:  Solving for p, Initial residual = 0.3117457, Final residual = 2.40496e-05, No Iterations 67
time step continuity errors : sum local = 7.589972e-08, global = 1.966565e-16, cumulative = 3.911669e-16
ExecutionTime = 136.9 s  ClockTime = 147 s

Courant Number mean: 0.003494241 max: 0.03630863
Time = 0.548

PIMPLE: iteration 1
DILUPBiCGStab:  Solving for Ux, Initial residual = 0.235849, Final residual = 1.587135e-06, No Iterations 2
DILUPBiCGStab:  Solving for Uy, Initial residual = 0.1886137, Final residual = 1.25452e-06, No Iterations 2
DILUPBiCGStab:  Solving for Uz, Initial residual = 0.2083907, Final residual = 1.037289e-06, No Iterations 2
GAMG:  Solving for p, Initial residual = 0.1525846, Final residual = 0.001374122, No Iterations 13
GAMG:  Solving for p, Initial residual = 0.08180529, Final residual = 7.213294e-06, No Iterations 80
time step continuity errors : sum local = 1.935697e-08, global = -1.697115e-16, cumulative = 2.214554e-16
ExecutionTime = 137.98 s  ClockTime = 148 s

Courant Number mean: 0.003283751 max: 0.03114059
Time = 0.552

PIMPLE: iteration 1
DILUPBiCGStab:  Solving for Ux, Initial residual = 0.195332, Final residual = 1.995432e-06, No Iterations 2
DILUPBiCGStab:  Solving for Uy, Initial residual = 0.2406107, Final residual = 1.822099e-06, No Iterations 2
DILUPBiCGStab:  Solving for Uz, Initial residual = 0.1829364, Final residual = 1.622971e-06, No Iterations 2
GAMG:  Solving for p, Initial residual = 0.8650782, Final residual = 0.008033246, No Iterations 10
GAMG:  Solving for p, Initial residual = 0.3216174, Final residual = 2.253748e-05, No Iterations 84
time step continuity errors : sum local = 1.397633e-07, global = -1.445392e-16, cumulative = 7.691612e-17
ExecutionTime = 139.1 s  ClockTime = 149 s

Courant Number mean: 0.005018524 max: 0.04461313
Time = 0.556

PIMPLE: iteration 1
DILUPBiCGStab:  Solving for Ux, Initial residual = 0.2070275, Final residual = 1.612086e-06, No Iterations 2
DILUPBiCGStab:  Solving for Uy, Initial residual = 0.2365996, Final residual = 1.820501e-06, No Iterations 2
DILUPBiCGStab:  Solving for Uz, Initial residual = 0.2258189, Final residual = 1.423815e-06, No Iterations 2
GAMG:  Solving for p, Initial residual = 0.1051032, Final residual = 0.0009050804, No Iterations 8
GAMG:  Solving for p, Initial residual = 0.03359538, Final residual = 3.2498e-06, No Iterations 63
time step continuity errors : sum local = 2.005601e-08, global = -1.551209e-16, cumulative = -7.82048e-17
ExecutionTime = 140.1 s  ClockTime = 150 s

Courant Number mean: 0.007537509 max: 0.05669291
Time = 0.56

PIMPLE: iteration 1
DILUPBiCGStab:  Solving for Ux, Initial residual = 0.1204569, Final residual = 7.905929e-07, No Iterations 2
DILUPBiCGStab:  Solving for Uy, Initial residual = 0.1389824, Final residual = 9.260449e-07, No Iterations 2
DILUPBiCGStab:  Solving for Uz, Initial residual = 0.1275343, Final residual = 5.835573e-07, No Iterations 2
GAMG:  Solving for p, Initial residual = 0.38023, Final residual = 0.00377309, No Iterations 12
GAMG:  Solving for p, Initial residual = 0.3586845, Final residual = 3.156505e-05, No Iterations 65
time step continuity errors : sum local = 8.153599e-08, global = 2.050457e-16, cumulative = 1.268409e-16
ExecutionTime = 141.17 s  ClockTime = 152 s

Courant Number mean: 0.007848449 max: 0.05923184
Time = 0.564

PIMPLE: iteration 1
DILUPBiCGStab:  Solving for Ux, Initial residual = 0.03095774, Final residual = 2.603182e-07, No Iterations 2
DILUPBiCGStab:  Solving for Uy, Initial residual = 0.1193318, Final residual = 7.847182e-07, No Iterations 2
DILUPBiCGStab:  Solving for Uz, Initial residual = 0.03230529, Final residual = 2.419764e-07, No Iterations 2
GAMG:  Solving for p, Initial residual = 0.8327317, Final residual = 0.007941779, No Iterations 12
GAMG:  Solving for p, Initial residual = 0.2968301, Final residual = 2.131867e-05, No Iterations 37
time step continuity errors : sum local = 8.484187e-08, global = 3.891043e-18, cumulative = 1.307319e-16
ExecutionTime = 142.01 s  ClockTime = 153 s

Courant Number mean: 0.005544195 max: 0.04843752
Time = 0.568

PIMPLE: iteration 1
DILUPBiCGStab:  Solving for Ux, Initial residual = 0.1672651, Final residual = 1.192055e-06, No Iterations 2
DILUPBiCGStab:  Solving for Uy, Initial residual = 0.2481717, Final residual = 1.786677e-06, No Iterations 2
DILUPBiCGStab:  Solving for Uz, Initial residual = 0.1540222, Final residual = 8.500277e-07, No Iterations 2
GAMG:  Solving for p, Initial residual = 0.1412897, Final residual = 0.001205118, No Iterations 10
GAMG:  Solving for p, Initial residual = 0.05544642, Final residual = 3.979251e-06, No Iterations 60
time step continuity errors : sum local = 1.612914e-08, global = -7.051284e-17, cumulative = 6.02191e-17
ExecutionTime = 143.03 s  ClockTime = 154 s

Courant Number mean: 0.004005592 max: 0.03999858
Time = 0.572

PIMPLE: iteration 1
DILUPBiCGStab:  Solving for Ux, Initial residual = 0.1324163, Final residual = 1.15396e-06, No Iterations 2
DILUPBiCGStab:  Solving for Uy, Initial residual = 0.2276458, Final residual = 1.519173e-06, No Iterations 2
DILUPBiCGStab:  Solving for Uz, Initial residual = 0.1249743, Final residual = 8.249501e-07, No Iterations 2
GAMG:  Solving for p, Initial residual = 0.7533734, Final residual = 0.006251232, No Iterations 14
GAMG:  Solving for p, Initial residual = 0.4509352, Final residual = 4.440765e-05, No Iterations 38
time step continuity errors : sum local = 1.416887e-07, global = 5.51134e-17, cumulative = 1.153325e-16
ExecutionTime = 143.9 s  ClockTime = 155 s

Courant Number mean: 0.005350118 max: 0.0465143
Time = 0.576

PIMPLE: iteration 1
DILUPBiCGStab:  Solving for Ux, Initial residual = 0.09693021, Final residual = 6.610454e-07, No Iterations 2
DILUPBiCGStab:  Solving for Uy, Initial residual = 0.1792982, Final residual = 1.203165e-06, No Iterations 2
DILUPBiCGStab:  Solving for Uz, Initial residual = 0.1009291, Final residual = 5.193553e-07, No Iterations 2
GAMG:  Solving for p, Initial residual = 0.1872212, Final residual = 0.001820625, No Iterations 8
GAMG:  Solving for p, Initial residual = 0.086727, Final residual = 8.585099e-06, No Iterations 56
time step continuity errors : sum local = 2.181178e-08, global = 1.793362e-16, cumulative = 2.946687e-16
ExecutionTime = 145.06 s  ClockTime = 156 s

Courant Number mean: 0.006265308 max: 0.05143471
Time = 0.58

PIMPLE: iteration 1
DILUPBiCGStab:  Solving for Ux, Initial residual = 0.06057128, Final residual = 4.172496e-07, No Iterations 2
DILUPBiCGStab:  Solving for Uy, Initial residual = 0.08097794, Final residual = 5.804981e-07, No Iterations 2
DILUPBiCGStab:  Solving for Uz, Initial residual = 0.06262039, Final residual = 3.165938e-07, No Iterations 2
GAMG:  Solving for p, Initial residual = 0.03472356, Final residual = 0.0002266064, No Iterations 3
GAMG:  Solving for p, Initial residual = 0.00420295, Final residual = 9.906536e-07, No Iterations 69
time step continuity errors : sum local = 2.439792e-09, global = -7.253933e-17, cumulative = 2.221294e-16
ExecutionTime = 146.15 s  ClockTime = 157 s

Courant Number mean: 0.007268882 max: 0.05682537
Time = 0.584

PIMPLE: iteration 1
DILUPBiCGStab:  Solving for Ux, Initial residual = 0.05397457, Final residual = 3.706896e-07, No Iterations 2
DILUPBiCGStab:  Solving for Uy, Initial residual = 0.05806423, Final residual = 4.39401e-07, No Iterations 2
DILUPBiCGStab:  Solving for Uz, Initial residual = 0.05554591, Final residual = 2.794562e-07, No Iterations 2
GAMG:  Solving for p, Initial residual = 0.01480676, Final residual = 0.0001066117, No Iterations 3
GAMG:  Solving for p, Initial residual = 0.001719088, Final residual = 8.546696e-07, No Iterations 54
time step continuity errors : sum local = 2.159493e-09, global = -1.164888e-16, cumulative = 1.056406e-16
ExecutionTime = 147.1 s  ClockTime = 158 s

Courant Number mean: 0.008235442 max: 0.06264007
Time = 0.588

PIMPLE: iteration 1
DILUPBiCGStab:  Solving for Ux, Initial residual = 0.04255434, Final residual = 2.812399e-07, No Iterations 2
DILUPBiCGStab:  Solving for Uy, Initial residual = 0.06103533, Final residual = 4.218569e-07, No Iterations 2
DILUPBiCGStab:  Solving for Uz, Initial residual = 0.04329099, Final residual = 1.98833e-07, No Iterations 2
GAMG:  Solving for p, Initial residual = 0.4730112, Final residual = 0.004540606, No Iterations 14
GAMG:  Solving for p, Initial residual = 0.5599427, Final residual = 4.6822e-05, No Iterations 53
time step continuity errors : sum local = 3.963085e-08, global = 4.278947e-17, cumulative = 1.4843e-16
ExecutionTime = 148.1 s  ClockTime = 159 s

Courant Number mean: 0.008015435 max: 0.06223544
Time = 0.592

PIMPLE: iteration 1
DILUPBiCGStab:  Solving for Ux, Initial residual = 0.007205856, Final residual = 5.343432e-08, No Iterations 2
DILUPBiCGStab:  Solving for Uy, Initial residual = 0.0468046, Final residual = 3.173349e-07, No Iterations 2
DILUPBiCGStab:  Solving for Uz, Initial residual = 0.008657642, Final residual = 5.781591e-08, No Iterations 2
GAMG:  Solving for p, Initial residual = 0.7846512, Final residual = 0.007271092, No Iterations 14
GAMG:  Solving for p, Initial residual = 0.2307329, Final residual = 1.925649e-05, No Iterations 64
time step continuity errors : sum local = 3.904602e-08, global = -7.389997e-17, cumulative = 7.453008e-17
ExecutionTime = 149.25 s  ClockTime = 160 s

Courant Number mean: 0.008959366 max: 0.06805845
Time = 0.596

PIMPLE: iteration 1
DILUPBiCGStab:  Solving for Ux, Initial residual = 0.03570592, Final residual = 3.006878e-07, No Iterations 2
DILUPBiCGStab:  Solving for Uy, Initial residual = 0.07672144, Final residual = 5.32993e-07, No Iterations 2
DILUPBiCGStab:  Solving for Uz, Initial residual = 0.03627239, Final residual = 2.34056e-07, No Iterations 2
GAMG:  Solving for p, Initial residual = 0.7756082, Final residual = 0.007392005, No Iterations 14
GAMG:  Solving for p, Initial residual = 0.4353753, Final residual = 3.930937e-05, No Iterations 52
time step continuity errors : sum local = 8.973069e-08, global = -3.672806e-17, cumulative = 3.780202e-17
ExecutionTime = 150.2 s  ClockTime = 161 s

Courant Number mean: 0.00763006 max: 0.06135747
Time = 0.6

PIMPLE: iteration 1
DILUPBiCGStab:  Solving for Ux, Initial residual = 0.05621492, Final residual = 4.00871e-07, No Iterations 2
DILUPBiCGStab:  Solving for Uy, Initial residual = 0.1371357, Final residual = 9.714594e-07, No Iterations 2
DILUPBiCGStab:  Solving for Uz, Initial residual = 0.05493134, Final residual = 2.979548e-07, No Iterations 2
GAMG:  Solving for p, Initial residual = 0.1155439, Final residual = 0.0008355185, No Iterations 3
GAMG:  Solving for p, Initial residual = 0.01300271, Final residual = 1.192525e-06, No Iterations 94
time step continuity errors : sum local = 2.83211e-09, global = 2.500794e-17, cumulative = 6.280996e-17
ExecutionTime = 151.44 s  ClockTime = 163 s

Courant Number mean: 0.006332309 max: 0.0546635
Time = 0.604

PIMPLE: iteration 1
DILUPBiCGStab:  Solving for Ux, Initial residual = 0.05059181, Final residual = 4.219473e-07, No Iterations 2
DILUPBiCGStab:  Solving for Uy, Initial residual = 0.1372328, Final residual = 9.307011e-07, No Iterations 2
DILUPBiCGStab:  Solving for Uz, Initial residual = 0.04998793, Final residual = 3.081883e-07, No Iterations 2
GAMG:  Solving for p, Initial residual = 0.7623607, Final residual = 0.007518123, No Iterations 14
GAMG:  Solving for p, Initial residual = 0.4537404, Final residual = 4.377426e-05, No Iterations 58
time step continuity errors : sum local = 9.638749e-08, global = 1.670463e-16, cumulative = 2.298563e-16
ExecutionTime = 152.35 s  ClockTime = 164 s

Courant Number mean: 0.007372789 max: 0.0603378
Time = 0.608

PIMPLE: iteration 1
DILUPBiCGStab:  Solving for Ux, Initial residual = 0.04863085, Final residual = 3.419823e-07, No Iterations 2
DILUPBiCGStab:  Solving for Uy, Initial residual = 0.104008, Final residual = 7.216058e-07, No Iterations 2
DILUPBiCGStab:  Solving for Uz, Initial residual = 0.04965259, Final residual = 2.656652e-07, No Iterations 2
GAMG:  Solving for p, Initial residual = 0.121976, Final residual = 0.0008377417, No Iterations 3
GAMG:  Solving for p, Initial residual = 0.01333577, Final residual = 1.292326e-06, No Iterations 70
time step continuity errors : sum local = 3.513492e-09, global = -2.620843e-16, cumulative = -3.222795e-17
ExecutionTime = 153.4 s  ClockTime = 165 s

Courant Number mean: 0.008336747 max: 0.06590569
Time = 0.612

PIMPLE: iteration 1
DILUPBiCGStab:  Solving for Ux, Initial residual = 0.03881138, Final residual = 2.531132e-07, No Iterations 2
DILUPBiCGStab:  Solving for Uy, Initial residual = 0.07008302, Final residual = 4.631571e-07, No Iterations 2
DILUPBiCGStab:  Solving for Uz, Initial residual = 0.03951233, Final residual = 1.795701e-07, No Iterations 2
GAMG:  Solving for p, Initial residual = 0.5071543, Final residual = 0.0049312, No Iterations 9
GAMG:  Solving for p, Initial residual = 0.6206408, Final residual = 6.011338e-05, No Iterations 87
time step continuity errors : sum local = 4.952287e-08, global = 2.344774e-16, cumulative = 2.022495e-16
ExecutionTime = 154.54 s  ClockTime = 166 s

Courant Number mean: 0.008130819 max: 0.06528943
Time = 0.616

PIMPLE: iteration 1
DILUPBiCGStab:  Solving for Ux, Initial residual = 0.01708404, Final residual = 1.730248e-07, No Iterations 2
DILUPBiCGStab:  Solving for Uy, Initial residual = 0.0978043, Final residual = 7.089265e-07, No Iterations 2
DILUPBiCGStab:  Solving for Uz, Initial residual = 0.01866754, Final residual = 1.716435e-07, No Iterations 2
GAMG:  Solving for p, Initial residual = 0.9351705, Final residual = 0.008902512, No Iterations 9
GAMG:  Solving for p, Initial residual = 0.2387533, Final residual = 2.361682e-05, No Iterations 54
time step continuity errors : sum local = 1.234911e-07, global = -3.380146e-16, cumulative = -1.357651e-16
ExecutionTime = 155.41 s  ClockTime = 167 s

Courant Number mean: 0.005560163 max: 0.0495777
Time = 0.62

PIMPLE: iteration 1
DILUPBiCGStab:  Solving for Ux, Initial residual = 0.1597469, Final residual = 1.020685e-06, No Iterations 2
DILUPBiCGStab:  Solving for Uy, Initial residual = 0.2306385, Final residual = 1.44932e-06, No Iterations 2
DILUPBiCGStab:  Solving for Uz, Initial residual = 0.1467542, Final residual = 6.552307e-07, No Iterations 2
GAMG:  Solving for p, Initial residual = 0.5148433, Final residual = 0.004206372, No Iterations 12
GAMG:  Solving for p, Initial residual = 0.655732, Final residual = 6.419506e-05, No Iterations 60
time step continuity errors : sum local = 1.207595e-07, global = 4.231154e-16, cumulative = 2.873503e-16
ExecutionTime = 156.39 s  ClockTime = 168 s

Courant Number mean: 0.00532378 max: 0.04870312
Time = 0.624

PIMPLE: iteration 1
DILUPBiCGStab:  Solving for Ux, Initial residual = 0.01407945, Final residual = 1.048537e-07, No Iterations 2
DILUPBiCGStab:  Solving for Uy, Initial residual = 0.1306969, Final residual = 8.072784e-07, No Iterations 2
DILUPBiCGStab:  Solving for Uz, Initial residual = 0.01561549, Final residual = 1.082943e-07, No Iterations 2
GAMG:  Solving for p, Initial residual = 0.8642443, Final residual = 0.006098591, No Iterations 12
GAMG:  Solving for p, Initial residual = 0.2522098, Final residual = 1.892466e-05, No Iterations 43
time step continuity errors : sum local = 6.127821e-08, global = 1.633279e-16, cumulative = 4.506781e-16
ExecutionTime = 157.24 s  ClockTime = 169 s

Courant Number mean: 0.006856376 max: 0.05702778
Time = 0.628

PIMPLE: iteration 1
DILUPBiCGStab:  Solving for Ux, Initial residual = 0.07023416, Final residual = 4.746428e-07, No Iterations 2
DILUPBiCGStab:  Solving for Uy, Initial residual = 0.1336212, Final residual = 9.665908e-07, No Iterations 2
DILUPBiCGStab:  Solving for Uz, Initial residual = 0.07275908, Final residual = 3.689195e-07, No Iterations 2
GAMG:  Solving for p, Initial residual = 0.1627006, Final residual = 0.001606252, No Iterations 12
GAMG:  Solving for p, Initial residual = 0.08893861, Final residual = 8.638237e-06, No Iterations 38
time step continuity errors : sum local = 2.259531e-08, global = -3.90459e-17, cumulative = 4.116322e-16
ExecutionTime = 158.03 s  ClockTime = 170 s

Courant Number mean: 0.007785829 max: 0.06248065
Time = 0.632

PIMPLE: iteration 1
DILUPBiCGStab:  Solving for Ux, Initial residual = 0.03696814, Final residual = 3.111844e-07, No Iterations 2
DILUPBiCGStab:  Solving for Uy, Initial residual = 0.09498029, Final residual = 6.484907e-07, No Iterations 2
DILUPBiCGStab:  Solving for Uz, Initial residual = 0.03808379, Final residual = 2.433101e-07, No Iterations 2
GAMG:  Solving for p, Initial residual = 0.7575876, Final residual = 0.006754581, No Iterations 12
GAMG:  Solving for p, Initial residual = 0.4388879, Final residual = 4.378331e-05, No Iterations 38
time step continuity errors : sum local = 9.603782e-08, global = -5.878908e-16, cumulative = -1.762586e-16
ExecutionTime = 158.83 s  ClockTime = 171 s

Courant Number mean: 0.006531689 max: 0.05555041
Time = 0.636

PIMPLE: iteration 1
DILUPBiCGStab:  Solving for Ux, Initial residual = 0.0578378, Final residual = 4.091125e-07, No Iterations 2
DILUPBiCGStab:  Solving for Uy, Initial residual = 0.143187, Final residual = 9.888834e-07, No Iterations 2
DILUPBiCGStab:  Solving for Uz, Initial residual = 0.056499, Final residual = 3.049064e-07, No Iterations 2
GAMG:  Solving for p, Initial residual = 0.1209053, Final residual = 0.0007661774, No Iterations 3
GAMG:  Solving for p, Initial residual = 0.01330823, Final residual = 1.224238e-06, No Iterations 39
time step continuity errors : sum local = 3.062306e-09, global = 5.201899e-16, cumulative = 3.439313e-16
ExecutionTime = 159.67 s  ClockTime = 172 s

Courant Number mean: 0.005355354 max: 0.04915128
Time = 0.64

PIMPLE: iteration 1
DILUPBiCGStab:  Solving for Ux, Initial residual = 0.05313124, Final residual = 4.802928e-07, No Iterations 2
DILUPBiCGStab:  Solving for Uy, Initial residual = 0.1542574, Final residual = 1.078295e-06, No Iterations 2
DILUPBiCGStab:  Solving for Uz, Initial residual = 0.05280455, Final residual = 3.682977e-07, No Iterations 2
GAMG:  Solving for p, Initial residual = 0.8139114, Final residual = 0.005513775, No Iterations 11
GAMG:  Solving for p, Initial residual = 0.3974495, Final residual = 3.42406e-05, No Iterations 45
time step continuity errors : sum local = 1.044857e-07, global = -1.630872e-16, cumulative = 1.808441e-16
ExecutionTime = 160.56 s  ClockTime = 173 s

Courant Number mean: 0.006962131 max: 0.05732668
Time = 0.644

PIMPLE: iteration 1
DILUPBiCGStab:  Solving for Ux, Initial residual = 0.05684, Final residual = 4.892981e-07, No Iterations 2
DILUPBiCGStab:  Solving for Uy, Initial residual = 0.1564764, Final residual = 1.03066e-06, No Iterations 2
DILUPBiCGStab:  Solving for Uz, Initial residual = 0.05882251, Final residual = 3.989462e-07, No Iterations 2
GAMG:  Solving for p, Initial residual = 0.8049264, Final residual = 0.008019451, No Iterations 12
GAMG:  Solving for p, Initial residual = 0.4348535, Final residual = 4.316885e-05, No Iterations 42
time step continuity errors : sum local = 1.392385e-07, global = -1.41206e-16, cumulative = 3.963815e-17
ExecutionTime = 161.4 s  ClockTime = 174 s

Courant Number mean: 0.005308421 max: 0.04805015
Time = 0.648

PIMPLE: iteration 1
DILUPBiCGStab:  Solving for Ux, Initial residual = 0.09245515, Final residual = 5.923329e-07, No Iterations 2
DILUPBiCGStab:  Solving for Uy, Initial residual = 0.1811337, Final residual = 1.152553e-06, No Iterations 2
DILUPBiCGStab:  Solving for Uz, Initial residual = 0.08794139, Final residual = 4.122778e-07, No Iterations 2
GAMG:  Solving for p, Initial residual = 0.341254, Final residual = 0.003300199, No Iterations 10
GAMG:  Solving for p, Initial residual = 0.2630871, Final residual = 2.547124e-05, No Iterations 90
time step continuity errors : sum local = 4.525812e-08, global = 2.438639e-16, cumulative = 2.835021e-16
ExecutionTime = 162.59 s  ClockTime = 175 s

Courant Number mean: 0.00467843 max: 0.04478086
Time = 0.652

PIMPLE: iteration 1
DILUPBiCGStab:  Solving for Ux, Initial residual = 0.03039369, Final residual = 2.69073e-07, No Iterations 2
DILUPBiCGStab:  Solving for Uy, Initial residual = 0.1137752, Final residual = 7.152596e-07, No Iterations 2
DILUPBiCGStab:  Solving for Uz, Initial residual = 0.03095967, Final residual = 2.05032e-07, No Iterations 2
GAMG:  Solving for p, Initial residual = 0.8088127, Final residual = 0.007667113, No Iterations 9
GAMG:  Solving for p, Initial residual = 0.3597646, Final residual = 3.520628e-05, No Iterations 60
time step continuity errors : sum local = 7.108274e-08, global = -3.477077e-16, cumulative = -6.420566e-17
ExecutionTime = 163.55 s  ClockTime = 176 s

Courant Number mean: 0.005637542 max: 0.04922606
Time = 0.656

PIMPLE: iteration 1
DILUPBiCGStab:  Solving for Ux, Initial residual = 0.04437986, Final residual = 3.976748e-07, No Iterations 2
DILUPBiCGStab:  Solving for Uy, Initial residual = 0.1488937, Final residual = 9.797062e-07, No Iterations 2
DILUPBiCGStab:  Solving for Uz, Initial residual = 0.04593736, Final residual = 3.31725e-07, No Iterations 2
GAMG:  Solving for p, Initial residual = 0.8610225, Final residual = 0.008479825, No Iterations 10
GAMG:  Solving for p, Initial residual = 0.3745251, Final residual = 4.952759e-05, No Iterations 100
time step continuity errors : sum local = 1.687927e-07, global = 1.446429e-16, cumulative = 8.043724e-17
ExecutionTime = 164.74 s  ClockTime = 177 s

Courant Number mean: 0.00432171 max: 0.04111386
Time = 0.66

PIMPLE: iteration 1
DILUPBiCGStab:  Solving for Ux, Initial residual = 0.1028155, Final residual = 6.460011e-07, No Iterations 2
DILUPBiCGStab:  Solving for Uy, Initial residual = 0.1899307, Final residual = 1.10779e-06, No Iterations 2
DILUPBiCGStab:  Solving for Uz, Initial residual = 0.09703727, Final residual = 4.319828e-07, No Iterations 2
GAMG:  Solving for p, Initial residual = 0.5263345, Final residual = 0.005009858, No Iterations 9
GAMG:  Solving for p, Initial residual = 0.6449539, Final residual = 4.675075e-05, No Iterations 44
time step continuity errors : sum local = 5.328421e-08, global = 2.362409e-16, cumulative = 3.166782e-16
ExecutionTime = 165.57 s  ClockTime = 178 s

Courant Number mean: 0.004129401 max: 0.04036794
Time = 0.664

PIMPLE: iteration 1
DILUPBiCGStab:  Solving for Ux, Initial residual = 0.006932072, Final residual = 5.354517e-08, No Iterations 2
DILUPBiCGStab:  Solving for Uy, Initial residual = 0.07012092, Final residual = 3.968555e-07, No Iterations 2
DILUPBiCGStab:  Solving for Uz, Initial residual = 0.00828631, Final residual = 4.567163e-08, No Iterations 2
GAMG:  Solving for p, Initial residual = 0.5955417, Final residual = 0.004671065, No Iterations 11
GAMG:  Solving for p, Initial residual = 0.2079091, Final residual = 2.067592e-05, No Iterations 50
time step continuity errors : sum local = 2.448124e-08, global = -4.225864e-16, cumulative = -1.059082e-16
ExecutionTime = 166.55 s  ClockTime = 179 s

Courant Number mean: 0.00377242 max: 0.03724098
Time = 0.668

PIMPLE: iteration 1
DILUPBiCGStab:  Solving for Ux, Initial residual = 0.05237726, Final residual = 4.251697e-07, No Iterations 2
DILUPBiCGStab:  Solving for Uy, Initial residual = 0.09553029, Final residual = 6.70796e-07, No Iterations 2
DILUPBiCGStab:  Solving for Uz, Initial residual = 0.05248654, Final residual = 3.330548e-07, No Iterations 2
GAMG:  Solving for p, Initial residual = 0.4200552, Final residual = 0.004032317, No Iterations 10
GAMG:  Solving for p, Initial residual = 0.146342, Final residual = 2.451097e-05, No Iterations 100
time step continuity errors : sum local = 9.630021e-08, global = 2.343267e-16, cumulative = 1.284185e-16
ExecutionTime = 167.81 s  ClockTime = 181 s

End

Finalising parallel run
