# Supplementary material for: Computing Endolymph Hydrodynamics During Head Impulse Test on Normal and Hydropic Vestibular Labyrinth Models
Source: Front Neurol. 2020 Apr 21;11:289. doi: 10.3389/fneur.2020.00289 (PMC7193182; doi:10.3389/fneur.2020.00289)
Supplement: Supplementary file 8 [file Data_Sheet_2.ZIP › Hydrops_SC/impulse6/Impulse6/Impulse6/impulse6.sim]

regionProperties
{
	default
	{
		bafflesSplit	false;
	}
}
mesh
{
}
turbulence
{
	enabledOnStart	true;
}
inputs
{
	default
	{
	}
}
materials
{
	regions
	{
		default	water-liquid;
	}
}
initialization
{
	potentialInit	false;
	nNonOrthogonalCorrectors	10;
	mapInit	false;
}
run
{
	parallel	true;
	processors	2;
}
regionInit
{
	patchInitializationMode	onInitialization;
}
geometry
{
	HYDROPSReal
	{
		scale	(1 1 1);
		location	(0 0 0);
		rotationAngle	0;
		rotationAxis	(1 1 1);
	}
}
fieldInputs
{
	default
	{
		p
		{
			internalField	uniform 0;
			boundaryField
			{
				HYDROPSReal
				{
					type	zeroGradient;
				}
			}
		}
		U
		{
			internalField	uniform (0 0 0);
			boundaryField
			{
				HYDROPSReal
				{
					type	movingWallVelocity;
					value	"uniform (0 0 0)";
				}
			}
		}
	}
}
summary
{
}
primitiveMesh
{
	type	box;
	box
	{
		min	(-0.056954 -0.30243 -0.048837);
		max	(-0.017305 -0.25394 -6.4882e-03);
		division	(50 50 50);
		grading	(1 1 1);
		boundaries
		{
			x_minus
			{
				name	boundaries;
				type	patch;
			}
			x_plus
			{
				name	boundaries;
				type	patch;
			}
			y_minus
			{
				name	boundaries;
				type	patch;
			}
			y_plus
			{
				name	boundaries;
				type	patch;
			}
			z_minus
			{
				name	boundaries;
				type	patch;
			}
			z_plus
			{
				name	boundaries;
				type	patch;
			}
		}
	}
	cylinder
	{
		circumferentialDivision	10;
		radialGrading	1;
		origin	0;
		radialFraction	0.5;
		length	1;
		axialDivision	10;
		radialDivision	10;
		axis	X;
		radius	1;
		axialGrading	1;
		boundaries
		{
			inlet
			{
				name	boundaries;
				type	patch;
			}
			outlet
			{
				name	boundaries;
				type	patch;
			}
			cylinder
			{
				name	boundaries;
				type	patch;
			}
		}
	}
	plate
	{
		divisionx	10;
		miny	-0.5;
		divisiony	10;
		minx	-0.5;
		maxy	0.5;
		maxx	0.5;
		gradingx	1;
		gradingy	1;
		boundaries
		{
			x_minus
			{
				name	boundaries;
				type	patch;
			}
			x_plus
			{
				name	boundaries;
				type	patch;
			}
			y_minus
			{
				name	boundaries;
				type	patch;
			}
			y_plus
			{
				name	boundaries;
				type	patch;
			}
		}
	}
	wedge
	{
		radialGrading	1;
		origin	0;
		length	1;
		axialDivision	10;
		radialDivision	10;
		radius	1;
		axialGrading	1;
		boundaries
		{
			inlet
			{
				name	boundaries;
				type	patch;
			}
			outlet
			{
				name	boundaries;
				type	patch;
			}
			cylinder
			{
				name	boundaries;
				type	patch;
			}
		}
	}
}
parameters
{
}
Graphics3D
{
	GeometryParameters
	{
		HYDROPSReal
		{
			color	(0.4392157 0.5019608 0.5647059);
			transparency	0.0;
			hide	true;
		}
	}
	MeshParameters
	{
		default
		{
			HYDROPSReal
			{
				color	(0.60784316 0.19607843 0.0);
				transparency	0.0;
				faceHide	false;
				edgesHide	false;
			}
		}
	}
	CellZonesParameters
	{
	}
	ProbeParameters
	{
	}
	View
	{
		SavedViews
		{
		}
	}
}
meshing
{
	parallel	true;
	fullMatch	true;
	mergeTolerance	1.0E-7;
	n	(2.0 1.0 1.0);
	noOfProcessors	2;
	featureAngle	120.0;
	featureRefinement	0;
	meshingStages
	{
		Base	true;
		Mesh	true;
		Layers	true;
	}
}
