# Supplementary material for: Computing Endolymph Hydrodynamics During Head Impulse Test on Normal and Hydropic Vestibular Labyrinth Models
Source: Front Neurol. 2020 Apr 21;11:289. doi: 10.3389/fneur.2020.00289 (PMC7193182; doi:10.3389/fneur.2020.00289)
Supplement: Supplementary file 8 [file Data_Sheet_2.ZIP › Hydrops_SC/impulse6/Impulse6/Impulse6/pimpleDyMFoam.log]

/*---------------------------------------------------------------------------*\
| =========                 |                                                 |
| \\      /  F ield         | OpenFOAM: The Open Source CFD Toolbox           |
|  \\    /   O peration     | Version:  4.0                                   |
|   \\  /    A nd           | Web:      www.OpenFOAM.org                      |
|    \\/     M anipulation  |                                                 |
\*---------------------------------------------------------------------------*/
Build  : 4.0
Exec   : pimpleDyMFoam -parallel
Date   : Aug 15 2019
Time   : 10:14:20
Host   : "macBookPro"
PID    : 1950
Case   : /media/sf_Intercambio_VM/Simulations/Hydrops/impulse6/Impulse6/Impulse6
nProcs : 2
Slaves : 1("macBookPro.1951")
Pstream initialized with:
    floatTransfer      : 0
    nProcsSimpleSum    : 0
    commsType          : nonBlocking
    polling iterations : 0
fileModificationChecking : Monitoring run-time modified files using timeStampMaster
allowSystemOperations : Allowing user-supplied system call operations

// * * * * * * * * * * * * * * * * * * * * * * * * * * * * * * * * * * * * * //
Create time

Create mesh for time = 0

Selecting dynamicFvMesh solidBodyMotionFvMesh
Selecting solid-body motion function rotatingMotion
Applying solid body motion to entire mesh

PIMPLE: Operating solver in PISO mode

Reading field p

Reading field U

Reading/calculating face flux field phi

Selecting incompressible transport model Newtonian
Selecting turbulence model type laminar
Creating MRF zone list from MRFProperties
Reading/calculating face velocity Uf

Creating finite volume options from "system/fvOptions"

Courant Number mean: 0 max: 0

Starting time loop

Courant Number mean: 0 max: 0
Time = 0.004

PIMPLE: iteration 1
DILUPBiCGStab:  Solving for Ux, Initial residual = 1, Final residual = 8.787147e-06, No Iterations 2
DILUPBiCGStab:  Solving for Uy, Initial residual = 1, Final residual = 7.404943e-06, No Iterations 2
DILUPBiCGStab:  Solving for Uz, Initial residual = 1, Final residual = 7.769296e-06, No Iterations 2
GAMG:  Solving for p, Initial residual = 1, Final residual = 0.009934204, No Iterations 13
GAMG:  Solving for p, Initial residual = 0.2389976, Final residual = 3.195738e-05, No Iterations 100
time step continuity errors : sum local = 6.439545e-08, global = 2.114101e-16, cumulative = 2.114101e-16
ExecutionTime = 2.01 s  ClockTime = 2 s

Courant Number mean: 0.001234818 max: 0.01053483
Time = 0.008

PIMPLE: iteration 1
DILUPBiCGStab:  Solving for Ux, Initial residual = 0.3057452, Final residual = 1.895418e-06, No Iterations 2
DILUPBiCGStab:  Solving for Uy, Initial residual = 0.2575042, Final residual = 1.534913e-06, No Iterations 2
DILUPBiCGStab:  Solving for Uz, Initial residual = 0.3561014, Final residual = 1.635931e-06, No Iterations 2
GAMG:  Solving for p, Initial residual = 0.5160587, Final residual = 0.005140732, No Iterations 9
GAMG:  Solving for p, Initial residual = 0.5984086, Final residual = 5.544097e-05, No Iterations 62
time step continuity errors : sum local = 4.476449e-08, global = -3.625355e-17, cumulative = 1.751565e-16
ExecutionTime = 3.05 s  ClockTime = 3 s

Courant Number mean: 0.001155152 max: 0.008991535
Time = 0.012

PIMPLE: iteration 1
DILUPBiCGStab:  Solving for Ux, Initial residual = 0.1029311, Final residual = 9.166101e-07, No Iterations 2
DILUPBiCGStab:  Solving for Uy, Initial residual = 0.3610336, Final residual = 2.188056e-06, No Iterations 2
DILUPBiCGStab:  Solving for Uz, Initial residual = 0.1114577, Final residual = 9.028897e-07, No Iterations 2
GAMG:  Solving for p, Initial residual = 0.9199523, Final residual = 0.008704683, No Iterations 9
GAMG:  Solving for p, Initial residual = 0.2431783, Final residual = 2.32099e-05, No Iterations 65
time step continuity errors : sum local = 7.199568e-08, global = -1.406204e-16, cumulative = 3.453612e-17
ExecutionTime = 4.2 s  ClockTime = 5 s

Courant Number mean: 0.0008335715 max: 0.009210977
Time = 0.016

PIMPLE: iteration 1
DILUPBiCGStab:  Solving for Ux, Initial residual = 0.5566718, Final residual = 4.66647e-06, No Iterations 2
DILUPBiCGStab:  Solving for Uy, Initial residual = 0.4011853, Final residual = 2.618459e-06, No Iterations 2
DILUPBiCGStab:  Solving for Uz, Initial residual = 0.6371237, Final residual = 4.372311e-06, No Iterations 2
GAMG:  Solving for p, Initial residual = 0.7938313, Final residual = 0.006952482, No Iterations 10
GAMG:  Solving for p, Initial residual = 0.4396268, Final residual = 4.386723e-05, No Iterations 63
time step continuity errors : sum local = 1.396787e-07, global = 7.516055e-17, cumulative = 1.096967e-16
ExecutionTime = 5.37 s  ClockTime = 6 s

Courant Number mean: 0.001298174 max: 0.01007817
Time = 0.02

PIMPLE: iteration 1
DILUPBiCGStab:  Solving for Ux, Initial residual = 0.4332305, Final residual = 3.07284e-06, No Iterations 2
DILUPBiCGStab:  Solving for Uy, Initial residual = 0.3571047, Final residual = 2.38691e-06, No Iterations 2
DILUPBiCGStab:  Solving for Uz, Initial residual = 0.5136715, Final residual = 3.031922e-06, No Iterations 2
GAMG:  Solving for p, Initial residual = 0.1521407, Final residual = 0.0009724218, No Iterations 3
GAMG:  Solving for p, Initial residual = 0.01793535, Final residual = 1.578778e-06, No Iterations 83
time step continuity errors : sum local = 5.686311e-09, global = 9.691837e-17, cumulative = 2.06615e-16
ExecutionTime = 6.59 s  ClockTime = 7 s

Courant Number mean: 0.002875056 max: 0.02395985
Time = 0.024

PIMPLE: iteration 1
DILUPBiCGStab:  Solving for Ux, Initial residual = 0.1957898, Final residual = 1.653428e-06, No Iterations 2
DILUPBiCGStab:  Solving for Uy, Initial residual = 0.2445421, Final residual = 1.594828e-06, No Iterations 2
DILUPBiCGStab:  Solving for Uz, Initial residual = 0.2227632, Final residual = 1.523333e-06, No Iterations 2
GAMG:  Solving for p, Initial residual = 0.7577315, Final residual = 0.007542979, No Iterations 9
GAMG:  Solving for p, Initial residual = 0.4421499, Final residual = 4.386998e-05, No Iterations 40
time step continuity errors : sum local = 1.449394e-07, global = -1.008773e-16, cumulative = 1.057377e-16
ExecutionTime = 7.46 s  ClockTime = 8 s

Courant Number mean: 0.001194672 max: 0.01083391
Time = 0.028

PIMPLE: iteration 1
DILUPBiCGStab:  Solving for Ux, Initial residual = 0.6115906, Final residual = 4.61697e-06, No Iterations 2
DILUPBiCGStab:  Solving for Uy, Initial residual = 0.5277735, Final residual = 3.239842e-06, No Iterations 2
DILUPBiCGStab:  Solving for Uz, Initial residual = 0.4534823, Final residual = 2.744447e-06, No Iterations 2
GAMG:  Solving for p, Initial residual = 0.7755608, Final residual = 0.006808038, No Iterations 10
GAMG:  Solving for p, Initial residual = 0.5099402, Final residual = 4.954762e-05, No Iterations 54
time step continuity errors : sum local = 1.238817e-07, global = -5.608649e-17, cumulative = 4.965122e-17
ExecutionTime = 8.49 s  ClockTime = 9 s

Courant Number mean: 0.002137287 max: 0.01640095
Time = 0.032

PIMPLE: iteration 1
DILUPBiCGStab:  Solving for Ux, Initial residual = 0.1885023, Final residual = 1.18211e-06, No Iterations 2
DILUPBiCGStab:  Solving for Uy, Initial residual = 0.2515371, Final residual = 1.425713e-06, No Iterations 2
DILUPBiCGStab:  Solving for Uz, Initial residual = 0.2087238, Final residual = 1.013126e-06, No Iterations 2
GAMG:  Solving for p, Initial residual = 0.2741086, Final residual = 0.002477154, No Iterations 9
GAMG:  Solving for p, Initial residual = 0.1573988, Final residual = 1.387107e-05, No Iterations 57
time step continuity errors : sum local = 2.191256e-08, global = 1.486789e-16, cumulative = 1.983301e-16
ExecutionTime = 9.56 s  ClockTime = 10 s

Courant Number mean: 0.002582218 max: 0.02034729
Time = 0.036

PIMPLE: iteration 1
DILUPBiCGStab:  Solving for Ux, Initial residual = 0.09907818, Final residual = 8.181245e-07, No Iterations 2
DILUPBiCGStab:  Solving for Uy, Initial residual = 0.2339126, Final residual = 1.585405e-06, No Iterations 2
DILUPBiCGStab:  Solving for Uz, Initial residual = 0.1081101, Final residual = 8.266422e-07, No Iterations 2
GAMG:  Solving for p, Initial residual = 0.8935463, Final residual = 0.008896595, No Iterations 9
GAMG:  Solving for p, Initial residual = 0.2977839, Final residual = 2.868039e-05, No Iterations 71
time step continuity errors : sum local = 1.163258e-07, global = -1.755164e-16, cumulative = 2.281368e-17
ExecutionTime = 10.73 s  ClockTime = 11 s

Courant Number mean: 0.0007395147 max: 0.01258837
Time = 0.04

PIMPLE: iteration 1
DILUPBiCGStab:  Solving for Ux, Initial residual = 0.9255817, Final residual = 5.771724e-06, No Iterations 2
DILUPBiCGStab:  Solving for Uy, Initial residual = 0.3831886, Final residual = 2.406885e-06, No Iterations 2
DILUPBiCGStab:  Solving for Uz, Initial residual = 0.7230508, Final residual = 3.456789e-06, No Iterations 2
GAMG:  Solving for p, Initial residual = 0.3836348, Final residual = 0.003785913, No Iterations 9
GAMG:  Solving for p, Initial residual = 0.3121026, Final residual = 2.980039e-05, No Iterations 75
time step continuity errors : sum local = 6.465768e-08, global = 4.517193e-17, cumulative = 6.798561e-17
ExecutionTime = 11.9 s  ClockTime = 13 s

Courant Number mean: 0.000577033 max: 0.008192005
Time = 0.044

PIMPLE: iteration 1
DILUPBiCGStab:  Solving for Ux, Initial residual = 0.8680513, Final residual = 6.280874e-06, No Iterations 2
DILUPBiCGStab:  Solving for Uy, Initial residual = 0.2458202, Final residual = 1.259212e-06, No Iterations 2
DILUPBiCGStab:  Solving for Uz, Initial residual = 0.8169454, Final residual = 4.617991e-06, No Iterations 2
GAMG:  Solving for p, Initial residual = 0.2323329, Final residual = 0.002319726, No Iterations 9
GAMG:  Solving for p, Initial residual = 0.09384533, Final residual = 8.403589e-06, No Iterations 51
time step continuity errors : sum local = 1.97537e-08, global = 2.146618e-16, cumulative = 2.826474e-16
ExecutionTime = 12.9 s  ClockTime = 14 s

Courant Number mean: 0.001605608 max: 0.01656444
Time = 0.048

PIMPLE: iteration 1
DILUPBiCGStab:  Solving for Ux, Initial residual = 0.3027026, Final residual = 2.674823e-06, No Iterations 2
DILUPBiCGStab:  Solving for Uy, Initial residual = 0.2683936, Final residual = 1.843568e-06, No Iterations 2
DILUPBiCGStab:  Solving for Uz, Initial residual = 0.3489584, Final residual = 2.538807e-06, No Iterations 2
GAMG:  Solving for p, Initial residual = 0.792239, Final residual = 0.006930827, No Iterations 10
GAMG:  Solving for p, Initial residual = 0.3843157, Final residual = 3.725445e-05, No Iterations 45
time step continuity errors : sum local = 1.279788e-07, global = -1.451772e-16, cumulative = 1.374702e-16
ExecutionTime = 13.78 s  ClockTime = 15 s

Courant Number mean: 0.0006360331 max: 0.01028289
Time = 0.052

PIMPLE: iteration 1
DILUPBiCGStab:  Solving for Ux, Initial residual = 0.5842719, Final residual = 3.595566e-06, No Iterations 2
DILUPBiCGStab:  Solving for Uy, Initial residual = 0.4349733, Final residual = 2.608568e-06, No Iterations 2
DILUPBiCGStab:  Solving for Uz, Initial residual = 0.6823717, Final residual = 3.144134e-06, No Iterations 2
GAMG:  Solving for p, Initial residual = 0.548267, Final residual = 0.005361589, No Iterations 9
GAMG:  Solving for p, Initial residual = 0.618441, Final residual = 5.766156e-05, No Iterations 73
time step continuity errors : sum local = 6.567575e-08, global = -1.939832e-16, cumulative = -5.651296e-17
ExecutionTime = 14.89 s  ClockTime = 16 s

Courant Number mean: 0.0004215062 max: 0.005224016
Time = 0.056

PIMPLE: iteration 1
DILUPBiCGStab:  Solving for Ux, Initial residual = 0.3489414, Final residual = 3.604074e-06, No Iterations 2
DILUPBiCGStab:  Solving for Uy, Initial residual = 0.7051912, Final residual = 4.985756e-06, No Iterations 2
DILUPBiCGStab:  Solving for Uz, Initial residual = 0.3537998, Final residual = 3.499467e-06, No Iterations 2
GAMG:  Solving for p, Initial residual = 0.9472103, Final residual = 0.009097086, No Iterations 9
GAMG:  Solving for p, Initial residual = 0.2433358, Final residual = 2.401687e-05, No Iterations 70
time step continuity errors : sum local = 1.446572e-07, global = -2.236544e-16, cumulative = -2.801673e-16
ExecutionTime = 16 s  ClockTime = 17 s

Courant Number mean: 0.003364961 max: 0.03013999
Time = 0.06

PIMPLE: iteration 1
DILUPBiCGStab:  Solving for Ux, Initial residual = 0.3348424, Final residual = 2.376498e-06, No Iterations 2
DILUPBiCGStab:  Solving for Uy, Initial residual = 0.2818001, Final residual = 1.780859e-06, No Iterations 2
DILUPBiCGStab:  Solving for Uz, Initial residual = 0.3931392, Final residual = 2.202809e-06, No Iterations 2
GAMG:  Solving for p, Initial residual = 0.6575507, Final residual = 0.005737667, No Iterations 10
GAMG:  Solving for p, Initial residual = 0.6202454, Final residual = 5.260202e-05, No Iterations 77
time step continuity errors : sum local = 1.579009e-07, global = 4.695926e-16, cumulative = 1.894253e-16
ExecutionTime = 17.13 s  ClockTime = 18 s

Courant Number mean: 0.002071039 max: 0.01609309
Time = 0.064

PIMPLE: iteration 1
DILUPBiCGStab:  Solving for Ux, Initial residual = 0.5051612, Final residual = 4.399977e-06, No Iterations 2
DILUPBiCGStab:  Solving for Uy, Initial residual = 0.5782103, Final residual = 4.128612e-06, No Iterations 2
DILUPBiCGStab:  Solving for Uz, Initial residual = 0.3957077, Final residual = 3.092858e-06, No Iterations 2
GAMG:  Solving for p, Initial residual = 0.487663, Final residual = 0.004230666, No Iterations 8
GAMG:  Solving for p, Initial residual = 0.1437165, Final residual = 1.434251e-05, No Iterations 64
time step continuity errors : sum local = 8.348521e-08, global = -1.406762e-16, cumulative = 4.874908e-17
ExecutionTime = 18.2 s  ClockTime = 19 s

Courant Number mean: 0.001395143 max: 0.01437601
Time = 0.068

PIMPLE: iteration 1
DILUPBiCGStab:  Solving for Ux, Initial residual = 0.5398888, Final residual = 3.392943e-06, No Iterations 2
DILUPBiCGStab:  Solving for Uy, Initial residual = 0.3179101, Final residual = 2.05129e-06, No Iterations 2
DILUPBiCGStab:  Solving for Uz, Initial residual = 0.6365076, Final residual = 3.051391e-06, No Iterations 2
GAMG:  Solving for p, Initial residual = 0.4029812, Final residual = 0.003946207, No Iterations 9
GAMG:  Solving for p, Initial residual = 0.3543859, Final residual = 3.400977e-05, No Iterations 68
time step continuity errors : sum local = 9.21029e-08, global = 2.212014e-16, cumulative = 2.699505e-16
ExecutionTime = 19.26 s  ClockTime = 21 s

Courant Number mean: 0.001799471 max: 0.01564044
Time = 0.072

PIMPLE: iteration 1
DILUPBiCGStab:  Solving for Ux, Initial residual = 0.1992872, Final residual = 1.517717e-06, No Iterations 2
DILUPBiCGStab:  Solving for Uy, Initial residual = 0.3783841, Final residual = 2.646051e-06, No Iterations 2
DILUPBiCGStab:  Solving for Uz, Initial residual = 0.2184139, Final residual = 1.623774e-06, No Iterations 2
GAMG:  Solving for p, Initial residual = 0.8786487, Final residual = 0.008315165, No Iterations 9
GAMG:  Solving for p, Initial residual = 0.2835924, Final residual = 2.825683e-05, No Iterations 50
time step continuity errors : sum local = 1.676867e-07, global = -2.698754e-16, cumulative = 7.514725e-20
ExecutionTime = 20.18 s  ClockTime = 22 s

Courant Number mean: 0.002220015 max: 0.01938537
Time = 0.076

PIMPLE: iteration 1
DILUPBiCGStab:  Solving for Ux, Initial residual = 0.4972076, Final residual = 3.524321e-06, No Iterations 2
DILUPBiCGStab:  Solving for Uy, Initial residual = 0.3181826, Final residual = 2.347993e-06, No Iterations 2
DILUPBiCGStab:  Solving for Uz, Initial residual = 0.5888872, Final residual = 3.510589e-06, No Iterations 2
GAMG:  Solving for p, Initial residual = 0.1723736, Final residual = 0.001689149, No Iterations 8
GAMG:  Solving for p, Initial residual = 0.0805206, Final residual = 6.852092e-06, No Iterations 61
time step continuity errors : sum local = 3.721287e-08, global = -1.864457e-17, cumulative = -1.856942e-17
ExecutionTime = 21.24 s  ClockTime = 23 s

Courant Number mean: 0.00424835 max: 0.03624016
Time = 0.08

PIMPLE: iteration 1
DILUPBiCGStab:  Solving for Ux, Initial residual = 0.189266, Final residual = 1.679215e-06, No Iterations 2
DILUPBiCGStab:  Solving for Uy, Initial residual = 0.2360016, Final residual = 1.563425e-06, No Iterations 2
DILUPBiCGStab:  Solving for Uz, Initial residual = 0.2151657, Final residual = 1.585192e-06, No Iterations 2
GAMG:  Solving for p, Initial residual = 0.7408948, Final residual = 0.007228243, No Iterations 9
GAMG:  Solving for p, Initial residual = 0.4422567, Final residual = 3.866505e-05, No Iterations 65
time step continuity errors : sum local = 1.661704e-07, global = -1.128134e-17, cumulative = -2.985076e-17
ExecutionTime = 22.33 s  ClockTime = 24 s

Courant Number mean: 0.001938744 max: 0.01569996
Time = 0.084

PIMPLE: iteration 1
DILUPBiCGStab:  Solving for Ux, Initial residual = 0.5844873, Final residual = 4.235738e-06, No Iterations 2
DILUPBiCGStab:  Solving for Uy, Initial residual = 0.5277017, Final residual = 3.314066e-06, No Iterations 2
DILUPBiCGStab:  Solving for Uz, Initial residual = 0.4364062, Final residual = 2.519801e-06, No Iterations 2
GAMG:  Solving for p, Initial residual = 0.7442471, Final residual = 0.006498176, No Iterations 10
GAMG:  Solving for p, Initial residual = 0.5644666, Final residual = 5.157729e-05, No Iterations 60
time step continuity errors : sum local = 1.333812e-07, global = 1.600542e-16, cumulative = 1.302034e-16
ExecutionTime = 23.36 s  ClockTime = 25 s

Courant Number mean: 0.002761292 max: 0.02228865
Time = 0.088

PIMPLE: iteration 1
DILUPBiCGStab:  Solving for Ux, Initial residual = 0.1564425, Final residual = 9.808717e-07, No Iterations 2
DILUPBiCGStab:  Solving for Uy, Initial residual = 0.2351982, Final residual = 1.281844e-06, No Iterations 2
DILUPBiCGStab:  Solving for Uz, Initial residual = 0.1695052, Final residual = 8.247464e-07, No Iterations 2
GAMG:  Solving for p, Initial residual = 0.2885865, Final residual = 0.002584533, No Iterations 9
GAMG:  Solving for p, Initial residual = 0.160378, Final residual = 1.467906e-05, No Iterations 63
time step continuity errors : sum local = 2.062007e-08, global = 4.083175e-17, cumulative = 1.710351e-16
ExecutionTime = 24.46 s  ClockTime = 26 s

Courant Number mean: 0.003181515 max: 0.025807
Time = 0.092

PIMPLE: iteration 1
DILUPBiCGStab:  Solving for Ux, Initial residual = 0.0830934, Final residual = 6.866087e-07, No Iterations 2
DILUPBiCGStab:  Solving for Uy, Initial residual = 0.2043857, Final residual = 1.394683e-06, No Iterations 2
DILUPBiCGStab:  Solving for Uz, Initial residual = 0.09009724, Final residual = 6.922626e-07, No Iterations 2
GAMG:  Solving for p, Initial residual = 0.8959881, Final residual = 0.008905957, No Iterations 9
GAMG:  Solving for p, Initial residual = 0.2967982, Final residual = 2.584914e-05, No Iterations 50
time step continuity errors : sum local = 1.087658e-07, global = -3.003582e-17, cumulative = 1.409993e-16
ExecutionTime = 25.35 s  ClockTime = 27 s

Courant Number mean: 0.00113683 max: 0.01223626
Time = 0.096

PIMPLE: iteration 1
DILUPBiCGStab:  Solving for Ux, Initial residual = 0.7049774, Final residual = 5.663051e-06, No Iterations 2
DILUPBiCGStab:  Solving for Uy, Initial residual = 0.4510327, Final residual = 2.887595e-06, No Iterations 2
DILUPBiCGStab:  Solving for Uz, Initial residual = 0.5257258, Final residual = 3.437087e-06, No Iterations 2
GAMG:  Solving for p, Initial residual = 0.7599695, Final residual = 0.006673465, No Iterations 10
GAMG:  Solving for p, Initial residual = 0.4893908, Final residual = 4.708836e-05, No Iterations 61
time step continuity errors : sum local = 1.68799e-07, global = -7.548645e-17, cumulative = 6.551288e-17
ExecutionTime = 26.32 s  ClockTime = 28 s

Courant Number mean: 0.002640394 max: 0.01980788
Time = 0.1

PIMPLE: iteration 1
DILUPBiCGStab:  Solving for Ux, Initial residual = 0.2607751, Final residual = 2.410779e-06, No Iterations 2
DILUPBiCGStab:  Solving for Uy, Initial residual = 0.3408887, Final residual = 2.678511e-06, No Iterations 2
DILUPBiCGStab:  Solving for Uz, Initial residual = 0.2991208, Final residual = 2.529276e-06, No Iterations 2
GAMG:  Solving for p, Initial residual = 0.411729, Final residual = 0.003936368, No Iterations 8
GAMG:  Solving for p, Initial residual = 0.1327673, Final residual = 1.320907e-05, No Iterations 56
time step continuity errors : sum local = 9.733751e-08, global = -8.830707e-17, cumulative = -2.279419e-17
ExecutionTime = 27.3 s  ClockTime = 29 s

Courant Number mean: 0.006594622 max: 0.05131498
Time = 0.104

PIMPLE: iteration 1
DILUPBiCGStab:  Solving for Ux, Initial residual = 0.2096842, Final residual = 1.371211e-06, No Iterations 2
DILUPBiCGStab:  Solving for Uy, Initial residual = 0.1930288, Final residual = 1.367596e-06, No Iterations 2
DILUPBiCGStab:  Solving for Uz, Initial residual = 0.2370557, Final residual = 1.199024e-06, No Iterations 2
GAMG:  Solving for p, Initial residual = 0.3480169, Final residual = 0.003445652, No Iterations 9
GAMG:  Solving for p, Initial residual = 0.2955168, Final residual = 2.883955e-05, No Iterations 62
time step continuity errors : sum local = 1.140107e-07, global = -1.378457e-16, cumulative = -1.606398e-16
ExecutionTime = 28.34 s  ClockTime = 31 s

Courant Number mean: 0.007397428 max: 0.05779273
Time = 0.108

PIMPLE: iteration 1
DILUPBiCGStab:  Solving for Ux, Initial residual = 0.05793014, Final residual = 3.980065e-07, No Iterations 2
DILUPBiCGStab:  Solving for Uy, Initial residual = 0.1077087, Final residual = 6.478598e-07, No Iterations 2
DILUPBiCGStab:  Solving for Uz, Initial residual = 0.06224885, Final residual = 3.168457e-07, No Iterations 2
GAMG:  Solving for p, Initial residual = 0.4727606, Final residual = 0.00422879, No Iterations 8
GAMG:  Solving for p, Initial residual = 0.4575334, Final residual = 4.45446e-05, No Iterations 43
time step continuity errors : sum local = 4.914883e-08, global = 2.701933e-16, cumulative = 1.095534e-16
ExecutionTime = 29.31 s  ClockTime = 32 s

Courant Number mean: 0.007050466 max: 0.05555607
Time = 0.112

PIMPLE: iteration 1
DILUPBiCGStab:  Solving for Ux, Initial residual = 0.01014211, Final residual = 7.916285e-08, No Iterations 2
DILUPBiCGStab:  Solving for Uy, Initial residual = 0.06904482, Final residual = 4.832324e-07, No Iterations 2
DILUPBiCGStab:  Solving for Uz, Initial residual = 0.01249645, Final residual = 8.239251e-08, No Iterations 2
GAMG:  Solving for p, Initial residual = 0.7019553, Final residual = 0.006930393, No Iterations 9
GAMG:  Solving for p, Initial residual = 0.2220203, Final residual = 1.749412e-05, No Iterations 70
time step continuity errors : sum local = 3.777739e-08, global = 2.302733e-16, cumulative = 3.398267e-16
ExecutionTime = 30.53 s  ClockTime = 33 s

Courant Number mean: 0.007900632 max: 0.06220022
Time = 0.116

PIMPLE: iteration 1
DILUPBiCGStab:  Solving for Ux, Initial residual = 0.07106279, Final residual = 6.447219e-07, No Iterations 2
DILUPBiCGStab:  Solving for Uy, Initial residual = 0.09614755, Final residual = 7.72215e-07, No Iterations 2
DILUPBiCGStab:  Solving for Uz, Initial residual = 0.07617312, Final residual = 5.972327e-07, No Iterations 2
GAMG:  Solving for p, Initial residual = 0.4398482, Final residual = 0.004340999, No Iterations 9
GAMG:  Solving for p, Initial residual = 0.1515476, Final residual = 1.387944e-05, No Iterations 46
time step continuity errors : sum local = 8.685662e-08, global = -3.861787e-16, cumulative = -4.635196e-17
ExecutionTime = 31.51 s  ClockTime = 34 s

Courant Number mean: 0.01113138 max: 0.08661429
Time = 0.12

PIMPLE: iteration 1
DILUPBiCGStab:  Solving for Ux, Initial residual = 0.1318455, Final residual = 1.477237e-06, No Iterations 2
DILUPBiCGStab:  Solving for Uy, Initial residual = 0.14322, Final residual = 1.478463e-06, No Iterations 2
DILUPBiCGStab:  Solving for Uz, Initial residual = 0.144587, Final residual = 1.587313e-06, No Iterations 2
GAMG:  Solving for p, Initial residual = 0.2912585, Final residual = 0.001862234, No Iterations 11
GAMG:  Solving for p, Initial residual = 0.1136844, Final residual = 8.594241e-06, No Iterations 57
time step continuity errors : sum local = 1.206308e-07, global = 5.81679e-17, cumulative = 1.181594e-17
ExecutionTime = 32.62 s  ClockTime = 35 s

Courant Number mean: 0.01772075 max: 0.1371599
Time = 0.124

PIMPLE: iteration 1
DILUPBiCGStab:  Solving for Ux, Initial residual = 0.1503011, Final residual = 1.651152e-06, No Iterations 2
DILUPBiCGStab:  Solving for Uy, Initial residual = 0.1304549, Final residual = 1.535181e-06, No Iterations 2
DILUPBiCGStab:  Solving for Uz, Initial residual = 0.1653328, Final residual = 1.80716e-06, No Iterations 2
GAMG:  Solving for p, Initial residual = 0.06073298, Final residual = 0.0004905623, No Iterations 8
GAMG:  Solving for p, Initial residual = 0.01771535, Final residual = 1.520868e-06, No Iterations 38
time step continuity errors : sum local = 2.386589e-08, global = 7.200652e-17, cumulative = 8.382246e-17
ExecutionTime = 33.51 s  ClockTime = 36 s

Courant Number mean: 0.02450182 max: 0.1895573
Time = 0.128

PIMPLE: iteration 1
DILUPBiCGStab:  Solving for Ux, Initial residual = 0.1182452, Final residual = 1.180542e-06, No Iterations 2
DILUPBiCGStab:  Solving for Uy, Initial residual = 0.09501429, Final residual = 1.134425e-06, No Iterations 2
DILUPBiCGStab:  Solving for Uz, Initial residual = 0.1278321, Final residual = 1.201724e-06, No Iterations 2
GAMG:  Solving for p, Initial residual = 0.06162005, Final residual = 0.0004068849, No Iterations 12
GAMG:  Solving for p, Initial residual = 0.03342877, Final residual = 3.109669e-06, No Iterations 36
time step continuity errors : sum local = 4.445649e-08, global = 7.594733e-17, cumulative = 1.597698e-16
ExecutionTime = 34.45 s  ClockTime = 37 s

Courant Number mean: 0.02976684 max: 0.2299234
Time = 0.132

PIMPLE: iteration 1
DILUPBiCGStab:  Solving for Ux, Initial residual = 0.08631455, Final residual = 9.313099e-07, No Iterations 2
DILUPBiCGStab:  Solving for Uy, Initial residual = 0.06253233, Final residual = 7.308112e-07, No Iterations 2
DILUPBiCGStab:  Solving for Uz, Initial residual = 0.09165805, Final residual = 9.338075e-07, No Iterations 2
GAMG:  Solving for p, Initial residual = 0.0315988, Final residual = 0.0003004604, No Iterations 12
GAMG:  Solving for p, Initial residual = 0.01540979, Final residual = 1.112752e-06, No Iterations 49
time step continuity errors : sum local = 1.723607e-08, global = -2.032404e-16, cumulative = -4.347061e-17
ExecutionTime = 35.34 s  ClockTime = 38 s

Courant Number mean: 0.03542263 max: 0.27211
Time = 0.136

PIMPLE: iteration 1
DILUPBiCGStab:  Solving for Ux, Initial residual = 0.08147996, Final residual = 1.147134e-06, No Iterations 2
DILUPBiCGStab:  Solving for Uy, Initial residual = 0.06425043, Final residual = 1.043943e-06, No Iterations 2
DILUPBiCGStab:  Solving for Uz, Initial residual = 0.0859471, Final residual = 1.235188e-06, No Iterations 2
GAMG:  Solving for p, Initial residual = 0.1298316, Final residual = 0.001264214, No Iterations 12
GAMG:  Solving for p, Initial residual = 0.0602667, Final residual = 5.899758e-06, No Iterations 36
time step continuity errors : sum local = 1.144696e-07, global = 4.709226e-16, cumulative = 4.27452e-16
ExecutionTime = 36.21 s  ClockTime = 39 s

Courant Number mean: 0.04380087 max: 0.333407
Time = 0.14

PIMPLE: iteration 1
DILUPBiCGStab:  Solving for Ux, Initial residual = 0.08774122, Final residual = 1.227783e-06, No Iterations 2
DILUPBiCGStab:  Solving for Uy, Initial residual = 0.07153404, Final residual = 1.339664e-06, No Iterations 2
DILUPBiCGStab:  Solving for Uz, Initial residual = 0.09215418, Final residual = 1.309823e-06, No Iterations 2
GAMG:  Solving for p, Initial residual = 0.02268925, Final residual = 0.0001475926, No Iterations 4
GAMG:  Solving for p, Initial residual = 0.003060117, Final residual = 9.782588e-07, No Iterations 55
time step continuity errors : sum local = 2.106619e-08, global = -4.000443e-16, cumulative = 2.740764e-17
ExecutionTime = 37.18 s  ClockTime = 40 s

Courant Number mean: 0.05180187 max: 0.3900891
Time = 0.144

PIMPLE: iteration 1
DILUPBiCGStab:  Solving for Ux, Initial residual = 0.07691932, Final residual = 1.411714e-06, No Iterations 2
DILUPBiCGStab:  Solving for Uy, Initial residual = 0.06086675, Final residual = 1.444381e-06, No Iterations 2
DILUPBiCGStab:  Solving for Uz, Initial residual = 0.08007169, Final residual = 1.57493e-06, No Iterations 2
GAMG:  Solving for p, Initial residual = 0.09611071, Final residual = 0.0006686526, No Iterations 13
GAMG:  Solving for p, Initial residual = 0.0474352, Final residual = 3.851526e-06, No Iterations 34
time step continuity errors : sum local = 1.069435e-07, global = -8.680181e-18, cumulative = 1.872746e-17
ExecutionTime = 38.07 s  ClockTime = 41 s

Courant Number mean: 0.06236648 max: 0.4646486
Time = 0.148

PIMPLE: iteration 1
DILUPBiCGStab:  Solving for Ux, Initial residual = 0.08247663, Final residual = 2.244855e-06, No Iterations 2
DILUPBiCGStab:  Solving for Uy, Initial residual = 0.06977005, Final residual = 2.442192e-06, No Iterations 2
DILUPBiCGStab:  Solving for Uz, Initial residual = 0.08562071, Final residual = 2.683618e-06, No Iterations 2
GAMG:  Solving for p, Initial residual = 0.1222277, Final residual = 0.001068739, No Iterations 12
GAMG:  Solving for p, Initial residual = 0.0566273, Final residual = 5.408058e-06, No Iterations 27
time step continuity errors : sum local = 2.024372e-07, global = 2.226838e-16, cumulative = 2.414113e-16
ExecutionTime = 38.99 s  ClockTime = 42 s

Courant Number mean: 0.07713138 max: 0.5687214
Time = 0.152

PIMPLE: iteration 1
DILUPBiCGStab:  Solving for Ux, Initial residual = 0.08457349, Final residual = 1.795282e-06, No Iterations 2
DILUPBiCGStab:  Solving for Uy, Initial residual = 0.07258631, Final residual = 2.828385e-06, No Iterations 2
DILUPBiCGStab:  Solving for Uz, Initial residual = 0.08727194, Final residual = 2.014074e-06, No Iterations 2
GAMG:  Solving for p, Initial residual = 0.07903792, Final residual = 0.0007354175, No Iterations 10
GAMG:  Solving for p, Initial residual = 0.04572411, Final residual = 3.062878e-06, No Iterations 47
time step continuity errors : sum local = 1.013711e-07, global = 1.437838e-16, cumulative = 3.851951e-16
ExecutionTime = 39.87 s  ClockTime = 43 s

Courant Number mean: 0.08772317 max: 0.6419963
Time = 0.156

PIMPLE: iteration 1
DILUPBiCGStab:  Solving for Ux, Initial residual = 0.06121631, Final residual = 1.332965e-06, No Iterations 2
DILUPBiCGStab:  Solving for Uy, Initial residual = 0.04763205, Final residual = 1.96277e-06, No Iterations 2
DILUPBiCGStab:  Solving for Uz, Initial residual = 0.06219256, Final residual = 1.433592e-06, No Iterations 2
GAMG:  Solving for p, Initial residual = 0.02730949, Final residual = 0.0002459344, No Iterations 8
GAMG:  Solving for p, Initial residual = 0.009855795, Final residual = 9.831685e-07, No Iterations 50
time step continuity errors : sum local = 2.857348e-08, global = -1.707528e-16, cumulative = 2.144423e-16
ExecutionTime = 40.94 s  ClockTime = 44 s

Courant Number mean: 0.09733128 max: 0.7065948
Time = 0.16

PIMPLE: iteration 1
DILUPBiCGStab:  Solving for Ux, Initial residual = 0.05406754, Final residual = 1.540315e-06, No Iterations 2
DILUPBiCGStab:  Solving for Uy, Initial residual = 0.04093921, Final residual = 2.248159e-06, No Iterations 2
DILUPBiCGStab:  Solving for Uz, Initial residual = 0.0546373, Final residual = 1.697226e-06, No Iterations 2
GAMG:  Solving for p, Initial residual = 0.0699033, Final residual = 0.0006546312, No Iterations 11
GAMG:  Solving for p, Initial residual = 0.03464476, Final residual = 2.737926e-06, No Iterations 95
time step continuity errors : sum local = 9.104243e-08, global = -2.813719e-17, cumulative = 1.863051e-16
ExecutionTime = 42.32 s  ClockTime = 46 s

Courant Number mean: 0.1095554 max: 0.7859653
Time = 0.164

PIMPLE: iteration 1
DILUPBiCGStab:  Solving for Ux, Initial residual = 0.05545796, Final residual = 1.467614e-06, No Iterations 2
DILUPBiCGStab:  Solving for Uy, Initial residual = 0.04516852, Final residual = 2.944142e-06, No Iterations 2
DILUPBiCGStab:  Solving for Uz, Initial residual = 0.05594092, Final residual = 1.598133e-06, No Iterations 2
GAMG:  Solving for p, Initial residual = 0.04338076, Final residual = 0.0004143094, No Iterations 12
GAMG:  Solving for p, Initial residual = 0.02270106, Final residual = 2.201476e-06, No Iterations 56
time step continuity errors : sum local = 7.268575e-08, global = 4.018314e-17, cumulative = 2.264882e-16
ExecutionTime = 43.38 s  ClockTime = 47 s

Courant Number mean: 0.1196097 max: 0.847467
Time = 0.168

PIMPLE: iteration 1
DILUPBiCGStab:  Solving for Ux, Initial residual = 0.04575291, Final residual = 1.298983e-06, No Iterations 2
DILUPBiCGStab:  Solving for Uy, Initial residual = 0.03490482, Final residual = 2.595499e-06, No Iterations 2
DILUPBiCGStab:  Solving for Uz, Initial residual = 0.04612344, Final residual = 1.404189e-06, No Iterations 2
GAMG:  Solving for p, Initial residual = 0.01497621, Final residual = 0.0001149003, No Iterations 8
GAMG:  Solving for p, Initial residual = 0.005196152, Final residual = 8.328597e-07, No Iterations 33
time step continuity errors : sum local = 2.844934e-08, global = -2.938783e-16, cumulative = -6.739009e-17
ExecutionTime = 44.3 s  ClockTime = 48 s

Courant Number mean: 0.1293474 max: 0.9047981
Time = 0.172

PIMPLE: iteration 1
DILUPBiCGStab:  Solving for Ux, Initial residual = 0.04039667, Final residual = 9.572004e-07, No Iterations 2
DILUPBiCGStab:  Solving for Uy, Initial residual = 0.0357491, Final residual = 3.218294e-06, No Iterations 2
DILUPBiCGStab:  Solving for Uz, Initial residual = 0.04077189, Final residual = 1.037421e-06, No Iterations 2
GAMG:  Solving for p, Initial residual = 0.1105726, Final residual = 0.0009145797, No Iterations 11
GAMG:  Solving for p, Initial residual = 0.06777067, Final residual = 6.515025e-06, No Iterations 97
time step continuity errors : sum local = 1.713399e-07, global = 1.583457e-16, cumulative = 9.095558e-17
ExecutionTime = 45.7 s  ClockTime = 49 s

Courant Number mean: 0.1348177 max: 0.9305791
Time = 0.176

PIMPLE: iteration 1
DILUPBiCGStab:  Solving for Ux, Initial residual = 0.02832856, Final residual = 6.746756e-07, No Iterations 2
DILUPBiCGStab:  Solving for Uy, Initial residual = 0.02695489, Final residual = 2.578286e-06, No Iterations 2
DILUPBiCGStab:  Solving for Uz, Initial residual = 0.02905373, Final residual = 7.370117e-07, No Iterations 2
GAMG:  Solving for p, Initial residual = 0.06046788, Final residual = 0.0005987379, No Iterations 9
GAMG:  Solving for p, Initial residual = 0.02474389, Final residual = 2.355829e-06, No Iterations 69
time step continuity errors : sum local = 5.611526e-08, global = 2.351841e-16, cumulative = 3.261397e-16
ExecutionTime = 46.76 s  ClockTime = 50 s

Courant Number mean: 0.1391031 max: 0.9476315
Time = 0.18

PIMPLE: iteration 1
DILUPBiCGStab:  Solving for Ux, Initial residual = 0.02438801, Final residual = 6.073943e-07, No Iterations 2
DILUPBiCGStab:  Solving for Uy, Initial residual = 0.02150731, Final residual = 2.148365e-06, No Iterations 2
DILUPBiCGStab:  Solving for Uz, Initial residual = 0.02550248, Final residual = 6.78318e-07, No Iterations 2
GAMG:  Solving for p, Initial residual = 0.02331292, Final residual = 0.0001772457, No Iterations 6
GAMG:  Solving for p, Initial residual = 0.006300332, Final residual = 8.673894e-07, No Iterations 22
time step continuity errors : sum local = 1.897234e-08, global = 8.701782e-17, cumulative = 4.131575e-16
ExecutionTime = 47.52 s  ClockTime = 51 s

Courant Number mean: 0.1434251 max: 0.9639246
Time = 0.184

PIMPLE: iteration 1
DILUPBiCGStab:  Solving for Ux, Initial residual = 0.02272662, Final residual = 5.33359e-07, No Iterations 2
DILUPBiCGStab:  Solving for Uy, Initial residual = 0.02003547, Final residual = 8.626205e-08, No Iterations 2
DILUPBiCGStab:  Solving for Uz, Initial residual = 0.02412974, Final residual = 6.277501e-07, No Iterations 2
GAMG:  Solving for p, Initial residual = 0.07256452, Final residual = 0.0007026894, No Iterations 11
GAMG:  Solving for p, Initial residual = 0.0403271, Final residual = 3.638075e-06, No Iterations 51
time step continuity errors : sum local = 7.17224e-08, global = -3.673164e-16, cumulative = 4.584112e-17
ExecutionTime = 48.5 s  ClockTime = 52 s

Courant Number mean: 0.1460203 max: 0.9749888
Time = 0.188

PIMPLE: iteration 1
DILUPBiCGStab:  Solving for Ux, Initial residual = 0.01789459, Final residual = 3.941073e-07, No Iterations 2
DILUPBiCGStab:  Solving for Uy, Initial residual = 0.01888578, Final residual = 1.717776e-06, No Iterations 2
DILUPBiCGStab:  Solving for Uz, Initial residual = 0.01966607, Final residual = 4.987978e-07, No Iterations 2
GAMG:  Solving for p, Initial residual = 0.1181642, Final residual = 0.0009035186, No Iterations 12
GAMG:  Solving for p, Initial residual = 0.06940197, Final residual = 6.738735e-06, No Iterations 43
time step continuity errors : sum local = 1.016894e-07, global = 3.851862e-16, cumulative = 4.310273e-16
ExecutionTime = 49.44 s  ClockTime = 53 s

Courant Number mean: 0.1463822 max: 0.9738213
Time = 0.192

PIMPLE: iteration 1
DILUPBiCGStab:  Solving for Ux, Initial residual = 0.01340181, Final residual = 3.009637e-07, No Iterations 2
DILUPBiCGStab:  Solving for Uy, Initial residual = 0.01642532, Final residual = 9.220085e-07, No Iterations 2
DILUPBiCGStab:  Solving for Uz, Initial residual = 0.01535539, Final residual = 3.948924e-07, No Iterations 2
GAMG:  Solving for p, Initial residual = 0.05714187, Final residual = 0.0005336459, No Iterations 8
GAMG:  Solving for p, Initial residual = 0.02140254, Final residual = 2.128557e-06, No Iterations 54
time step continuity errors : sum local = 3.118941e-08, global = -1.71424e-16, cumulative = 2.596033e-16
ExecutionTime = 50.47 s  ClockTime = 54 s

Courant Number mean: 0.1463441 max: 0.9694211
Time = 0.196

PIMPLE: iteration 1
DILUPBiCGStab:  Solving for Ux, Initial residual = 0.01152367, Final residual = 2.43192e-07, No Iterations 2
DILUPBiCGStab:  Solving for Uy, Initial residual = 0.01632709, Final residual = 7.277768e-07, No Iterations 2
DILUPBiCGStab:  Solving for Uz, Initial residual = 0.01415231, Final residual = 3.451484e-07, No Iterations 2
GAMG:  Solving for p, Initial residual = 0.194689, Final residual = 0.001916811, No Iterations 11
GAMG:  Solving for p, Initial residual = 0.1160326, Final residual = 1.104285e-05, No Iterations 36
time step continuity errors : sum local = 1.165973e-07, global = -8.590699e-17, cumulative = 1.736963e-16
ExecutionTime = 51.31 s  ClockTime = 55 s

Courant Number mean: 0.1435931 max: 0.9480987
Time = 0.2

PIMPLE: iteration 1
DILUPBiCGStab:  Solving for Ux, Initial residual = 0.007572324, Final residual = 1.954729e-07, No Iterations 2
DILUPBiCGStab:  Solving for Uy, Initial residual = 0.02720746, Final residual = 1.514644e-06, No Iterations 2
DILUPBiCGStab:  Solving for Uz, Initial residual = 0.01191905, Final residual = 3.165829e-07, No Iterations 2
GAMG:  Solving for p, Initial residual = 0.4709888, Final residual = 0.003797366, No Iterations 13
GAMG:  Solving for p, Initial residual = 0.2046782, Final residual = 1.902165e-05, No Iterations 62
time step continuity errors : sum local = 3.23761e-07, global = 8.481908e-18, cumulative = 1.821782e-16
ExecutionTime = 52.45 s  ClockTime = 57 s

Courant Number mean: 0.1336949 max: 0.8837978
Time = 0.204

PIMPLE: iteration 1
DILUPBiCGStab:  Solving for Ux, Initial residual = 0.01839327, Final residual = 3.790385e-07, No Iterations 2
DILUPBiCGStab:  Solving for Uy, Initial residual = 0.05090697, Final residual = 3.763414e-06, No Iterations 2
DILUPBiCGStab:  Solving for Uz, Initial residual = 0.0214551, Final residual = 4.810816e-07, No Iterations 2
GAMG:  Solving for p, Initial residual = 0.1255497, Final residual = 0.000992113, No Iterations 10
GAMG:  Solving for p, Initial residual = 0.04237839, Final residual = 4.039289e-06, No Iterations 36
time step continuity errors : sum local = 8.279545e-08, global = -3.6783e-16, cumulative = -1.856518e-16
ExecutionTime = 53.36 s  ClockTime = 58 s

Courant Number mean: 0.1227785 max: 0.8153724
Time = 0.208

PIMPLE: iteration 1
DILUPBiCGStab:  Solving for Ux, Initial residual = 0.02246446, Final residual = 3.843707e-07, No Iterations 2
DILUPBiCGStab:  Solving for Uy, Initial residual = 0.0499463, Final residual = 3.427799e-06, No Iterations 2
DILUPBiCGStab:  Solving for Uz, Initial residual = 0.02479205, Final residual = 4.446875e-07, No Iterations 2
GAMG:  Solving for p, Initial residual = 0.08295397, Final residual = 0.0006490436, No Iterations 10
GAMG:  Solving for p, Initial residual = 0.04116109, Final residual = 3.352065e-06, No Iterations 45
time step continuity errors : sum local = 6.047369e-08, global = 1.052303e-16, cumulative = -8.042149e-17
ExecutionTime = 54.32 s  ClockTime = 59 s

Courant Number mean: 0.1142017 max: 0.7616269
Time = 0.212

PIMPLE: iteration 1
DILUPBiCGStab:  Solving for Ux, Initial residual = 0.02071318, Final residual = 3.961575e-07, No Iterations 2
DILUPBiCGStab:  Solving for Uy, Initial residual = 0.04089632, Final residual = 2.332664e-06, No Iterations 2
DILUPBiCGStab:  Solving for Uz, Initial residual = 0.02282256, Final residual = 4.74785e-07, No Iterations 2
GAMG:  Solving for p, Initial residual = 0.1804703, Final residual = 0.001734039, No Iterations 10
GAMG:  Solving for p, Initial residual = 0.08179752, Final residual = 6.888904e-06, No Iterations 76
time step continuity errors : sum local = 1.622373e-07, global = 2.303285e-16, cumulative = 1.49907e-16
ExecutionTime = 55.51 s  ClockTime = 60 s

Courant Number mean: 0.1018631 max: 0.6844321
Time = 0.216

PIMPLE: iteration 1
DILUPBiCGStab:  Solving for Ux, Initial residual = 0.03503904, Final residual = 7.720046e-07, No Iterations 2
DILUPBiCGStab:  Solving for Uy, Initial residual = 0.06186389, Final residual = 2.983031e-06, No Iterations 2
DILUPBiCGStab:  Solving for Uz, Initial residual = 0.03483617, Final residual = 8.22346e-07, No Iterations 2
GAMG:  Solving for p, Initial residual = 0.1130109, Final residual = 0.001092249, No Iterations 13
GAMG:  Solving for p, Initial residual = 0.04753548, Final residual = 4.208638e-06, No Iterations 62
time step continuity errors : sum local = 1.334397e-07, global = -7.352036e-17, cumulative = 7.638662e-17
ExecutionTime = 56.64 s  ClockTime = 61 s

Courant Number mean: 0.08740138 max: 0.6057897
Time = 0.22

PIMPLE: iteration 1
DILUPBiCGStab:  Solving for Ux, Initial residual = 0.04757984, Final residual = 8.829157e-07, No Iterations 2
DILUPBiCGStab:  Solving for Uy, Initial residual = 0.07375519, Final residual = 2.654749e-06, No Iterations 2
DILUPBiCGStab:  Solving for Uz, Initial residual = 0.04607866, Final residual = 8.47116e-07, No Iterations 2
GAMG:  Solving for p, Initial residual = 0.05314477, Final residual = 0.0005029043, No Iterations 8
GAMG:  Solving for p, Initial residual = 0.02420683, Final residual = 4.318724e-06, No Iterations 100
time step continuity errors : sum local = 1.34213e-07, global = -2.583425e-16, cumulative = -1.819559e-16
ExecutionTime = 57.99 s  ClockTime = 62 s

Courant Number mean: 0.07540866 max: 0.5431933
Time = 0.224

PIMPLE: iteration 1
DILUPBiCGStab:  Solving for Ux, Initial residual = 0.04767143, Final residual = 1.099581e-06, No Iterations 2
DILUPBiCGStab:  Solving for Uy, Initial residual = 0.0646934, Final residual = 1.76988e-06, No Iterations 2
DILUPBiCGStab:  Solving for Uz, Initial residual = 0.04599364, Final residual = 1.067723e-06, No Iterations 2
GAMG:  Solving for p, Initial residual = 0.07324926, Final residual = 0.000652141, No Iterations 9
GAMG:  Solving for p, Initial residual = 0.03638525, Final residual = 3.622429e-06, No Iterations 68
time step continuity errors : sum local = 1.391627e-07, global = 4.355838e-16, cumulative = 2.536279e-16
ExecutionTime = 59.04 s  ClockTime = 64 s

Courant Number mean: 0.06283625 max: 0.4707757
Time = 0.228

PIMPLE: iteration 1
DILUPBiCGStab:  Solving for Ux, Initial residual = 0.06434533, Final residual = 1.567156e-06, No Iterations 2
DILUPBiCGStab:  Solving for Uy, Initial residual = 0.07924099, Final residual = 1.678154e-06, No Iterations 2
DILUPBiCGStab:  Solving for Uz, Initial residual = 0.06185034, Final residual = 1.456351e-06, No Iterations 2
GAMG:  Solving for p, Initial residual = 0.02647317, Final residual = 0.0002236339, No Iterations 8
GAMG:  Solving for p, Initial residual = 0.008654353, Final residual = 9.031642e-07, No Iterations 39
time step continuity errors : sum local = 3.244369e-08, global = -2.086157e-17, cumulative = 2.327663e-16
ExecutionTime = 59.99 s  ClockTime = 65 s

Courant Number mean: 0.05233834 max: 0.3977177
Time = 0.232

PIMPLE: iteration 1
DILUPBiCGStab:  Solving for Ux, Initial residual = 0.07451177, Final residual = 1.431135e-06, No Iterations 2
DILUPBiCGStab:  Solving for Uy, Initial residual = 0.08502604, Final residual = 1.241976e-06, No Iterations 2
DILUPBiCGStab:  Solving for Uz, Initial residual = 0.07159641, Final residual = 1.23863e-06, No Iterations 2
GAMG:  Solving for p, Initial residual = 0.06994204, Final residual = 0.0006779326, No Iterations 9
GAMG:  Solving for p, Initial residual = 0.03917532, Final residual = 1.195008e-05, No Iterations 100
time step continuity errors : sum local = 3.864248e-07, global = 5.171558e-17, cumulative = 2.844819e-16
ExecutionTime = 61.26 s  ClockTime = 66 s

Courant Number mean: 0.04540705 max: 0.3369922
Time = 0.236

PIMPLE: iteration 1
DILUPBiCGStab:  Solving for Ux, Initial residual = 0.06945953, Final residual = 1.165009e-06, No Iterations 2
DILUPBiCGStab:  Solving for Uy, Initial residual = 0.07480281, Final residual = 8.562239e-07, No Iterations 2
DILUPBiCGStab:  Solving for Uz, Initial residual = 0.06673958, Final residual = 9.678323e-07, No Iterations 2
GAMG:  Solving for p, Initial residual = 0.05804165, Final residual = 0.0004255095, No Iterations 12
GAMG:  Solving for p, Initial residual = 0.02952333, Final residual = 2.76322e-06, No Iterations 97
time step continuity errors : sum local = 7.29838e-08, global = -1.090187e-17, cumulative = 2.7358e-16
ExecutionTime = 62.66 s  ClockTime = 67 s

Courant Number mean: 0.04065175 max: 0.284095
Time = 0.24

PIMPLE: iteration 1
DILUPBiCGStab:  Solving for Ux, Initial residual = 0.07299, Final residual = 1.877423e-06, No Iterations 2
DILUPBiCGStab:  Solving for Uy, Initial residual = 0.07406713, Final residual = 1.032701e-06, No Iterations 2
DILUPBiCGStab:  Solving for Uz, Initial residual = 0.06978409, Final residual = 1.646984e-06, No Iterations 2
GAMG:  Solving for p, Initial residual = 0.1186184, Final residual = 0.0009786929, No Iterations 11
GAMG:  Solving for p, Initial residual = 0.05721658, Final residual = 5.461725e-06, No Iterations 24
time step continuity errors : sum local = 1.810722e-07, global = -3.760409e-16, cumulative = -1.024609e-16
ExecutionTime = 63.44 s  ClockTime = 68 s

Courant Number mean: 0.03768303 max: 0.3503872
Time = 0.244

PIMPLE: iteration 1
DILUPBiCGStab:  Solving for Ux, Initial residual = 0.1196187, Final residual = 2.543307e-06, No Iterations 2
DILUPBiCGStab:  Solving for Uy, Initial residual = 0.09419527, Final residual = 1.115366e-06, No Iterations 2
DILUPBiCGStab:  Solving for Uz, Initial residual = 0.1139544, Final residual = 2.072643e-06, No Iterations 2
GAMG:  Solving for p, Initial residual = 0.05694976, Final residual = 0.0005278016, No Iterations 8
GAMG:  Solving for p, Initial residual = 0.03068679, Final residual = 2.948153e-06, No Iterations 53
time step continuity errors : sum local = 9.982328e-08, global = 3.059647e-16, cumulative = 2.035039e-16
ExecutionTime = 64.43 s  ClockTime = 69 s

Courant Number mean: 0.03695198 max: 0.4147011
Time = 0.248

PIMPLE: iteration 1
DILUPBiCGStab:  Solving for Ux, Initial residual = 0.127913, Final residual = 2.51249e-06, No Iterations 2
DILUPBiCGStab:  Solving for Uy, Initial residual = 0.08012643, Final residual = 9.058658e-07, No Iterations 2
DILUPBiCGStab:  Solving for Uz, Initial residual = 0.1210574, Final residual = 1.983635e-06, No Iterations 2
GAMG:  Solving for p, Initial residual = 0.03874285, Final residual = 0.0003859007, No Iterations 10
GAMG:  Solving for p, Initial residual = 0.01765603, Final residual = 1.495556e-06, No Iterations 63
time step continuity errors : sum local = 4.544821e-08, global = -1.663329e-16, cumulative = 3.717098e-17
ExecutionTime = 65.41 s  ClockTime = 70 s

Courant Number mean: 0.03786893 max: 0.4723638
Time = 0.252

PIMPLE: iteration 1
DILUPBiCGStab:  Solving for Ux, Initial residual = 0.146786, Final residual = 2.285899e-06, No Iterations 2
DILUPBiCGStab:  Solving for Uy, Initial residual = 0.07914263, Final residual = 1.063469e-06, No Iterations 2
DILUPBiCGStab:  Solving for Uz, Initial residual = 0.1378697, Final residual = 1.700181e-06, No Iterations 2
GAMG:  Solving for p, Initial residual = 0.09302598, Final residual = 0.0006958946, No Iterations 12
GAMG:  Solving for p, Initial residual = 0.05484464, Final residual = 9.990883e-06, No Iterations 100
time step continuity errors : sum local = 2.366465e-07, global = 2.232796e-16, cumulative = 2.604506e-16
ExecutionTime = 66.83 s  ClockTime = 72 s

Courant Number mean: 0.03917416 max: 0.5019865
Time = 0.256

PIMPLE: iteration 1
DILUPBiCGStab:  Solving for Ux, Initial residual = 0.1430166, Final residual = 2.059414e-06, No Iterations 2
DILUPBiCGStab:  Solving for Uy, Initial residual = 0.06900492, Final residual = 1.078166e-06, No Iterations 2
DILUPBiCGStab:  Solving for Uz, Initial residual = 0.1329915, Final residual = 1.493798e-06, No Iterations 2
GAMG:  Solving for p, Initial residual = 0.06115304, Final residual = 0.0005749508, No Iterations 7
GAMG:  Solving for p, Initial residual = 0.02722893, Final residual = 2.360688e-06, No Iterations 62
time step continuity errors : sum local = 4.646767e-08, global = -2.914703e-16, cumulative = -3.101977e-17
ExecutionTime = 67.82 s  ClockTime = 73 s

Courant Number mean: 0.04087596 max: 0.5225275
Time = 0.26

PIMPLE: iteration 1
DILUPBiCGStab:  Solving for Ux, Initial residual = 0.1704645, Final residual = 2.911601e-06, No Iterations 2
DILUPBiCGStab:  Solving for Uy, Initial residual = 0.06079515, Final residual = 1.025304e-06, No Iterations 2
DILUPBiCGStab:  Solving for Uz, Initial residual = 0.1551561, Final residual = 2.131086e-06, No Iterations 2
GAMG:  Solving for p, Initial residual = 0.06605914, Final residual = 0.0006228631, No Iterations 9
GAMG:  Solving for p, Initial residual = 0.03130622, Final residual = 3.011984e-06, No Iterations 46
time step continuity errors : sum local = 6.611104e-08, global = 3.129938e-16, cumulative = 2.81974e-16
ExecutionTime = 68.71 s  ClockTime = 74 s

Courant Number mean: 0.04474841 max: 0.5605699
Time = 0.264

PIMPLE: iteration 1
DILUPBiCGStab:  Solving for Ux, Initial residual = 0.2850416, Final residual = 3.250638e-06, No Iterations 2
DILUPBiCGStab:  Solving for Uy, Initial residual = 0.07184088, Final residual = 1.181666e-06, No Iterations 2
DILUPBiCGStab:  Solving for Uz, Initial residual = 0.2522453, Final residual = 2.174783e-06, No Iterations 2
GAMG:  Solving for p, Initial residual = 0.2149922, Final residual = 0.00211195, No Iterations 10
GAMG:  Solving for p, Initial residual = 0.1572836, Final residual = 1.498841e-05, No Iterations 58
time step continuity errors : sum local = 2.187088e-07, global = -6.96072e-17, cumulative = 2.123668e-16
ExecutionTime = 69.74 s  ClockTime = 75 s

Courant Number mean: 0.04551805 max: 0.5573276
Time = 0.268

PIMPLE: iteration 1
DILUPBiCGStab:  Solving for Ux, Initial residual = 0.1994633, Final residual = 2.653125e-06, No Iterations 2
DILUPBiCGStab:  Solving for Uy, Initial residual = 0.05762891, Final residual = 8.662288e-07, No Iterations 2
DILUPBiCGStab:  Solving for Uz, Initial residual = 0.1670674, Final residual = 1.742949e-06, No Iterations 2
GAMG:  Solving for p, Initial residual = 0.1064507, Final residual = 0.0009277503, No Iterations 8
GAMG:  Solving for p, Initial residual = 0.04673515, Final residual = 4.534554e-06, No Iterations 44
time step continuity errors : sum local = 7.764449e-08, global = -4.899229e-17, cumulative = 1.633745e-16
ExecutionTime = 70.7 s  ClockTime = 76 s

Courant Number mean: 0.04809444 max: 0.5698319
Time = 0.272

PIMPLE: iteration 1
DILUPBiCGStab:  Solving for Ux, Initial residual = 0.363005, Final residual = 4.044208e-06, No Iterations 2
DILUPBiCGStab:  Solving for Uy, Initial residual = 0.04824947, Final residual = 8.105657e-07, No Iterations 2
DILUPBiCGStab:  Solving for Uz, Initial residual = 0.286106, Final residual = 2.448649e-06, No Iterations 2
GAMG:  Solving for p, Initial residual = 0.1412118, Final residual = 0.001410907, No Iterations 12
GAMG:  Solving for p, Initial residual = 0.08981332, Final residual = 7.357078e-06, No Iterations 40
time step continuity errors : sum local = 8.455071e-08, global = 3.069957e-16, cumulative = 4.703702e-16
ExecutionTime = 71.51 s  ClockTime = 77 s

Courant Number mean: 0.04914514 max: 0.5647466
Time = 0.276

PIMPLE: iteration 1
DILUPBiCGStab:  Solving for Ux, Initial residual = 0.3026926, Final residual = 3.060744e-06, No Iterations 2
DILUPBiCGStab:  Solving for Uy, Initial residual = 0.04817312, Final residual = 6.541059e-07, No Iterations 2
DILUPBiCGStab:  Solving for Uz, Initial residual = 0.2218917, Final residual = 1.735913e-06, No Iterations 2
GAMG:  Solving for p, Initial residual = 0.2311818, Final residual = 0.00221602, No Iterations 10
GAMG:  Solving for p, Initial residual = 0.1525963, Final residual = 1.4386e-05, No Iterations 44
time step continuity errors : sum local = 9.276939e-08, global = -3.134132e-16, cumulative = 1.56957e-16
ExecutionTime = 72.41 s  ClockTime = 78 s

Courant Number mean: 0.0482921 max: 0.5433996
Time = 0.28

PIMPLE: iteration 1
DILUPBiCGStab:  Solving for Ux, Initial residual = 0.1788149, Final residual = 1.96699e-06, No Iterations 2
DILUPBiCGStab:  Solving for Uy, Initial residual = 0.04407098, Final residual = 5.478868e-07, No Iterations 2
DILUPBiCGStab:  Solving for Uz, Initial residual = 0.1276385, Final residual = 1.100253e-06, No Iterations 2
GAMG:  Solving for p, Initial residual = 0.1117317, Final residual = 0.0009886541, No Iterations 7
GAMG:  Solving for p, Initial residual = 0.03460478, Final residual = 2.905059e-06, No Iterations 33
time step continuity errors : sum local = 1.885576e-08, global = 2.400871e-16, cumulative = 3.970441e-16
ExecutionTime = 73.31 s  ClockTime = 79 s

Courant Number mean: 0.0482638 max: 0.5314038
Time = 0.284

PIMPLE: iteration 1
DILUPBiCGStab:  Solving for Ux, Initial residual = 0.1846654, Final residual = 1.82685e-06, No Iterations 2
DILUPBiCGStab:  Solving for Uy, Initial residual = 0.03501452, Final residual = 3.909727e-07, No Iterations 2
DILUPBiCGStab:  Solving for Uz, Initial residual = 0.1401243, Final residual = 1.075658e-06, No Iterations 2
GAMG:  Solving for p, Initial residual = 0.1992023, Final residual = 0.001691841, No Iterations 12
GAMG:  Solving for p, Initial residual = 0.1232736, Final residual = 1.13193e-05, No Iterations 39
time step continuity errors : sum local = 4.7234e-08, global = -2.058038e-16, cumulative = 1.912403e-16
ExecutionTime = 74.13 s  ClockTime = 80 s

Courant Number mean: 0.04728748 max: 0.5168097
Time = 0.288

PIMPLE: iteration 1
DILUPBiCGStab:  Solving for Ux, Initial residual = 0.1022166, Final residual = 1.083068e-06, No Iterations 2
DILUPBiCGStab:  Solving for Uy, Initial residual = 0.03382766, Final residual = 4.938635e-07, No Iterations 2
DILUPBiCGStab:  Solving for Uz, Initial residual = 0.08010767, Final residual = 6.600926e-07, No Iterations 2
GAMG:  Solving for p, Initial residual = 0.09012828, Final residual = 0.0006070823, No Iterations 3
GAMG:  Solving for p, Initial residual = 0.01003565, Final residual = 9.183813e-07, No Iterations 38
time step continuity errors : sum local = 2.921989e-09, global = -2.555512e-16, cumulative = -6.431089e-17
ExecutionTime = 74.96 s  ClockTime = 81 s

Courant Number mean: 0.04647257 max: 0.5031613
Time = 0.292

PIMPLE: iteration 1
DILUPBiCGStab:  Solving for Ux, Initial residual = 0.1063657, Final residual = 1.259339e-06, No Iterations 2
DILUPBiCGStab:  Solving for Uy, Initial residual = 0.0316186, Final residual = 4.390726e-07, No Iterations 2
DILUPBiCGStab:  Solving for Uz, Initial residual = 0.08496842, Final residual = 7.819356e-07, No Iterations 2
GAMG:  Solving for p, Initial residual = 0.305946, Final residual = 0.002906826, No Iterations 9
GAMG:  Solving for p, Initial residual = 0.1195765, Final residual = 1.172904e-05, No Iterations 65
time step continuity errors : sum local = 7.235489e-08, global = 9.00875e-17, cumulative = 2.577661e-17
ExecutionTime = 76.08 s  ClockTime = 82 s

Courant Number mean: 0.04748565 max: 0.5029674
Time = 0.296

PIMPLE: iteration 1
DILUPBiCGStab:  Solving for Ux, Initial residual = 0.1264441, Final residual = 1.314512e-06, No Iterations 2
DILUPBiCGStab:  Solving for Uy, Initial residual = 0.03726508, Final residual = 4.365422e-07, No Iterations 2
DILUPBiCGStab:  Solving for Uz, Initial residual = 0.1108497, Final residual = 8.681871e-07, No Iterations 2
GAMG:  Solving for p, Initial residual = 0.6015731, Final residual = 0.004695915, No Iterations 14
GAMG:  Solving for p, Initial residual = 0.5399517, Final residual = 4.889594e-05, No Iterations 61
time step continuity errors : sum local = 1.62665e-07, global = 2.251138e-16, cumulative = 2.508904e-16
ExecutionTime = 77.14 s  ClockTime = 83 s

Courant Number mean: 0.04460621 max: 0.4745409
Time = 0.3

PIMPLE: iteration 1
DILUPBiCGStab:  Solving for Ux, Initial residual = 0.07514338, Final residual = 8.427854e-07, No Iterations 2
DILUPBiCGStab:  Solving for Uy, Initial residual = 0.05304043, Final residual = 8.15915e-07, No Iterations 2
DILUPBiCGStab:  Solving for Uz, Initial residual = 0.06336142, Final residual = 5.179554e-07, No Iterations 2
GAMG:  Solving for p, Initial residual = 0.2589153, Final residual = 0.002043582, No Iterations 8
GAMG:  Solving for p, Initial residual = 0.1267469, Final residual = 9.562234e-06, No Iterations 48
time step continuity errors : sum local = 1.600724e-08, global = -2.520752e-16, cumulative = -1.184766e-18
ExecutionTime = 78.07 s  ClockTime = 84 s

Courant Number mean: 0.04245672 max: 0.4516678
Time = 0.304

PIMPLE: iteration 1
DILUPBiCGStab:  Solving for Ux, Initial residual = 0.06608324, Final residual = 8.80756e-07, No Iterations 2
DILUPBiCGStab:  Solving for Uy, Initial residual = 0.05305064, Final residual = 8.460552e-07, No Iterations 2
DILUPBiCGStab:  Solving for Uz, Initial residual = 0.05428826, Final residual = 6.314529e-07, No Iterations 2
GAMG:  Solving for p, Initial residual = 0.8796814, Final residual = 0.006041626, No Iterations 13
GAMG:  Solving for p, Initial residual = 0.2638811, Final residual = 2.561792e-05, No Iterations 60
time step continuity errors : sum local = 2.203419e-07, global = -1.768151e-16, cumulative = -1.779999e-16
ExecutionTime = 79.14 s  ClockTime = 85 s

Courant Number mean: 0.04561362 max: 0.4670255
Time = 0.308

PIMPLE: iteration 1
DILUPBiCGStab:  Solving for Ux, Initial residual = 0.152965, Final residual = 1.482789e-06, No Iterations 2
DILUPBiCGStab:  Solving for Uy, Initial residual = 0.0639839, Final residual = 8.230833e-07, No Iterations 2
DILUPBiCGStab:  Solving for Uz, Initial residual = 0.1437981, Final residual = 1.031592e-06, No Iterations 2
GAMG:  Solving for p, Initial residual = 0.6024806, Final residual = 0.005147925, No Iterations 13
GAMG:  Solving for p, Initial residual = 0.6210674, Final residual = 5.848002e-05, No Iterations 51
time step continuity errors : sum local = 2.350972e-07, global = 9.331741e-17, cumulative = -8.468244e-17
ExecutionTime = 80.02 s  ClockTime = 86 s

Courant Number mean: 0.04292725 max: 0.4424127
Time = 0.312

PIMPLE: iteration 1
DILUPBiCGStab:  Solving for Ux, Initial residual = 0.0575838, Final residual = 6.115768e-07, No Iterations 2
DILUPBiCGStab:  Solving for Uy, Initial residual = 0.05610071, Final residual = 7.479973e-07, No Iterations 2
DILUPBiCGStab:  Solving for Uz, Initial residual = 0.05210056, Final residual = 4.0207e-07, No Iterations 2
GAMG:  Solving for p, Initial residual = 0.3265858, Final residual = 0.003123849, No Iterations 7
GAMG:  Solving for p, Initial residual = 0.1350128, Final residual = 1.175968e-05, No Iterations 48
time step continuity errors : sum local = 1.911712e-08, global = 1.471936e-16, cumulative = 6.251112e-17
ExecutionTime = 80.99 s  ClockTime = 87 s

Courant Number mean: 0.04095154 max: 0.4227246
Time = 0.316

PIMPLE: iteration 1
DILUPBiCGStab:  Solving for Ux, Initial residual = 0.04286206, Final residual = 5.438115e-07, No Iterations 2
DILUPBiCGStab:  Solving for Uy, Initial residual = 0.04546359, Final residual = 6.695099e-07, No Iterations 2
DILUPBiCGStab:  Solving for Uz, Initial residual = 0.03807966, Final residual = 4.022573e-07, No Iterations 2
GAMG:  Solving for p, Initial residual = 0.8641505, Final residual = 0.005666432, No Iterations 15
GAMG:  Solving for p, Initial residual = 0.2708974, Final residual = 2.4653e-05, No Iterations 57
time step continuity errors : sum local = 1.52823e-07, global = 1.321888e-16, cumulative = 1.947e-16
ExecutionTime = 82.08 s  ClockTime = 88 s

Courant Number mean: 0.04314993 max: 0.4314816
Time = 0.32

PIMPLE: iteration 1
DILUPBiCGStab:  Solving for Ux, Initial residual = 0.1193193, Final residual = 1.113697e-06, No Iterations 2
DILUPBiCGStab:  Solving for Uy, Initial residual = 0.04634756, Final residual = 6.5556e-07, No Iterations 2
DILUPBiCGStab:  Solving for Uz, Initial residual = 0.1128088, Final residual = 7.796125e-07, No Iterations 2
GAMG:  Solving for p, Initial residual = 0.1436242, Final residual = 0.001377996, No Iterations 8
GAMG:  Solving for p, Initial residual = 0.08196974, Final residual = 6.286489e-06, No Iterations 42
time step continuity errors : sum local = 3.632938e-08, global = -2.509811e-16, cumulative = -5.628116e-17
ExecutionTime = 82.92 s  ClockTime = 89 s

Courant Number mean: 0.04405872 max: 0.4335385
Time = 0.324

PIMPLE: iteration 1
DILUPBiCGStab:  Solving for Ux, Initial residual = 0.07272852, Final residual = 6.571648e-07, No Iterations 2
DILUPBiCGStab:  Solving for Uy, Initial residual = 0.02108164, Final residual = 2.64652e-07, No Iterations 2
DILUPBiCGStab:  Solving for Uz, Initial residual = 0.06912906, Final residual = 4.627908e-07, No Iterations 2
GAMG:  Solving for p, Initial residual = 0.1008869, Final residual = 0.0007477822, No Iterations 11
GAMG:  Solving for p, Initial residual = 0.05554457, Final residual = 4.546585e-06, No Iterations 46
time step continuity errors : sum local = 2.013086e-08, global = 2.630901e-16, cumulative = 2.068089e-16
ExecutionTime = 83.9 s  ClockTime = 90 s

Courant Number mean: 0.04439858 max: 0.4318979
Time = 0.328

PIMPLE: iteration 1
DILUPBiCGStab:  Solving for Ux, Initial residual = 0.04772464, Final residual = 4.205169e-07, No Iterations 2
DILUPBiCGStab:  Solving for Uy, Initial residual = 0.01884739, Final residual = 1.944373e-07, No Iterations 2
DILUPBiCGStab:  Solving for Uz, Initial residual = 0.04594062, Final residual = 3.017514e-07, No Iterations 2
GAMG:  Solving for p, Initial residual = 0.2718547, Final residual = 0.002016764, No Iterations 15
GAMG:  Solving for p, Initial residual = 0.2127078, Final residual = 1.901029e-05, No Iterations 79
time step continuity errors : sum local = 4.628845e-08, global = -7.610775e-17, cumulative = 1.307012e-16
ExecutionTime = 85.08 s  ClockTime = 92 s

Courant Number mean: 0.04361858 max: 0.4230689
Time = 0.332

PIMPLE: iteration 1
DILUPBiCGStab:  Solving for Ux, Initial residual = 0.01600996, Final residual = 1.842624e-07, No Iterations 2
DILUPBiCGStab:  Solving for Uy, Initial residual = 0.02508883, Final residual = 3.521687e-07, No Iterations 2
DILUPBiCGStab:  Solving for Uz, Initial residual = 0.01624006, Final residual = 1.42283e-07, No Iterations 2
GAMG:  Solving for p, Initial residual = 0.5485371, Final residual = 0.00519857, No Iterations 12
GAMG:  Solving for p, Initial residual = 0.3294364, Final residual = 2.978597e-05, No Iterations 48
time step continuity errors : sum local = 4.921255e-08, global = 3.292156e-16, cumulative = 4.599168e-16
ExecutionTime = 86.04 s  ClockTime = 93 s

Courant Number mean: 0.04177744 max: 0.4090105
Time = 0.336

PIMPLE: iteration 1
DILUPBiCGStab:  Solving for Ux, Initial residual = 0.01848374, Final residual = 2.376839e-07, No Iterations 2
DILUPBiCGStab:  Solving for Uy, Initial residual = 0.03473735, Final residual = 4.73684e-07, No Iterations 2
DILUPBiCGStab:  Solving for Uz, Initial residual = 0.01886126, Final residual = 1.743882e-07, No Iterations 2
GAMG:  Solving for p, Initial residual = 0.7937781, Final residual = 0.007827846, No Iterations 8
GAMG:  Solving for p, Initial residual = 0.2898278, Final residual = 2.734803e-05, No Iterations 67
time step continuity errors : sum local = 9.00894e-08, global = 5.493877e-17, cumulative = 5.148555e-16
ExecutionTime = 87.14 s  ClockTime = 94 s

Courant Number mean: 0.04233663 max: 0.4089466
Time = 0.34

PIMPLE: iteration 1
DILUPBiCGStab:  Solving for Ux, Initial residual = 0.05641632, Final residual = 6.692028e-07, No Iterations 2
DILUPBiCGStab:  Solving for Uy, Initial residual = 0.03539434, Final residual = 3.603091e-07, No Iterations 2
DILUPBiCGStab:  Solving for Uz, Initial residual = 0.05407496, Final residual = 5.034953e-07, No Iterations 2
GAMG:  Solving for p, Initial residual = 0.3962381, Final residual = 0.003879719, No Iterations 9
GAMG:  Solving for p, Initial residual = 0.1384838, Final residual = 1.214143e-05, No Iterations 85
time step continuity errors : sum local = 1.059936e-07, global = -2.622961e-16, cumulative = 2.525595e-16
ExecutionTime = 88.38 s  ClockTime = 95 s

Courant Number mean: 0.04578995 max: 0.4268035
Time = 0.344

PIMPLE: iteration 1
DILUPBiCGStab:  Solving for Ux, Initial residual = 0.09141544, Final residual = 9.037095e-07, No Iterations 2
DILUPBiCGStab:  Solving for Uy, Initial residual = 0.0506515, Final residual = 8.794237e-07, No Iterations 2
DILUPBiCGStab:  Solving for Uz, Initial residual = 0.09123388, Final residual = 6.750029e-07, No Iterations 2
GAMG:  Solving for p, Initial residual = 0.1084085, Final residual = 0.001024614, No Iterations 11
GAMG:  Solving for p, Initial residual = 0.05583457, Final residual = 4.724727e-06, No Iterations 94
time step continuity errors : sum local = 3.82545e-08, global = 2.874039e-17, cumulative = 2.812999e-16
ExecutionTime = 89.61 s  ClockTime = 96 s

Courant Number mean: 0.04785107 max: 0.4381622
Time = 0.348

PIMPLE: iteration 1
DILUPBiCGStab:  Solving for Ux, Initial residual = 0.05678643, Final residual = 5.071749e-07, No Iterations 2
DILUPBiCGStab:  Solving for Uy, Initial residual = 0.03571078, Final residual = 5.722818e-07, No Iterations 2
DILUPBiCGStab:  Solving for Uz, Initial residual = 0.05696344, Final residual = 3.785769e-07, No Iterations 2
GAMG:  Solving for p, Initial residual = 0.374966, Final residual = 0.002833141, No Iterations 11
GAMG:  Solving for p, Initial residual = 0.3634419, Final residual = 3.749468e-05, No Iterations 100
time step continuity errors : sum local = 1.260726e-07, global = -2.35954e-16, cumulative = 4.534583e-17
ExecutionTime = 90.9 s  ClockTime = 98 s

Courant Number mean: 0.04699572 max: 0.4322279
Time = 0.352

PIMPLE: iteration 1
DILUPBiCGStab:  Solving for Ux, Initial residual = 0.01060641, Final residual = 1.258813e-07, No Iterations 2
DILUPBiCGStab:  Solving for Uy, Initial residual = 0.03019339, Final residual = 3.634543e-07, No Iterations 2
DILUPBiCGStab:  Solving for Uz, Initial residual = 0.01111499, Final residual = 1.034404e-07, No Iterations 2
GAMG:  Solving for p, Initial residual = 0.5419899, Final residual = 0.004559743, No Iterations 8
GAMG:  Solving for p, Initial residual = 0.3160514, Final residual = 3.325975e-05, No Iterations 100
time step continuity errors : sum local = 5.444546e-08, global = -2.543908e-16, cumulative = -2.090449e-16
ExecutionTime = 92.2 s  ClockTime = 99 s

Courant Number mean: 0.04507762 max: 0.4190469
Time = 0.356

PIMPLE: iteration 1
DILUPBiCGStab:  Solving for Ux, Initial residual = 0.01095101, Final residual = 1.378656e-07, No Iterations 2
DILUPBiCGStab:  Solving for Uy, Initial residual = 0.03281558, Final residual = 4.677781e-07, No Iterations 2
DILUPBiCGStab:  Solving for Uz, Initial residual = 0.01205883, Final residual = 1.071099e-07, No Iterations 2
GAMG:  Solving for p, Initial residual = 0.7220502, Final residual = 0.006815175, No Iterations 12
GAMG:  Solving for p, Initial residual = 0.3060611, Final residual = 3.485082e-05, No Iterations 100
time step continuity errors : sum local = 8.779422e-08, global = 3.663062e-16, cumulative = 1.572612e-16
ExecutionTime = 93.5 s  ClockTime = 101 s

Courant Number mean: 0.04500835 max: 0.4162325
Time = 0.36

PIMPLE: iteration 1
DILUPBiCGStab:  Solving for Ux, Initial residual = 0.01938926, Final residual = 1.658956e-07, No Iterations 2
DILUPBiCGStab:  Solving for Uy, Initial residual = 0.01303497, Final residual = 1.21071e-07, No Iterations 2
DILUPBiCGStab:  Solving for Uz, Initial residual = 0.01939032, Final residual = 1.259459e-07, No Iterations 2
GAMG:  Solving for p, Initial residual = 0.1985518, Final residual = 0.001500712, No Iterations 11
GAMG:  Solving for p, Initial residual = 0.1398348, Final residual = 1.10862e-05, No Iterations 79
time step continuity errors : sum local = 1.962033e-08, global = 4.360194e-17, cumulative = 2.008632e-16
ExecutionTime = 94.71 s  ClockTime = 102 s

Courant Number mean: 0.04439674 max: 0.4100864
Time = 0.364

PIMPLE: iteration 1
DILUPBiCGStab:  Solving for Ux, Initial residual = 0.01451366, Final residual = 1.588155e-07, No Iterations 2
DILUPBiCGStab:  Solving for Uy, Initial residual = 0.01752877, Final residual = 2.500638e-07, No Iterations 2
DILUPBiCGStab:  Solving for Uz, Initial residual = 0.01461733, Final residual = 1.271848e-07, No Iterations 2
GAMG:  Solving for p, Initial residual = 0.4692696, Final residual = 0.002898102, No Iterations 15
GAMG:  Solving for p, Initial residual = 0.1667737, Final residual = 1.278942e-05, No Iterations 28
time step continuity errors : sum local = 5.537116e-08, global = -2.293726e-16, cumulative = -2.850949e-17
ExecutionTime = 95.56 s  ClockTime = 103 s

Courant Number mean: 0.04556686 max: 0.4146303
Time = 0.368

PIMPLE: iteration 1
DILUPBiCGStab:  Solving for Ux, Initial residual = 0.0322265, Final residual = 2.805222e-07, No Iterations 2
DILUPBiCGStab:  Solving for Uy, Initial residual = 0.02574681, Final residual = 3.193703e-07, No Iterations 2
DILUPBiCGStab:  Solving for Uz, Initial residual = 0.03239376, Final residual = 2.0875e-07, No Iterations 2
GAMG:  Solving for p, Initial residual = 0.4754101, Final residual = 0.004106181, No Iterations 11
GAMG:  Solving for p, Initial residual = 0.5265242, Final residual = 6.220024e-05, No Iterations 100
time step continuity errors : sum local = 1.142869e-07, global = 1.948204e-16, cumulative = 1.66311e-16
ExecutionTime = 96.87 s  ClockTime = 104 s

Courant Number mean: 0.0443807 max: 0.4054164
Time = 0.372

PIMPLE: iteration 1
DILUPBiCGStab:  Solving for Ux, Initial residual = 0.006613723, Final residual = 8.747049e-08, No Iterations 2
DILUPBiCGStab:  Solving for Uy, Initial residual = 0.02959223, Final residual = 4.15614e-07, No Iterations 2
DILUPBiCGStab:  Solving for Uz, Initial residual = 0.007232113, Final residual = 7.814932e-08, No Iterations 2
GAMG:  Solving for p, Initial residual = 0.7114922, Final residual = 0.006405761, No Iterations 8
GAMG:  Solving for p, Initial residual = 0.2255215, Final residual = 2.193921e-05, No Iterations 45
time step continuity errors : sum local = 7.688181e-08, global = -2.546933e-16, cumulative = -8.838237e-17
ExecutionTime = 97.77 s  ClockTime = 105 s

Courant Number mean: 0.0415807 max: 0.3856867
Time = 0.376

PIMPLE: iteration 1
DILUPBiCGStab:  Solving for Ux, Initial residual = 0.02684265, Final residual = 2.72701e-07, No Iterations 2
DILUPBiCGStab:  Solving for Uy, Initial residual = 0.04911864, Final residual = 6.396985e-07, No Iterations 2
DILUPBiCGStab:  Solving for Uz, Initial residual = 0.02770545, Final residual = 1.978472e-07, No Iterations 2
GAMG:  Solving for p, Initial residual = 0.6909636, Final residual = 0.006617457, No Iterations 8
GAMG:  Solving for p, Initial residual = 0.4853859, Final residual = 3.54307e-05, No Iterations 65
time step continuity errors : sum local = 9.495011e-08, global = 1.020464e-16, cumulative = 1.366404e-17
ExecutionTime = 98.79 s  ClockTime = 106 s

Courant Number mean: 0.04174881 max: 0.3835666
Time = 0.38

PIMPLE: iteration 1
DILUPBiCGStab:  Solving for Ux, Initial residual = 0.01510128, Final residual = 1.406825e-07, No Iterations 2
DILUPBiCGStab:  Solving for Uy, Initial residual = 0.02110112, Final residual = 1.756421e-07, No Iterations 2
DILUPBiCGStab:  Solving for Uz, Initial residual = 0.01520882, Final residual = 1.066944e-07, No Iterations 2
GAMG:  Solving for p, Initial residual = 0.6593508, Final residual = 0.006441661, No Iterations 9
GAMG:  Solving for p, Initial residual = 0.4546638, Final residual = 3.713084e-05, No Iterations 43
time step continuity errors : sum local = 5.701379e-08, global = 1.405305e-16, cumulative = 1.541946e-16
ExecutionTime = 99.73 s  ClockTime = 107 s

Courant Number mean: 0.04020232 max: 0.3712289
Time = 0.384

PIMPLE: iteration 1
DILUPBiCGStab:  Solving for Ux, Initial residual = 0.01072572, Final residual = 9.835419e-08, No Iterations 2
DILUPBiCGStab:  Solving for Uy, Initial residual = 0.02328605, Final residual = 2.816412e-07, No Iterations 2
DILUPBiCGStab:  Solving for Uz, Initial residual = 0.01126364, Final residual = 7.316817e-08, No Iterations 2
GAMG:  Solving for p, Initial residual = 0.3708776, Final residual = 0.003444321, No Iterations 13
GAMG:  Solving for p, Initial residual = 0.2942546, Final residual = 2.611508e-05, No Iterations 52
time step continuity errors : sum local = 2.151909e-08, global = 2.409412e-17, cumulative = 1.782887e-16
ExecutionTime = 100.82 s  ClockTime = 109 s

Courant Number mean: 0.03930649 max: 0.362801
Time = 0.388

PIMPLE: iteration 1
DILUPBiCGStab:  Solving for Ux, Initial residual = 0.002691897, Final residual = 2.677532e-08, No Iterations 2
DILUPBiCGStab:  Solving for Uy, Initial residual = 0.01190267, Final residual = 1.302047e-07, No Iterations 2
DILUPBiCGStab:  Solving for Uz, Initial residual = 0.003260064, Final residual = 2.536613e-08, No Iterations 2
GAMG:  Solving for p, Initial residual = 0.07462826, Final residual = 0.0006839428, No Iterations 3
GAMG:  Solving for p, Initial residual = 0.0103215, Final residual = 7.790254e-07, No Iterations 92
time step continuity errors : sum local = 4.733565e-10, global = -1.064055e-16, cumulative = 7.188323e-17
ExecutionTime = 102.05 s  ClockTime = 110 s

Courant Number mean: 0.03845719 max: 0.3557321
Time = 0.392

PIMPLE: iteration 1
DILUPBiCGStab:  Solving for Ux, Initial residual = 0.007964779, Final residual = 8.965307e-08, No Iterations 2
DILUPBiCGStab:  Solving for Uy, Initial residual = 0.02291675, Final residual = 2.990643e-07, No Iterations 2
DILUPBiCGStab:  Solving for Uz, Initial residual = 0.008075187, Final residual = 7.7517e-08, No Iterations 2
GAMG:  Solving for p, Initial residual = 0.7972948, Final residual = 0.005743731, No Iterations 14
GAMG:  Solving for p, Initial residual = 0.229681, Final residual = 2.114697e-05, No Iterations 71
time step continuity errors : sum local = 8.949972e-08, global = -1.763653e-16, cumulative = -1.044821e-16
ExecutionTime = 103.04 s  ClockTime = 111 s

Courant Number mean: 0.03545981 max: 0.336487
Time = 0.396

PIMPLE: iteration 1
DILUPBiCGStab:  Solving for Ux, Initial residual = 0.04989097, Final residual = 4.723755e-07, No Iterations 2
DILUPBiCGStab:  Solving for Uy, Initial residual = 0.05519631, Final residual = 6.749396e-07, No Iterations 2
DILUPBiCGStab:  Solving for Uz, Initial residual = 0.04932731, Final residual = 3.327214e-07, No Iterations 2
GAMG:  Solving for p, Initial residual = 0.1202776, Final residual = 0.001125783, No Iterations 9
GAMG:  Solving for p, Initial residual = 0.04218462, Final residual = 3.618642e-06, No Iterations 67
time step continuity errors : sum local = 2.284259e-08, global = 3.85493e-17, cumulative = -6.593279e-17
ExecutionTime = 104.19 s  ClockTime = 112 s

Courant Number mean: 0.03204798 max: 0.3144073
Time = 0.4

PIMPLE: iteration 1
DILUPBiCGStab:  Solving for Ux, Initial residual = 0.07284331, Final residual = 7.313701e-07, No Iterations 2
DILUPBiCGStab:  Solving for Uy, Initial residual = 0.06082706, Final residual = 7.247652e-07, No Iterations 2
DILUPBiCGStab:  Solving for Uz, Initial residual = 0.0710242, Final residual = 5.192202e-07, No Iterations 2
GAMG:  Solving for p, Initial residual = 0.1381766, Final residual = 0.001290081, No Iterations 11
GAMG:  Solving for p, Initial residual = 0.05902993, Final residual = 5.448173e-06, No Iterations 61
time step continuity errors : sum local = 4.404747e-08, global = 3.447544e-16, cumulative = 2.788216e-16
ExecutionTime = 105.27 s  ClockTime = 113 s

Courant Number mean: 0.0278195 max: 0.2861765
Time = 0.404

PIMPLE: iteration 1
DILUPBiCGStab:  Solving for Ux, Initial residual = 0.1192732, Final residual = 1.078814e-06, No Iterations 2
DILUPBiCGStab:  Solving for Uy, Initial residual = 0.07380362, Final residual = 7.885691e-07, No Iterations 2
DILUPBiCGStab:  Solving for Uz, Initial residual = 0.1143068, Final residual = 7.34565e-07, No Iterations 2
GAMG:  Solving for p, Initial residual = 0.06005955, Final residual = 0.0005778852, No Iterations 8
GAMG:  Solving for p, Initial residual = 0.02903637, Final residual = 2.457207e-06, No Iterations 92
time step continuity errors : sum local = 1.908474e-08, global = -2.45947e-16, cumulative = 3.287459e-17
ExecutionTime = 106.54 s  ClockTime = 115 s

Courant Number mean: 0.02434917 max: 0.2611891
Time = 0.408

PIMPLE: iteration 1
DILUPBiCGStab:  Solving for Ux, Initial residual = 0.1084374, Final residual = 8.718618e-07, No Iterations 2
DILUPBiCGStab:  Solving for Uy, Initial residual = 0.0808353, Final residual = 7.703313e-07, No Iterations 2
DILUPBiCGStab:  Solving for Uz, Initial residual = 0.1042404, Final residual = 5.555255e-07, No Iterations 2
GAMG:  Solving for p, Initial residual = 0.5261106, Final residual = 0.004447448, No Iterations 10
GAMG:  Solving for p, Initial residual = 0.6231978, Final residual = 5.644029e-05, No Iterations 52
time step continuity errors : sum local = 1.577866e-07, global = 1.89308e-16, cumulative = 2.221826e-16
ExecutionTime = 107.49 s  ClockTime = 116 s

Courant Number mean: 0.02451432 max: 0.2581218
Time = 0.412

PIMPLE: iteration 1
DILUPBiCGStab:  Solving for Ux, Initial residual = 0.01712576, Final residual = 1.517621e-07, No Iterations 2
DILUPBiCGStab:  Solving for Uy, Initial residual = 0.05702179, Final residual = 3.827107e-07, No Iterations 2
DILUPBiCGStab:  Solving for Uz, Initial residual = 0.01769324, Final residual = 1.181614e-07, No Iterations 2
GAMG:  Solving for p, Initial residual = 0.4243007, Final residual = 0.003052986, No Iterations 3
GAMG:  Solving for p, Initial residual = 0.05485668, Final residual = 2.996847e-05, No Iterations 100
time step continuity errors : sum local = 3.702788e-08, global = -5.895582e-18, cumulative = 2.162871e-16
ExecutionTime = 108.79 s  ClockTime = 117 s

Courant Number mean: 0.02457607 max: 0.25529
Time = 0.416

PIMPLE: iteration 1
DILUPBiCGStab:  Solving for Ux, Initial residual = 0.0148072, Final residual = 1.405126e-07, No Iterations 2
DILUPBiCGStab:  Solving for Uy, Initial residual = 0.035985, Final residual = 2.456608e-07, No Iterations 2
DILUPBiCGStab:  Solving for Uz, Initial residual = 0.01505779, Final residual = 1.048145e-07, No Iterations 2
GAMG:  Solving for p, Initial residual = 0.8336486, Final residual = 0.007454821, No Iterations 9
GAMG:  Solving for p, Initial residual = 0.3220838, Final residual = 2.54329e-05, No Iterations 46
time step continuity errors : sum local = 5.740116e-08, global = -2.588657e-16, cumulative = -4.257865e-17
ExecutionTime = 109.75 s  ClockTime = 118 s

Courant Number mean: 0.02311198 max: 0.2435586
Time = 0.42

PIMPLE: iteration 1
DILUPBiCGStab:  Solving for Ux, Initial residual = 0.03858683, Final residual = 2.838461e-07, No Iterations 2
DILUPBiCGStab:  Solving for Uy, Initial residual = 0.03330334, Final residual = 2.40359e-07, No Iterations 2
DILUPBiCGStab:  Solving for Uz, Initial residual = 0.03782807, Final residual = 1.853935e-07, No Iterations 2
GAMG:  Solving for p, Initial residual = 0.2155883, Final residual = 0.002117531, No Iterations 9
GAMG:  Solving for p, Initial residual = 0.1449494, Final residual = 1.443011e-05, No Iterations 78
time step continuity errors : sum local = 2.524576e-08, global = 2.555191e-16, cumulative = 2.129405e-16
ExecutionTime = 111 s  ClockTime = 119 s

Courant Number mean: 0.02225368 max: 0.2353409
Time = 0.424

PIMPLE: iteration 1
DILUPBiCGStab:  Solving for Ux, Initial residual = 0.01946093, Final residual = 1.488975e-07, No Iterations 2
DILUPBiCGStab:  Solving for Uy, Initial residual = 0.02335855, Final residual = 2.036408e-07, No Iterations 2
DILUPBiCGStab:  Solving for Uz, Initial residual = 0.01933963, Final residual = 9.745462e-08, No Iterations 2
GAMG:  Solving for p, Initial residual = 0.4065949, Final residual = 0.003570592, No Iterations 12
GAMG:  Solving for p, Initial residual = 0.4028284, Final residual = 3.977699e-05, No Iterations 45
time step continuity errors : sum local = 2.411654e-08, global = 4.975317e-17, cumulative = 2.626936e-16
ExecutionTime = 111.9 s  ClockTime = 120 s

Courant Number mean: 0.02195116 max: 0.2305025
Time = 0.428

PIMPLE: iteration 1
DILUPBiCGStab:  Solving for Ux, Initial residual = 0.006995779, Final residual = 5.798552e-08, No Iterations 2
DILUPBiCGStab:  Solving for Uy, Initial residual = 0.02793677, Final residual = 2.195574e-07, No Iterations 2
DILUPBiCGStab:  Solving for Uz, Initial residual = 0.007331922, Final residual = 5.581841e-08, No Iterations 2
GAMG:  Solving for p, Initial residual = 0.8064249, Final residual = 0.007713261, No Iterations 12
GAMG:  Solving for p, Initial residual = 0.2383137, Final residual = 1.901582e-05, No Iterations 42
time step continuity errors : sum local = 4.241362e-08, global = -1.2537e-16, cumulative = 1.373236e-16
ExecutionTime = 112.8 s  ClockTime = 121 s

Courant Number mean: 0.02275881 max: 0.232149
Time = 0.432

PIMPLE: iteration 1
DILUPBiCGStab:  Solving for Ux, Initial residual = 0.0307866, Final residual = 2.270558e-07, No Iterations 2
DILUPBiCGStab:  Solving for Uy, Initial residual = 0.03669311, Final residual = 3.024596e-07, No Iterations 2
DILUPBiCGStab:  Solving for Uz, Initial residual = 0.03070545, Final residual = 1.532845e-07, No Iterations 2
GAMG:  Solving for p, Initial residual = 0.5163573, Final residual = 0.004836193, No Iterations 12
GAMG:  Solving for p, Initial residual = 0.5832983, Final residual = 4.617629e-05, No Iterations 76
time step continuity errors : sum local = 3.669005e-08, global = -1.652811e-17, cumulative = 1.207955e-16
ExecutionTime = 113.99 s  ClockTime = 123 s

Courant Number mean: 0.0223713 max: 0.2278344
Time = 0.436

PIMPLE: iteration 1
DILUPBiCGStab:  Solving for Ux, Initial residual = 0.01454178, Final residual = 1.466696e-07, No Iterations 2
DILUPBiCGStab:  Solving for Uy, Initial residual = 0.04026884, Final residual = 3.385462e-07, No Iterations 2
DILUPBiCGStab:  Solving for Uz, Initial residual = 0.01434319, Final residual = 1.272301e-07, No Iterations 2
GAMG:  Solving for p, Initial residual = 0.9119937, Final residual = 0.008237457, No Iterations 12
GAMG:  Solving for p, Initial residual = 0.236464, Final residual = 2.131048e-05, No Iterations 55
time step continuity errors : sum local = 1.276263e-07, global = 3.349361e-16, cumulative = 4.557316e-16
ExecutionTime = 114.95 s  ClockTime = 124 s

Courant Number mean: 0.01951954 max: 0.2084232
Time = 0.44

PIMPLE: iteration 1
DILUPBiCGStab:  Solving for Ux, Initial residual = 0.1212449, Final residual = 9.35185e-07, No Iterations 2
DILUPBiCGStab:  Solving for Uy, Initial residual = 0.08954525, Final residual = 7.58072e-07, No Iterations 2
DILUPBiCGStab:  Solving for Uz, Initial residual = 0.1151644, Final residual = 6.034559e-07, No Iterations 2
GAMG:  Solving for p, Initial residual = 0.1820836, Final residual = 0.001565792, No Iterations 12
GAMG:  Solving for p, Initial residual = 0.1091891, Final residual = 9.161432e-06, No Iterations 47
time step continuity errors : sum local = 4.28922e-08, global = -2.889965e-16, cumulative = 1.667352e-16
ExecutionTime = 115.93 s  ClockTime = 125 s

Courant Number mean: 0.01773147 max: 0.1957948
Time = 0.444

PIMPLE: iteration 1
DILUPBiCGStab:  Solving for Ux, Initial residual = 0.07069676, Final residual = 7.290077e-07, No Iterations 2
DILUPBiCGStab:  Solving for Uy, Initial residual = 0.07977714, Final residual = 6.805322e-07, No Iterations 2
DILUPBiCGStab:  Solving for Uz, Initial residual = 0.06851972, Final residual = 4.84066e-07, No Iterations 2
GAMG:  Solving for p, Initial residual = 0.7693901, Final residual = 0.007265155, No Iterations 13
GAMG:  Solving for p, Initial residual = 0.3993326, Final residual = 3.863177e-05, No Iterations 59
time step continuity errors : sum local = 1.655739e-07, global = -2.038103e-17, cumulative = 1.463541e-16
ExecutionTime = 117.03 s  ClockTime = 126 s

Courant Number mean: 0.01970935 max: 0.2039722
Time = 0.448

PIMPLE: iteration 1
DILUPBiCGStab:  Solving for Ux, Initial residual = 0.08851749, Final residual = 9.072359e-07, No Iterations 2
DILUPBiCGStab:  Solving for Uy, Initial residual = 0.09940974, Final residual = 9.433565e-07, No Iterations 2
DILUPBiCGStab:  Solving for Uz, Initial residual = 0.08821804, Final residual = 6.742347e-07, No Iterations 2
GAMG:  Solving for p, Initial residual = 0.2913266, Final residual = 0.002571987, No Iterations 11
GAMG:  Solving for p, Initial residual = 0.09713725, Final residual = 9.548587e-06, No Iterations 48
time step continuity errors : sum local = 7.579022e-08, global = 1.716628e-17, cumulative = 1.635204e-16
ExecutionTime = 118.04 s  ClockTime = 127 s

Courant Number mean: 0.02334571 max: 0.2218239
Time = 0.452

PIMPLE: iteration 1
DILUPBiCGStab:  Solving for Ux, Initial residual = 0.09384002, Final residual = 6.931158e-07, No Iterations 2
DILUPBiCGStab:  Solving for Uy, Initial residual = 0.09387072, Final residual = 8.196207e-07, No Iterations 2
DILUPBiCGStab:  Solving for Uz, Initial residual = 0.09618544, Final residual = 4.721513e-07, No Iterations 2
GAMG:  Solving for p, Initial residual = 0.5069858, Final residual = 0.004166402, No Iterations 11
GAMG:  Solving for p, Initial residual = 0.6043561, Final residual = 5.409057e-05, No Iterations 51
time step continuity errors : sum local = 1.501162e-07, global = 2.623879e-17, cumulative = 1.897592e-16
ExecutionTime = 119 s  ClockTime = 128 s

Courant Number mean: 0.02280247 max: 0.2184873
Time = 0.456

PIMPLE: iteration 1
DILUPBiCGStab:  Solving for Ux, Initial residual = 0.01597897, Final residual = 1.689599e-07, No Iterations 2
DILUPBiCGStab:  Solving for Uy, Initial residual = 0.0677895, Final residual = 5.301608e-07, No Iterations 2
DILUPBiCGStab:  Solving for Uz, Initial residual = 0.01595683, Final residual = 1.539292e-07, No Iterations 2
GAMG:  Solving for p, Initial residual = 0.8590004, Final residual = 0.007908983, No Iterations 13
GAMG:  Solving for p, Initial residual = 0.2380971, Final residual = 2.367426e-05, No Iterations 58
time step continuity errors : sum local = 1.405137e-07, global = 1.914584e-16, cumulative = 3.812176e-16
ExecutionTime = 120.07 s  ClockTime = 129 s

Courant Number mean: 0.01923581 max: 0.1968517
Time = 0.46

PIMPLE: iteration 1
DILUPBiCGStab:  Solving for Ux, Initial residual = 0.1197274, Final residual = 8.99734e-07, No Iterations 2
DILUPBiCGStab:  Solving for Uy, Initial residual = 0.1256793, Final residual = 9.898162e-07, No Iterations 2
DILUPBiCGStab:  Solving for Uz, Initial residual = 0.1155211, Final residual = 5.748632e-07, No Iterations 2
GAMG:  Solving for p, Initial residual = 0.6107038, Final residual = 0.005982035, No Iterations 8
GAMG:  Solving for p, Initial residual = 0.709921, Final residual = 5.434382e-05, No Iterations 40
time step continuity errors : sum local = 1.27923e-07, global = -5.096725e-16, cumulative = -1.284549e-16
ExecutionTime = 120.93 s  ClockTime = 130 s

Courant Number mean: 0.01935746 max: 0.1969312
Time = 0.464

PIMPLE: iteration 1
DILUPBiCGStab:  Solving for Ux, Initial residual = 0.03198691, Final residual = 3.269087e-07, No Iterations 2
DILUPBiCGStab:  Solving for Uy, Initial residual = 0.07018804, Final residual = 5.484478e-07, No Iterations 2
DILUPBiCGStab:  Solving for Uz, Initial residual = 0.03107447, Final residual = 2.676372e-07, No Iterations 2
GAMG:  Solving for p, Initial residual = 0.7301451, Final residual = 0.007254017, No Iterations 10
GAMG:  Solving for p, Initial residual = 0.1991894, Final residual = 1.921078e-05, No Iterations 46
time step continuity errors : sum local = 1.186649e-07, global = 1.585723e-16, cumulative = 3.011748e-17
ExecutionTime = 121.91 s  ClockTime = 131 s

Courant Number mean: 0.02255715 max: 0.2125245
Time = 0.468

PIMPLE: iteration 1
DILUPBiCGStab:  Solving for Ux, Initial residual = 0.0807933, Final residual = 5.860035e-07, No Iterations 2
DILUPBiCGStab:  Solving for Uy, Initial residual = 0.08493715, Final residual = 7.322155e-07, No Iterations 2
DILUPBiCGStab:  Solving for Uz, Initial residual = 0.08257739, Final residual = 4.009183e-07, No Iterations 2
GAMG:  Solving for p, Initial residual = 0.4305728, Final residual = 0.004203013, No Iterations 12
GAMG:  Solving for p, Initial residual = 0.4181195, Final residual = 3.692531e-05, No Iterations 43
time step continuity errors : sum local = 1.043346e-07, global = 4.101304e-17, cumulative = 7.113052e-17
ExecutionTime = 122.9 s  ClockTime = 132 s

Courant Number mean: 0.02260656 max: 0.2126411
Time = 0.472

PIMPLE: iteration 1
DILUPBiCGStab:  Solving for Ux, Initial residual = 0.01760498, Final residual = 1.549816e-07, No Iterations 2
DILUPBiCGStab:  Solving for Uy, Initial residual = 0.04888775, Final residual = 3.347666e-07, No Iterations 2
DILUPBiCGStab:  Solving for Uz, Initial residual = 0.01715399, Final residual = 1.265381e-07, No Iterations 2
GAMG:  Solving for p, Initial residual = 0.8306132, Final residual = 0.007412429, No Iterations 12
GAMG:  Solving for p, Initial residual = 0.2948715, Final residual = 2.295645e-05, No Iterations 55
time step continuity errors : sum local = 9.741505e-08, global = 2.070755e-16, cumulative = 2.782061e-16
ExecutionTime = 123.91 s  ClockTime = 133 s

Courant Number mean: 0.02002666 max: 0.1974474
Time = 0.476

PIMPLE: iteration 1
DILUPBiCGStab:  Solving for Ux, Initial residual = 0.08185777, Final residual = 7.292377e-07, No Iterations 2
DILUPBiCGStab:  Solving for Uy, Initial residual = 0.09574209, Final residual = 8.573524e-07, No Iterations 2
DILUPBiCGStab:  Solving for Uz, Initial residual = 0.07944842, Final residual = 5.065288e-07, No Iterations 2
GAMG:  Solving for p, Initial residual = 0.1542181, Final residual = 0.001408821, No Iterations 8
GAMG:  Solving for p, Initial residual = 0.04518887, Final residual = 4.067501e-06, No Iterations 57
time step continuity errors : sum local = 2.364465e-08, global = -9.376733e-17, cumulative = 1.844387e-16
ExecutionTime = 124.88 s  ClockTime = 134 s

Courant Number mean: 0.01710298 max: 0.1794496
Time = 0.48

PIMPLE: iteration 1
DILUPBiCGStab:  Solving for Ux, Initial residual = 0.1082973, Final residual = 7.756669e-07, No Iterations 2
DILUPBiCGStab:  Solving for Uy, Initial residual = 0.09929172, Final residual = 7.665517e-07, No Iterations 2
DILUPBiCGStab:  Solving for Uz, Initial residual = 0.1042272, Final residual = 4.850276e-07, No Iterations 2
GAMG:  Solving for p, Initial residual = 0.4930052, Final residual = 0.004352616, No Iterations 10
GAMG:  Solving for p, Initial residual = 0.5756421, Final residual = 5.686973e-05, No Iterations 90
time step continuity errors : sum local = 1.261127e-07, global = -1.95037e-16, cumulative = -1.059827e-17
ExecutionTime = 126.15 s  ClockTime = 136 s

Courant Number mean: 0.01685711 max: 0.1767478
Time = 0.484

PIMPLE: iteration 1
DILUPBiCGStab:  Solving for Ux, Initial residual = 0.008452967, Final residual = 6.037471e-08, No Iterations 2
DILUPBiCGStab:  Solving for Uy, Initial residual = 0.05231988, Final residual = 3.524439e-07, No Iterations 2
DILUPBiCGStab:  Solving for Uz, Initial residual = 0.008745515, Final residual = 5.873724e-08, No Iterations 2
GAMG:  Solving for p, Initial residual = 0.7671427, Final residual = 0.007533911, No Iterations 10
GAMG:  Solving for p, Initial residual = 0.2481218, Final residual = 2.395207e-05, No Iterations 44
time step continuity errors : sum local = 5.030256e-08, global = 3.054758e-16, cumulative = 2.948775e-16
ExecutionTime = 127.08 s  ClockTime = 137 s

Courant Number mean: 0.01771844 max: 0.1798727
Time = 0.488

PIMPLE: iteration 1
DILUPBiCGStab:  Solving for Ux, Initial residual = 0.03171801, Final residual = 2.544893e-07, No Iterations 2
DILUPBiCGStab:  Solving for Uy, Initial residual = 0.0503922, Final residual = 3.707748e-07, No Iterations 2
DILUPBiCGStab:  Solving for Uz, Initial residual = 0.03208777, Final residual = 1.735183e-07, No Iterations 2
GAMG:  Solving for p, Initial residual = 0.7221616, Final residual = 0.007161396, No Iterations 12
GAMG:  Solving for p, Initial residual = 0.5388053, Final residual = 5.307901e-05, No Iterations 38
time step continuity errors : sum local = 6.995369e-08, global = -2.028226e-17, cumulative = 2.745953e-16
ExecutionTime = 127.96 s  ClockTime = 138 s

Courant Number mean: 0.01688654 max: 0.1741588
Time = 0.492

PIMPLE: iteration 1
DILUPBiCGStab:  Solving for Ux, Initial residual = 0.01796088, Final residual = 1.544775e-07, No Iterations 2
DILUPBiCGStab:  Solving for Uy, Initial residual = 0.0346936, Final residual = 2.232865e-07, No Iterations 2
DILUPBiCGStab:  Solving for Uz, Initial residual = 0.01839342, Final residual = 1.04844e-07, No Iterations 2
GAMG:  Solving for p, Initial residual = 0.7692505, Final residual = 0.006984894, No Iterations 11
GAMG:  Solving for p, Initial residual = 0.4314357, Final residual = 3.857974e-05, No Iterations 45
time step continuity errors : sum local = 4.367682e-08, global = -4.674385e-17, cumulative = 2.278514e-16
ExecutionTime = 128.83 s  ClockTime = 139 s

Courant Number mean: 0.01723354 max: 0.1745808
Time = 0.496

PIMPLE: iteration 1
DILUPBiCGStab:  Solving for Ux, Initial residual = 0.02230653, Final residual = 1.838972e-07, No Iterations 2
DILUPBiCGStab:  Solving for Uy, Initial residual = 0.0287833, Final residual = 2.119084e-07, No Iterations 2
DILUPBiCGStab:  Solving for Uz, Initial residual = 0.02184959, Final residual = 1.277502e-07, No Iterations 2
GAMG:  Solving for p, Initial residual = 0.3196829, Final residual = 0.003043954, No Iterations 8
GAMG:  Solving for p, Initial residual = 0.1127726, Final residual = 1.314352e-05, No Iterations 100
time step continuity errors : sum local = 3.058362e-08, global = -2.781495e-17, cumulative = 2.000365e-16
ExecutionTime = 130.11 s  ClockTime = 140 s

Courant Number mean: 0.01814177 max: 0.1780622
Time = 0.5

PIMPLE: iteration 1
DILUPBiCGStab:  Solving for Ux, Initial residual = 0.03369855, Final residual = 3.591603e-07, No Iterations 2
DILUPBiCGStab:  Solving for Uy, Initial residual = 0.05951316, Final residual = 5.038597e-07, No Iterations 2
DILUPBiCGStab:  Solving for Uz, Initial residual = 0.03392734, Final residual = 2.738068e-07, No Iterations 2
GAMG:  Solving for p, Initial residual = 0.8696884, Final residual = 0.008158637, No Iterations 13
GAMG:  Solving for p, Initial residual = 0.3234173, Final residual = 3.120757e-05, No Iterations 34
time step continuity errors : sum local = 1.709364e-07, global = 4.070784e-17, cumulative = 2.407443e-16
ExecutionTime = 130.99 s  ClockTime = 141 s

Courant Number mean: 0.01536775 max: 0.1607199
Time = 0.504

PIMPLE: iteration 1
DILUPBiCGStab:  Solving for Ux, Initial residual = 0.1182173, Final residual = 8.295188e-07, No Iterations 2
DILUPBiCGStab:  Solving for Uy, Initial residual = 0.1169096, Final residual = 8.512813e-07, No Iterations 2
DILUPBiCGStab:  Solving for Uz, Initial residual = 0.1133216, Final residual = 5.267153e-07, No Iterations 2
GAMG:  Solving for p, Initial residual = 0.4159424, Final residual = 0.003817962, No Iterations 13
GAMG:  Solving for p, Initial residual = 0.3870713, Final residual = 2.547587e-05, No Iterations 48
time step continuity errors : sum local = 6.117273e-08, global = 2.234089e-16, cumulative = 4.641532e-16
ExecutionTime = 131.94 s  ClockTime = 142 s

Courant Number mean: 0.01455577 max: 0.1556079
Time = 0.508

PIMPLE: iteration 1
DILUPBiCGStab:  Solving for Ux, Initial residual = 0.02272721, Final residual = 2.001466e-07, No Iterations 2
DILUPBiCGStab:  Solving for Uy, Initial residual = 0.04920881, Final residual = 3.281344e-07, No Iterations 2
DILUPBiCGStab:  Solving for Uz, Initial residual = 0.0226766, Final residual = 1.287321e-07, No Iterations 2
GAMG:  Solving for p, Initial residual = 0.6810463, Final residual = 0.006241842, No Iterations 12
GAMG:  Solving for p, Initial residual = 0.4305935, Final residual = 3.84872e-05, No Iterations 81
time step continuity errors : sum local = 4.815132e-08, global = -1.876255e-16, cumulative = 2.765277e-16
ExecutionTime = 133.16 s  ClockTime = 143 s

Courant Number mean: 0.01492257 max: 0.1561171
Time = 0.512

PIMPLE: iteration 1
DILUPBiCGStab:  Solving for Ux, Initial residual = 0.01942296, Final residual = 1.811383e-07, No Iterations 2
DILUPBiCGStab:  Solving for Uy, Initial residual = 0.03993457, Final residual = 2.777603e-07, No Iterations 2
DILUPBiCGStab:  Solving for Uz, Initial residual = 0.01959979, Final residual = 1.325161e-07, No Iterations 2
GAMG:  Solving for p, Initial residual = 0.8788955, Final residual = 0.008240114, No Iterations 10
GAMG:  Solving for p, Initial residual = 0.3389197, Final residual = 2.441148e-05, No Iterations 47
time step continuity errors : sum local = 5.08281e-08, global = -1.238938e-16, cumulative = 1.526339e-16
ExecutionTime = 134.02 s  ClockTime = 144 s

Courant Number mean: 0.0137414 max: 0.1487989
Time = 0.516

PIMPLE: iteration 1
DILUPBiCGStab:  Solving for Ux, Initial residual = 0.04429961, Final residual = 3.981808e-07, No Iterations 2
DILUPBiCGStab:  Solving for Uy, Initial residual = 0.06323647, Final residual = 4.506627e-07, No Iterations 2
DILUPBiCGStab:  Solving for Uz, Initial residual = 0.04408455, Final residual = 2.66418e-07, No Iterations 2
GAMG:  Solving for p, Initial residual = 0.7724714, Final residual = 0.007530407, No Iterations 13
GAMG:  Solving for p, Initial residual = 0.4407197, Final residual = 5.417105e-05, No Iterations 100
time step continuity errors : sum local = 1.239613e-07, global = -3.112569e-16, cumulative = -1.586229e-16
ExecutionTime = 135.35 s  ClockTime = 146 s

Courant Number mean: 0.01469528 max: 0.1517293
Time = 0.52

PIMPLE: iteration 1
DILUPBiCGStab:  Solving for Ux, Initial residual = 0.0510814, Final residual = 4.583412e-07, No Iterations 2
DILUPBiCGStab:  Solving for Uy, Initial residual = 0.06829248, Final residual = 5.486302e-07, No Iterations 2
DILUPBiCGStab:  Solving for Uz, Initial residual = 0.05071471, Final residual = 3.308794e-07, No Iterations 2
GAMG:  Solving for p, Initial residual = 0.3366453, Final residual = 0.00328395, No Iterations 11
GAMG:  Solving for p, Initial residual = 0.112935, Final residual = 9.0877e-06, No Iterations 43
time step continuity errors : sum local = 4.122258e-08, global = 3.589979e-16, cumulative = 2.003749e-16
ExecutionTime = 136.25 s  ClockTime = 147 s

Courant Number mean: 0.0167658 max: 0.1613489
Time = 0.524

PIMPLE: iteration 1
DILUPBiCGStab:  Solving for Ux, Initial residual = 0.06554998, Final residual = 4.638161e-07, No Iterations 2
DILUPBiCGStab:  Solving for Uy, Initial residual = 0.07456207, Final residual = 5.620144e-07, No Iterations 2
DILUPBiCGStab:  Solving for Uz, Initial residual = 0.06674838, Final residual = 3.095107e-07, No Iterations 2
GAMG:  Solving for p, Initial residual = 0.5093631, Final residual = 0.004703775, No Iterations 9
GAMG:  Solving for p, Initial residual = 0.6205903, Final residual = 5.508409e-05, No Iterations 38
time step continuity errors : sum local = 8.298611e-08, global = 8.839546e-17, cumulative = 2.887704e-16
ExecutionTime = 137.14 s  ClockTime = 148 s

Courant Number mean: 0.0164263 max: 0.1592856
Time = 0.528

PIMPLE: iteration 1
DILUPBiCGStab:  Solving for Ux, Initial residual = 0.002461852, Final residual = 9.069878e-07, No Iterations 1
DILUPBiCGStab:  Solving for Uy, Initial residual = 0.03231016, Final residual = 2.022527e-07, No Iterations 2
DILUPBiCGStab:  Solving for Uz, Initial residual = 0.003286808, Final residual = 2.282979e-08, No Iterations 2
GAMG:  Solving for p, Initial residual = 0.4635437, Final residual = 0.003859264, No Iterations 3
GAMG:  Solving for p, Initial residual = 0.09424033, Final residual = 9.166173e-06, No Iterations 34
time step continuity errors : sum local = 3.169032e-09, global = 8.443988e-17, cumulative = 3.732103e-16
ExecutionTime = 137.95 s  ClockTime = 149 s

Courant Number mean: 0.01614334 max: 0.1574272
Time = 0.532

PIMPLE: iteration 1
DILUPBiCGStab:  Solving for Ux, Initial residual = 0.003565494, Final residual = 2.536226e-08, No Iterations 2
DILUPBiCGStab:  Solving for Uy, Initial residual = 0.0159643, Final residual = 1.153602e-07, No Iterations 2
DILUPBiCGStab:  Solving for Uz, Initial residual = 0.004014661, Final residual = 2.640901e-08, No Iterations 2
GAMG:  Solving for p, Initial residual = 0.7156889, Final residual = 0.006895136, No Iterations 12
GAMG:  Solving for p, Initial residual = 0.2199021, Final residual = 2.147894e-05, No Iterations 60
time step continuity errors : sum local = 2.394397e-08, global = 1.681418e-17, cumulative = 3.900245e-16
ExecutionTime = 138.99 s  ClockTime = 150 s

Courant Number mean: 0.01647469 max: 0.1585924
Time = 0.536

PIMPLE: iteration 1
DILUPBiCGStab:  Solving for Ux, Initial residual = 0.02240763, Final residual = 1.850604e-07, No Iterations 2
DILUPBiCGStab:  Solving for Uy, Initial residual = 0.0477608, Final residual = 4.033772e-07, No Iterations 2
DILUPBiCGStab:  Solving for Uz, Initial residual = 0.02205639, Final residual = 1.613599e-07, No Iterations 2
GAMG:  Solving for p, Initial residual = 0.9132917, Final residual = 0.008339224, No Iterations 12
GAMG:  Solving for p, Initial residual = 0.2818119, Final residual = 2.355049e-05, No Iterations 50
time step continuity errors : sum local = 1.179708e-07, global = -3.105165e-16, cumulative = 7.950794e-17
ExecutionTime = 139.91 s  ClockTime = 151 s

Courant Number mean: 0.01374098 max: 0.1427666
Time = 0.54

PIMPLE: iteration 1
DILUPBiCGStab:  Solving for Ux, Initial residual = 0.1284216, Final residual = 9.688043e-07, No Iterations 2
DILUPBiCGStab:  Solving for Uy, Initial residual = 0.1220524, Final residual = 9.500747e-07, No Iterations 2
DILUPBiCGStab:  Solving for Uz, Initial residual = 0.1223906, Final residual = 6.377804e-07, No Iterations 2
GAMG:  Solving for p, Initial residual = 0.1858609, Final residual = 0.001730084, No Iterations 9
GAMG:  Solving for p, Initial residual = 0.1088625, Final residual = 1.024855e-05, No Iterations 50
time step continuity errors : sum local = 4.306806e-08, global = -5.102864e-18, cumulative = 7.440508e-17
ExecutionTime = 140.89 s  ClockTime = 152 s

Courant Number mean: 0.01210266 max: 0.1332698
Time = 0.544

PIMPLE: iteration 1
DILUPBiCGStab:  Solving for Ux, Initial residual = 0.07739559, Final residual = 6.00554e-07, No Iterations 2
DILUPBiCGStab:  Solving for Uy, Initial residual = 0.08434753, Final residual = 5.982023e-07, No Iterations 2
DILUPBiCGStab:  Solving for Uz, Initial residual = 0.07517877, Final residual = 3.785243e-07, No Iterations 2
GAMG:  Solving for p, Initial residual = 0.596546, Final residual = 0.005703895, No Iterations 13
GAMG:  Solving for p, Initial residual = 0.5918594, Final residual = 5.860193e-05, No Iterations 42
time step continuity errors : sum local = 9.796298e-08, global = -1.050515e-16, cumulative = -3.064638e-17
ExecutionTime = 141.86 s  ClockTime = 153 s

Courant Number mean: 0.01245264 max: 0.133898
Time = 0.548

PIMPLE: iteration 1
DILUPBiCGStab:  Solving for Ux, Initial residual = 0.02535831, Final residual = 1.956422e-07, No Iterations 2
DILUPBiCGStab:  Solving for Uy, Initial residual = 0.05835978, Final residual = 3.862876e-07, No Iterations 2
DILUPBiCGStab:  Solving for Uz, Initial residual = 0.0252024, Final residual = 1.401137e-07, No Iterations 2
GAMG:  Solving for p, Initial residual = 0.2983818, Final residual = 0.002298681, No Iterations 3
GAMG:  Solving for p, Initial residual = 0.03275281, Final residual = 2.731402e-06, No Iterations 44
time step continuity errors : sum local = 3.390165e-09, global = 1.173766e-16, cumulative = 8.673023e-17
ExecutionTime = 142.78 s  ClockTime = 154 s

Courant Number mean: 0.01275031 max: 0.1346769
Time = 0.552

PIMPLE: iteration 1
DILUPBiCGStab:  Solving for Ux, Initial residual = 0.03082507, Final residual = 2.700728e-07, No Iterations 2
DILUPBiCGStab:  Solving for Uy, Initial residual = 0.04750906, Final residual = 3.454081e-07, No Iterations 2
DILUPBiCGStab:  Solving for Uz, Initial residual = 0.0303241, Final residual = 1.931597e-07, No Iterations 2
GAMG:  Solving for p, Initial residual = 0.4530511, Final residual = 0.00427553, No Iterations 9
GAMG:  Solving for p, Initial residual = 0.1540501, Final residual = 1.534626e-05, No Iterations 39
time step continuity errors : sum local = 5.183299e-08, global = 1.426911e-16, cumulative = 2.294214e-16
ExecutionTime = 143.62 s  ClockTime = 155 s

Courant Number mean: 0.01429688 max: 0.1405884
Time = 0.556

PIMPLE: iteration 1
DILUPBiCGStab:  Solving for Ux, Initial residual = 0.05465597, Final residual = 3.813687e-07, No Iterations 2
DILUPBiCGStab:  Solving for Uy, Initial residual = 0.06694793, Final residual = 4.868716e-07, No Iterations 2
DILUPBiCGStab:  Solving for Uz, Initial residual = 0.05541942, Final residual = 2.532564e-07, No Iterations 2
GAMG:  Solving for p, Initial residual = 0.5093779, Final residual = 0.005040648, No Iterations 12
GAMG:  Solving for p, Initial residual = 0.6045715, Final residual = 5.963928e-05, No Iterations 38
time step continuity errors : sum local = 6.963621e-08, global = -9.932142e-17, cumulative = 1.300999e-16
ExecutionTime = 144.5 s  ClockTime = 156 s

Courant Number mean: 0.01403894 max: 0.13915
Time = 0.56

PIMPLE: iteration 1
DILUPBiCGStab:  Solving for Ux, Initial residual = 0.002058141, Final residual = 7.271667e-07, No Iterations 1
DILUPBiCGStab:  Solving for Uy, Initial residual = 0.02735677, Final residual = 1.636307e-07, No Iterations 2
DILUPBiCGStab:  Solving for Uz, Initial residual = 0.002767836, Final residual = 1.885446e-08, No Iterations 2
GAMG:  Solving for p, Initial residual = 0.4684639, Final residual = 0.003766869, No Iterations 3
GAMG:  Solving for p, Initial residual = 0.09160727, Final residual = 6.594651e-06, No Iterations 50
time step continuity errors : sum local = 1.595528e-09, global = 1.566308e-17, cumulative = 1.45763e-16
ExecutionTime = 145.44 s  ClockTime = 157 s

Courant Number mean: 0.01382648 max: 0.1375895
Time = 0.564

PIMPLE: iteration 1
DILUPBiCGStab:  Solving for Ux, Initial residual = 0.009560972, Final residual = 8.048509e-08, No Iterations 2
DILUPBiCGStab:  Solving for Uy, Initial residual = 0.02891219, Final residual = 2.197825e-07, No Iterations 2
DILUPBiCGStab:  Solving for Uz, Initial residual = 0.009759811, Final residual = 7.380286e-08, No Iterations 2
GAMG:  Solving for p, Initial residual = 0.9102907, Final residual = 0.008462366, No Iterations 9
GAMG:  Solving for p, Initial residual = 0.2371338, Final residual = 1.798943e-05, No Iterations 46
time step continuity errors : sum local = 5.962769e-08, global = -9.389438e-17, cumulative = 5.186864e-17
ExecutionTime = 146.34 s  ClockTime = 158 s

Courant Number mean: 0.01540145 max: 0.1444947
Time = 0.568

PIMPLE: iteration 1
DILUPBiCGStab:  Solving for Ux, Initial residual = 0.04841235, Final residual = 3.37616e-07, No Iterations 2
DILUPBiCGStab:  Solving for Uy, Initial residual = 0.0596834, Final residual = 4.239253e-07, No Iterations 2
DILUPBiCGStab:  Solving for Uz, Initial residual = 0.04909755, Final residual = 2.254738e-07, No Iterations 2
GAMG:  Solving for p, Initial residual = 0.5103877, Final residual = 0.005050508, No Iterations 8
GAMG:  Solving for p, Initial residual = 0.6330375, Final residual = 6.004456e-05, No Iterations 35
time step continuity errors : sum local = 7.56591e-08, global = -2.303016e-16, cumulative = -1.784329e-16
ExecutionTime = 147.23 s  ClockTime = 159 s

Courant Number mean: 0.01511631 max: 0.1429505
Time = 0.572

PIMPLE: iteration 1
DILUPBiCGStab:  Solving for Ux, Initial residual = 0.002023842, Final residual = 7.576541e-07, No Iterations 1
DILUPBiCGStab:  Solving for Uy, Initial residual = 0.02639568, Final residual = 1.699109e-07, No Iterations 2
DILUPBiCGStab:  Solving for Uz, Initial residual = 0.002715024, Final residual = 1.831627e-08, No Iterations 2
GAMG:  Solving for p, Initial residual = 0.4245731, Final residual = 0.003741006, No Iterations 3
GAMG:  Solving for p, Initial residual = 0.07888675, Final residual = 7.108713e-06, No Iterations 70
time step continuity errors : sum local = 1.858906e-09, global = 6.3206e-16, cumulative = 4.536271e-16
ExecutionTime = 148.26 s  ClockTime = 160 s

Courant Number mean: 0.01485872 max: 0.1415059
Time = 0.576

PIMPLE: iteration 1
DILUPBiCGStab:  Solving for Ux, Initial residual = 0.005981618, Final residual = 4.590602e-08, No Iterations 2
DILUPBiCGStab:  Solving for Uy, Initial residual = 0.02206054, Final residual = 1.616889e-07, No Iterations 2
DILUPBiCGStab:  Solving for Uz, Initial residual = 0.006334353, Final residual = 4.466108e-08, No Iterations 2
GAMG:  Solving for p, Initial residual = 0.8608315, Final residual = 0.008135356, No Iterations 10
GAMG:  Solving for p, Initial residual = 0.2377997, Final residual = 2.330706e-05, No Iterations 38
time step continuity errors : sum local = 4.925914e-08, global = -2.755326e-16, cumulative = 1.780945e-16
ExecutionTime = 149.15 s  ClockTime = 161 s

Courant Number mean: 0.01579366 max: 0.1462932
Time = 0.58

PIMPLE: iteration 1
DILUPBiCGStab:  Solving for Ux, Initial residual = 0.0346954, Final residual = 2.576674e-07, No Iterations 2
DILUPBiCGStab:  Solving for Uy, Initial residual = 0.03519555, Final residual = 2.891687e-07, No Iterations 2
DILUPBiCGStab:  Solving for Uz, Initial residual = 0.03472713, Final residual = 1.760141e-07, No Iterations 2
GAMG:  Solving for p, Initial residual = 0.05460088, Final residual = 0.0003797024, No Iterations 3
GAMG:  Solving for p, Initial residual = 0.006310419, Final residual = 9.386508e-07, No Iterations 55
time step continuity errors : sum local = 2.512413e-09, global = 6.306154e-17, cumulative = 2.41156e-16
ExecutionTime = 150.13 s  ClockTime = 162 s

Courant Number mean: 0.01666795 max: 0.1510749
Time = 0.584

PIMPLE: iteration 1
DILUPBiCGStab:  Solving for Ux, Initial residual = 0.0264829, Final residual = 2.14433e-07, No Iterations 2
DILUPBiCGStab:  Solving for Uy, Initial residual = 0.03753182, Final residual = 2.945828e-07, No Iterations 2
DILUPBiCGStab:  Solving for Uz, Initial residual = 0.02676232, Final residual = 1.453039e-07, No Iterations 2
GAMG:  Solving for p, Initial residual = 0.6547476, Final residual = 0.006495346, No Iterations 11
GAMG:  Solving for p, Initial residual = 0.5276401, Final residual = 3.656041e-05, No Iterations 31
time step continuity errors : sum local = 5.026523e-08, global = -1.295277e-16, cumulative = 1.116283e-16
ExecutionTime = 150.92 s  ClockTime = 163 s

Courant Number mean: 0.01581088 max: 0.1465131
Time = 0.588

PIMPLE: iteration 1
DILUPBiCGStab:  Solving for Ux, Initial residual = 0.03109142, Final residual = 3.136219e-07, No Iterations 2
DILUPBiCGStab:  Solving for Uy, Initial residual = 0.07738822, Final residual = 6.280838e-07, No Iterations 2
DILUPBiCGStab:  Solving for Uz, Initial residual = 0.03062771, Final residual = 2.523158e-07, No Iterations 2
GAMG:  Solving for p, Initial residual = 0.6856963, Final residual = 0.005306898, No Iterations 17
GAMG:  Solving for p, Initial residual = 0.1945941, Final residual = 1.832033e-05, No Iterations 61
time step continuity errors : sum local = 1.160536e-07, global = 1.184797e-16, cumulative = 2.301081e-16
ExecutionTime = 151.96 s  ClockTime = 164 s

Courant Number mean: 0.01259741 max: 0.1277825
Time = 0.592

PIMPLE: iteration 1
DILUPBiCGStab:  Solving for Ux, Initial residual = 0.1397777, Final residual = 9.985012e-07, No Iterations 2
DILUPBiCGStab:  Solving for Uy, Initial residual = 0.1420859, Final residual = 1.053519e-06, No Iterations 2
DILUPBiCGStab:  Solving for Uz, Initial residual = 0.1330595, Final residual = 6.437257e-07, No Iterations 2
GAMG:  Solving for p, Initial residual = 0.3271335, Final residual = 0.003054045, No Iterations 12
GAMG:  Solving for p, Initial residual = 0.2586, Final residual = 2.313213e-05, No Iterations 36
time step continuity errors : sum local = 9.368756e-08, global = -2.980977e-16, cumulative = -6.798959e-17
ExecutionTime = 152.83 s  ClockTime = 165 s

Courant Number mean: 0.01138832 max: 0.120658
Time = 0.596

PIMPLE: iteration 1
DILUPBiCGStab:  Solving for Ux, Initial residual = 0.0473519, Final residual = 3.391668e-07, No Iterations 2
DILUPBiCGStab:  Solving for Uy, Initial residual = 0.06927193, Final residual = 4.315426e-07, No Iterations 2
DILUPBiCGStab:  Solving for Uz, Initial residual = 0.04658789, Final residual = 2.114653e-07, No Iterations 2
GAMG:  Solving for p, Initial residual = 0.4587421, Final residual = 0.003947116, No Iterations 12
GAMG:  Solving for p, Initial residual = 0.4660748, Final residual = 4.050177e-05, No Iterations 56
time step continuity errors : sum local = 4.494592e-08, global = 2.296472e-16, cumulative = 1.616576e-16
ExecutionTime = 153.84 s  ClockTime = 166 s

Courant Number mean: 0.01123768 max: 0.1191814
Time = 0.6

PIMPLE: iteration 1
DILUPBiCGStab:  Solving for Ux, Initial residual = 0.00561687, Final residual = 4.168001e-08, No Iterations 2
DILUPBiCGStab:  Solving for Uy, Initial residual = 0.03288385, Final residual = 2.169777e-07, No Iterations 2
DILUPBiCGStab:  Solving for Uz, Initial residual = 0.005965862, Final residual = 3.189215e-08, No Iterations 2
GAMG:  Solving for p, Initial residual = 0.533662, Final residual = 0.004821049, No Iterations 12
GAMG:  Solving for p, Initial residual = 0.1909978, Final residual = 1.809634e-05, No Iterations 40
time step continuity errors : sum local = 2.32166e-08, global = -9.771476e-17, cumulative = 6.39428e-17
ExecutionTime = 154.67 s  ClockTime = 167 s

Courant Number mean: 0.01065051 max: 0.1152493
Time = 0.604

PIMPLE: iteration 1
DILUPBiCGStab:  Solving for Ux, Initial residual = 0.02256286, Final residual = 1.94142e-07, No Iterations 2
DILUPBiCGStab:  Solving for Uy, Initial residual = 0.0405793, Final residual = 2.861106e-07, No Iterations 2
DILUPBiCGStab:  Solving for Uz, Initial residual = 0.02271315, Final residual = 1.315124e-07, No Iterations 2
GAMG:  Solving for p, Initial residual = 0.7207131, Final residual = 0.006677784, No Iterations 12
GAMG:  Solving for p, Initial residual = 0.4453631, Final residual = 3.961728e-05, No Iterations 38
time step continuity errors : sum local = 4.382919e-08, global = -2.739274e-17, cumulative = 3.655006e-17
ExecutionTime = 155.61 s  ClockTime = 168 s

Courant Number mean: 0.01101143 max: 0.1163294
Time = 0.608

PIMPLE: iteration 1
DILUPBiCGStab:  Solving for Ux, Initial residual = 0.02288269, Final residual = 2.108864e-07, No Iterations 2
DILUPBiCGStab:  Solving for Uy, Initial residual = 0.05734909, Final residual = 4.129782e-07, No Iterations 2
DILUPBiCGStab:  Solving for Uz, Initial residual = 0.02310533, Final residual = 1.648836e-07, No Iterations 2
GAMG:  Solving for p, Initial residual = 0.906705, Final residual = 0.008225558, No Iterations 12
GAMG:  Solving for p, Initial residual = 0.3085162, Final residual = 2.75528e-05, No Iterations 35
time step continuity errors : sum local = 9.497806e-08, global = -2.256341e-17, cumulative = 1.398665e-17
ExecutionTime = 156.46 s  ClockTime = 169 s

Courant Number mean: 0.00970856 max: 0.1075013
Time = 0.612

PIMPLE: iteration 1
DILUPBiCGStab:  Solving for Ux, Initial residual = 0.07560347, Final residual = 6.989364e-07, No Iterations 2
DILUPBiCGStab:  Solving for Uy, Initial residual = 0.111741, Final residual = 7.798237e-07, No Iterations 2
DILUPBiCGStab:  Solving for Uz, Initial residual = 0.07424264, Final residual = 4.762253e-07, No Iterations 2
GAMG:  Solving for p, Initial residual = 0.7866063, Final residual = 0.007319972, No Iterations 12
GAMG:  Solving for p, Initial residual = 0.443747, Final residual = 4.358749e-05, No Iterations 49
time step continuity errors : sum local = 1.370534e-07, global = 4.724108e-18, cumulative = 1.871076e-17
ExecutionTime = 157.39 s  ClockTime = 170 s

Courant Number mean: 0.01100442 max: 0.113565
Time = 0.616

PIMPLE: iteration 1
DILUPBiCGStab:  Solving for Ux, Initial residual = 0.06422327, Final residual = 4.422695e-07, No Iterations 2
DILUPBiCGStab:  Solving for Uy, Initial residual = 0.1004125, Final residual = 6.912447e-07, No Iterations 2
DILUPBiCGStab:  Solving for Uz, Initial residual = 0.06515475, Final residual = 3.039326e-07, No Iterations 2
GAMG:  Solving for p, Initial residual = 0.3582792, Final residual = 0.003464315, No Iterations 11
GAMG:  Solving for p, Initial residual = 0.2770738, Final residual = 2.61523e-05, No Iterations 39
time step continuity errors : sum local = 4.294205e-08, global = 9.557898e-17, cumulative = 1.142897e-16
ExecutionTime = 158.32 s  ClockTime = 171 s

Courant Number mean: 0.01124445 max: 0.1148714
Time = 0.62

PIMPLE: iteration 1
DILUPBiCGStab:  Solving for Ux, Initial residual = 0.02007877, Final residual = 1.419173e-07, No Iterations 2
DILUPBiCGStab:  Solving for Uy, Initial residual = 0.03499486, Final residual = 2.082237e-07, No Iterations 2
DILUPBiCGStab:  Solving for Uz, Initial residual = 0.02007472, Final residual = 9.088726e-08, No Iterations 2
GAMG:  Solving for p, Initial residual = 0.4834511, Final residual = 0.004387814, No Iterations 12
GAMG:  Solving for p, Initial residual = 0.5012952, Final residual = 4.20365e-05, No Iterations 58
time step continuity errors : sum local = 2.120023e-08, global = 5.040621e-17, cumulative = 1.646959e-16
ExecutionTime = 159.42 s  ClockTime = 172 s

Courant Number mean: 0.0111021 max: 0.1136933
Time = 0.624

PIMPLE: iteration 1
DILUPBiCGStab:  Solving for Ux, Initial residual = 0.02246335, Final residual = 2.408983e-07, No Iterations 2
DILUPBiCGStab:  Solving for Uy, Initial residual = 0.06953211, Final residual = 6.494846e-07, No Iterations 2
DILUPBiCGStab:  Solving for Uz, Initial residual = 0.02262209, Final residual = 2.245059e-07, No Iterations 2
GAMG:  Solving for p, Initial residual = 0.950918, Final residual = 0.009204207, No Iterations 9
GAMG:  Solving for p, Initial residual = 0.2376815, Final residual = 2.346653e-05, No Iterations 63
time step continuity errors : sum local = 1.91799e-07, global = -5.377002e-18, cumulative = 1.593189e-16
ExecutionTime = 160.43 s  ClockTime = 173 s

Courant Number mean: 0.01515025 max: 0.1315342
Time = 0.628

PIMPLE: iteration 1
DILUPBiCGStab:  Solving for Ux, Initial residual = 0.09359295, Final residual = 7.836621e-07, No Iterations 2
DILUPBiCGStab:  Solving for Uy, Initial residual = 0.1333284, Final residual = 9.719275e-07, No Iterations 2
DILUPBiCGStab:  Solving for Uz, Initial residual = 0.09708507, Final residual = 5.657632e-07, No Iterations 2
GAMG:  Solving for p, Initial residual = 0.6816253, Final residual = 0.006410348, No Iterations 12
GAMG:  Solving for p, Initial residual = 0.5876392, Final residual = 4.28615e-05, No Iterations 34
time step continuity errors : sum local = 1.755018e-07, global = 1.498447e-16, cumulative = 3.091636e-16
ExecutionTime = 161.3 s  ClockTime = 174 s

Courant Number mean: 0.01313265 max: 0.1222812
Time = 0.632

PIMPLE: iteration 1
DILUPBiCGStab:  Solving for Ux, Initial residual = 0.06430377, Final residual = 5.155531e-07, No Iterations 2
DILUPBiCGStab:  Solving for Uy, Initial residual = 0.1379355, Final residual = 9.971961e-07, No Iterations 2
DILUPBiCGStab:  Solving for Uz, Initial residual = 0.0630163, Final residual = 3.640501e-07, No Iterations 2
GAMG:  Solving for p, Initial residual = 0.196863, Final residual = 0.001376545, No Iterations 3
GAMG:  Solving for p, Initial residual = 0.02202421, Final residual = 1.971147e-06, No Iterations 59
time step continuity errors : sum local = 7.244608e-09, global = -2.014008e-16, cumulative = 1.077628e-16
ExecutionTime = 162.28 s  ClockTime = 175 s

Courant Number mean: 0.01119326 max: 0.1127256
Time = 0.636

PIMPLE: iteration 1
DILUPBiCGStab:  Solving for Ux, Initial residual = 0.06221211, Final residual = 6.987415e-07, No Iterations 2
DILUPBiCGStab:  Solving for Uy, Initial residual = 0.1354404, Final residual = 1.101595e-06, No Iterations 2
DILUPBiCGStab:  Solving for Uz, Initial residual = 0.06198215, Final residual = 5.145116e-07, No Iterations 2
GAMG:  Solving for p, Initial residual = 0.8549115, Final residual = 0.007891868, No Iterations 14
GAMG:  Solving for p, Initial residual = 0.3594106, Final residual = 3.15391e-05, No Iterations 23
time step continuity errors : sum local = 1.921957e-07, global = -1.29621e-17, cumulative = 9.480071e-17
ExecutionTime = 163.08 s  ClockTime = 176 s

Courant Number mean: 0.01450977 max: 0.1281126
Time = 0.64

PIMPLE: iteration 1
DILUPBiCGStab:  Solving for Ux, Initial residual = 0.08990897, Final residual = 6.422662e-07, No Iterations 2
DILUPBiCGStab:  Solving for Uy, Initial residual = 0.1192018, Final residual = 8.956036e-07, No Iterations 2
DILUPBiCGStab:  Solving for Uz, Initial residual = 0.09238375, Final residual = 4.490561e-07, No Iterations 2
GAMG:  Solving for p, Initial residual = 0.3328738, Final residual = 0.001691167, No Iterations 15
GAMG:  Solving for p, Initial residual = 0.2900617, Final residual = 2.41151e-05, No Iterations 22
time step continuity errors : sum local = 8.173304e-08, global = -1.289012e-16, cumulative = -3.410045e-17
ExecutionTime = 163.88 s  ClockTime = 177 s

Courant Number mean: 0.01526625 max: 0.1333634
Time = 0.644

PIMPLE: iteration 1
DILUPBiCGStab:  Solving for Ux, Initial residual = 0.02663075, Final residual = 2.40289e-07, No Iterations 2
DILUPBiCGStab:  Solving for Uy, Initial residual = 0.055069, Final residual = 3.936709e-07, No Iterations 2
DILUPBiCGStab:  Solving for Uz, Initial residual = 0.02685735, Final residual = 1.678144e-07, No Iterations 2
GAMG:  Solving for p, Initial residual = 0.7280927, Final residual = 0.006347037, No Iterations 10
GAMG:  Solving for p, Initial residual = 0.4309019, Final residual = 4.103935e-05, No Iterations 81
time step continuity errors : sum local = 9.824516e-08, global = 4.313439e-17, cumulative = 9.033945e-18
ExecutionTime = 164.99 s  ClockTime = 178 s

Courant Number mean: 0.01385624 max: 0.1260286
Time = 0.648

PIMPLE: iteration 1
DILUPBiCGStab:  Solving for Ux, Initial residual = 0.0432669, Final residual = 3.849505e-07, No Iterations 2
DILUPBiCGStab:  Solving for Uy, Initial residual = 0.09497517, Final residual = 7.406852e-07, No Iterations 2
DILUPBiCGStab:  Solving for Uz, Initial residual = 0.04260932, Final residual = 2.78842e-07, No Iterations 2
GAMG:  Solving for p, Initial residual = 0.3448058, Final residual = 0.003053108, No Iterations 11
GAMG:  Solving for p, Initial residual = 0.1130562, Final residual = 1.10316e-05, No Iterations 60
time step continuity errors : sum local = 5.163673e-08, global = 1.184647e-16, cumulative = 1.274987e-16
ExecutionTime = 166.05 s  ClockTime = 179 s

Courant Number mean: 0.0115233 max: 0.1135659
Time = 0.652

PIMPLE: iteration 1
DILUPBiCGStab:  Solving for Ux, Initial residual = 0.08044607, Final residual = 5.510936e-07, No Iterations 2
DILUPBiCGStab:  Solving for Uy, Initial residual = 0.1180099, Final residual = 8.178688e-07, No Iterations 2
DILUPBiCGStab:  Solving for Uz, Initial residual = 0.07830041, Final residual = 3.509304e-07, No Iterations 2
GAMG:  Solving for p, Initial residual = 0.5069803, Final residual = 0.004417747, No Iterations 13
GAMG:  Solving for p, Initial residual = 0.601152, Final residual = 5.826989e-05, No Iterations 71
time step continuity errors : sum local = 1.059715e-07, global = 4.527904e-17, cumulative = 1.727777e-16
ExecutionTime = 167.24 s  ClockTime = 180 s

Courant Number mean: 0.01129553 max: 0.1118969
Time = 0.656

PIMPLE: iteration 1
DILUPBiCGStab:  Solving for Ux, Initial residual = 0.007141109, Final residual = 4.897347e-08, No Iterations 2
DILUPBiCGStab:  Solving for Uy, Initial residual = 0.05577451, Final residual = 3.527736e-07, No Iterations 2
DILUPBiCGStab:  Solving for Uz, Initial residual = 0.007316925, Final residual = 4.720113e-08, No Iterations 2
GAMG:  Solving for p, Initial residual = 0.8139131, Final residual = 0.007799872, No Iterations 10
GAMG:  Solving for p, Initial residual = 0.247006, Final residual = 2.222349e-05, No Iterations 78
time step continuity errors : sum local = 4.462811e-08, global = -1.745901e-16, cumulative = -1.812382e-18
ExecutionTime = 168.34 s  ClockTime = 182 s

Courant Number mean: 0.01228473 max: 0.1160107
Time = 0.66

PIMPLE: iteration 1
DILUPBiCGStab:  Solving for Ux, Initial residual = 0.03211375, Final residual = 3.244277e-07, No Iterations 2
DILUPBiCGStab:  Solving for Uy, Initial residual = 0.07903252, Final residual = 5.875541e-07, No Iterations 2
DILUPBiCGStab:  Solving for Uz, Initial residual = 0.03269895, Final residual = 2.479303e-07, No Iterations 2
GAMG:  Solving for p, Initial residual = 0.8767541, Final residual = 0.008127109, No Iterations 9
GAMG:  Solving for p, Initial residual = 0.3455282, Final residual = 3.439994e-05, No Iterations 65
time step continuity errors : sum local = 1.467595e-07, global = 3.500744e-16, cumulative = 3.48262e-16
ExecutionTime = 169.43 s  ClockTime = 183 s

Courant Number mean: 0.01019145 max: 0.104571
Time = 0.664

PIMPLE: iteration 1
DILUPBiCGStab:  Solving for Ux, Initial residual = 0.08881156, Final residual = 5.989593e-07, No Iterations 2
DILUPBiCGStab:  Solving for Uy, Initial residual = 0.12662, Final residual = 8.143552e-07, No Iterations 2
DILUPBiCGStab:  Solving for Uz, Initial residual = 0.08597607, Final residual = 3.821494e-07, No Iterations 2
GAMG:  Solving for p, Initial residual = 0.5173594, Final residual = 0.005128471, No Iterations 8
GAMG:  Solving for p, Initial residual = 0.6639816, Final residual = 6.44771e-05, No Iterations 64
time step continuity errors : sum local = 9.800362e-08, global = -5.167333e-16, cumulative = -1.684713e-16
ExecutionTime = 170.5 s  ClockTime = 184 s

Courant Number mean: 0.009996039 max: 0.1032349
Time = 0.668

PIMPLE: iteration 1
DILUPBiCGStab:  Solving for Ux, Initial residual = 0.007676719, Final residual = 5.280922e-08, No Iterations 2
DILUPBiCGStab:  Solving for Uy, Initial residual = 0.05663553, Final residual = 3.383928e-07, No Iterations 2
DILUPBiCGStab:  Solving for Uz, Initial residual = 0.007853656, Final residual = 4.965273e-08, No Iterations 2
GAMG:  Solving for p, Initial residual = 0.834601, Final residual = 0.007608685, No Iterations 12
GAMG:  Solving for p, Initial residual = 0.2465857, Final residual = 2.464955e-05, No Iterations 78
time step continuity errors : sum local = 5.072531e-08, global = 1.462709e-16, cumulative = -2.22004e-17
ExecutionTime = 171.63 s  ClockTime = 185 s

End

Finalising parallel run
