# Supplementary material for: Computing Endolymph Hydrodynamics During Head Impulse Test on Normal and Hydropic Vestibular Labyrinth Models
Source: Front Neurol. 2020 Apr 21;11:289. doi: 10.3389/fneur.2020.00289 (PMC7193182; doi:10.3389/fneur.2020.00289)
Supplement: Supplementary file 8 [file Data_Sheet_2.ZIP › Hydrops_SC/impulse6/Impulse6/Impulse6/0/p]

FoamFile
{
	version             2.0;
	format              binary;
	arch                "LSB;label=32;scalar=64";
	class               volScalarField;
	location            "0";
	object              p;
}


dimensions	[0 2 -2 0 0 0 0];

internalField	uniform 0.0;

boundaryField
{
	HYDROPSReal
	{
		type	zeroGradient;
	}
}
