# Supplementary material for: Computing Endolymph Hydrodynamics During Head Impulse Test on Normal and Hydropic Vestibular Labyrinth Models
Source: Front Neurol. 2020 Apr 21;11:289. doi: 10.3389/fneur.2020.00289 (PMC7193182; doi:10.3389/fneur.2020.00289)
Supplement: Supplementary file 8 [file Data_Sheet_2.ZIP › Hydrops_SC/impulse6/Impulse6/Impulse6/system/fvSchemes]

FoamFile
{
	version	2.0;
	class	dictionary;
	format	ascii;
	location	"system";
	object	fvSchemes;
}
ddtSchemes
{
	default	Euler;
}
gradSchemes
{
	default	Gauss linear;
}
divSchemes
{
	default	Gauss upwind;
	div(phi,U)	Gauss upwind;
	div((nuEff*dev(T(grad(U)))))	Gauss linear;
	div((nuEff*dev2(T(grad(U)))))	Gauss linear;
	div(R)	Gauss linear;
}
laplacianSchemes
{
	default	Gauss linear corrected;
}
interpolationSchemes
{
	default	linear;
}
snGradSchemes
{
	default	corrected;
}
fluxRequired
{
	default	no;
	p	;
	pcorr	;
}
wallDist
{
	method	meshWave;
	nRequired	true;
}
