# Supplementary material for: Computing Endolymph Hydrodynamics During Head Impulse Test on Normal and Hydropic Vestibular Labyrinth Models
Source: Front Neurol. 2020 Apr 21;11:289. doi: 10.3389/fneur.2020.00289 (PMC7193182; doi:10.3389/fneur.2020.00289)
Supplement: Supplementary file 8 [file Data_Sheet_2.ZIP › Hydrops_SC/impulse6/Impulse6/Impulse6/system/fvSolution]

FoamFile
{
	version	2.0;
	class	dictionary;
	format	ascii;
	location	"system";
	object	fvSolution;
}
solvers
{
	U
	{
		relTol	0.1;
		preconditioner	DILU;
		tolerance	1.0E-6;
		maxIter	100;
		solver	PBiCGStab;
	}
	p
	{
		smoother	GaussSeidel;
		relTol	0.01;
		cacheAgglomeration	true;
		nFinestSweeps	2;
		maxIter	100;
		nPreSweeps	0;
		nPostSweeps	1;
		agglomerator	faceAreaPair;
		nCellsInCoarsestLevel	10;
		tolerance	1.0E-6;
		mergeLevels	1;
		solver	GAMG;
	}
	pcorr
	{
		smoother	GaussSeidel;
		relTol	0.01;
		cacheAgglomeration	true;
		nFinestSweeps	2;
		maxIter	100;
		nPreSweeps	0;
		nPostSweeps	1;
		agglomerator	faceAreaPair;
		nCellsInCoarsestLevel	10;
		tolerance	1.0E-6;
		mergeLevels	1;
		solver	GAMG;
	}
	UFinal
	{
		relTol	1.0E-4;
		preconditioner	DILU;
		tolerance	1.0E-6;
		maxIter	100;
		solver	PBiCGStab;
	}
	pFinal
	{
		smoother	GaussSeidel;
		relTol	1.0E-4;
		cacheAgglomeration	true;
		nFinestSweeps	2;
		maxIter	100;
		nPreSweeps	0;
		nPostSweeps	1;
		agglomerator	faceAreaPair;
		nCellsInCoarsestLevel	10;
		tolerance	1.0E-6;
		mergeLevels	1;
		solver	GAMG;
	}
	pcorrFinal
	{
		smoother	GaussSeidel;
		relTol	1.0E-4;
		cacheAgglomeration	true;
		nFinestSweeps	2;
		maxIter	100;
		nPreSweeps	0;
		nPostSweeps	1;
		agglomerator	faceAreaPair;
		nCellsInCoarsestLevel	10;
		tolerance	1.0E-6;
		mergeLevels	1;
		solver	GAMG;
	}
	Phi
	{
		solver	GAMG;
		smoother	GaussSeidel;
		nPreSweeps	0;
		nPostSweeps	1;
		nFinestSweeps	1;
		nCellsInCoarsestLevel	10;
		mergeLevels	2;
		agglomerator	faceAreaPair;
		cacheAgglomeration	true;
		tolerance	1.0E-8;
		relTol	0.01;
		maxIter	100;
	}
}
PIMPLE
{
	nNonOrthogonalCorrectors	1;
	nCorrectors	1;
	nOuterCorrectors	1;
	consistent	true;
	momentumPredictor	true;
	correctPhi	false;
	pRefCell	0;
	pRefValue	0.0;
	residualControl
	{
		p
		{
			tolerance	1.0E-4;
			relTol	0.0;
		}
		pcorr
		{
			tolerance	1.0E-4;
			relTol	0.0;
		}
		U
		{
			tolerance	1.0E-4;
			relTol	0.0;
		}
	}
}
relaxationFactors
{
	p	1.0;
	pcorr	1.0;
	U	1.0;
}
potentialFlow
{
	nNonOrthogonalCorrectors	10;
	PhiRefCell	0;
	PhiRefValue	0.0;
}
