# Supplementary material for: Computing Endolymph Hydrodynamics During Head Impulse Test on Normal and Hydropic Vestibular Labyrinth Models
Source: Front Neurol. 2020 Apr 21;11:289. doi: 10.3389/fneur.2020.00289 (PMC7193182; doi:10.3389/fneur.2020.00289)
Supplement: Supplementary file 8 [file Data_Sheet_2.ZIP › Hydrops_SC/impulse6/Impulse6/Impulse6/system/createPatchDict]

FoamFile
{
	version	2.0;
	format	ascii;
	class	dictionary;
	location	"system";
	object	createPatchDict;
}
pointSync	false;
patches	
(
	{
		name    HYDROPSReal;
		patchInfo
		{
			type    patch;
		}
		constructFrom patches;
		patches  (HYDROPSReal_default);
	}
);
