# Supplementary material for: Computing Endolymph Hydrodynamics During Head Impulse Test on Normal and Hydropic Vestibular Labyrinth Models
Source: Front Neurol. 2020 Apr 21;11:289. doi: 10.3389/fneur.2020.00289 (PMC7193182; doi:10.3389/fneur.2020.00289)
Supplement: Supplementary file 8 [file Data_Sheet_2.ZIP › Hydrops_SC/impulse6/Impulse6/Impulse6/system/controlDict]

FoamFile
{
	version	2.0;
	class	dictionary;
	format	ascii;
	location	"system";
	object	controlDict;
}
application	pimpleDyMFoam;
startFrom	latestTime;
startTime	0;
stopAt	endTime;
endTime	0.67;
deltaT	0.004;
writeControl	timeStep;
writeInterval	1.0;
purgeWrite	0;
timeFormat	general;
timePrecision	6;
writeFormat	binary;
writePrecision	7;
writeCompression	uncompressed;
runTimeModifiable	false;
libs	( "libturbulenceModels.so" "libturbulenceModelSchemes.so" );
