# Supplementary material for: Computing Endolymph Hydrodynamics During Head Impulse Test on Normal and Hydropic Vestibular Labyrinth Models
Source: Front Neurol. 2020 Apr 21;11:289. doi: 10.3389/fneur.2020.00289 (PMC7193182; doi:10.3389/fneur.2020.00289)
Supplement: Supplementary file 8 [file Data_Sheet_2.ZIP › Hydrops_SC/impulse6/Impulse6/Impulse6/constant/LESProperties]

FoamFile
{
	version	2.0;
	class	dictionary;
	format	ascii;
	location	"constant";
	object	LESProperties;
}
printCoeffs	on;
LESModel	kOmegaSSTDES;
delta	cubeRootVol;
filter	simple;
turbulence	true;
kOmegaSSTDESCoeffs
{
	CDESkom	0.82;
	alphaK1	0.85;
	alphaOmega2	0.856;
	gamma2	0.4403;
	alphaK2	1.0;
	alphaOmega1	0.5;
	gamma1	0.5532;
	F3	false;
	c1	10.0;
	b1	1.0;
	a1	0.31;
	CDESkeps	0.6;
	beta1	0.075;
	beta2	0.0828;
	kappa	0.41;
	betaStar	0.09;
}
cubeRootVolCoeffs
{
	deltaCoeff	1.0;
}
