# Supplementary material for: Computing Endolymph Hydrodynamics During Head Impulse Test on Normal and Hydropic Vestibular Labyrinth Models
Source: Front Neurol. 2020 Apr 21;11:289. doi: 10.3389/fneur.2020.00289 (PMC7193182; doi:10.3389/fneur.2020.00289)
Supplement: Supplementary file 8 [file Data_Sheet_2.ZIP › Hydrops_SC/impulse6/Impulse6/Impulse6/constant/polyMesh_bu/boundary]

FoamFile
{
	version	2.0;
	format	ascii;
	class	dictionary;
	location	"constant/polyMesh";
	object	boundary;
}
1
(
HYDROPSReal
{
	type	wall;
	startFace	302398;
	nFaces	32238;
}
)
