# Supplementary material for: Computing Endolymph Hydrodynamics During Head Impulse Test on Normal and Hydropic Vestibular Labyrinth Models
Source: Front Neurol. 2020 Apr 21;11:289. doi: 10.3389/fneur.2020.00289 (PMC7193182; doi:10.3389/fneur.2020.00289)
Supplement: Supplementary file 8 [file Data_Sheet_2.ZIP › Hydrops_SC/impulse6/Impulse6/Impulse6/constant/polyMesh_bu/pointZones]

/*--------------------------------*- C++ -*----------------------------------*\
| =========                 |                                                 |
| \\      /  F ield         | OpenFOAM: The Open Source CFD Toolbox           |
|  \\    /   O peration     | Version:  4.0                                   |
|   \\  /    A nd           | Web:      www.OpenFOAM.org                      |
|    \\/     M anipulation  |                                                 |
\*---------------------------------------------------------------------------*/
FoamFile
{
    version     2.0;
    format      binary;
    class       regIOobject;
    location    "constant/polyMesh";
    object      pointZones;
}
// * * * * * * * * * * * * * * * * * * * * * * * * * * * * * * * * * * * * * //

0
()

// ************************************************************************* //
