# Supplementary material for: Computing Endolymph Hydrodynamics During Head Impulse Test on Normal and Hydropic Vestibular Labyrinth Models
Source: Front Neurol. 2020 Apr 21;11:289. doi: 10.3389/fneur.2020.00289 (PMC7193182; doi:10.3389/fneur.2020.00289)
Supplement: Supplementary file 9 [file Data_Sheet_3.ZIP]

Archive with 84 entries (74 files):
- Hydrops_UC/
- Hydrops_UC/Impulse6UCONS/
- Hydrops_UC/Impulse6UCONS/Impulse6UCONS/
- Hydrops_UC/Impulse6UCONS/Impulse6UCONS/Impulse6UCONS.foam
- __MACOSX/Hydrops_UC/Impulse6UCONS/Impulse6UCONS/._Impulse6UCONS.foam
- Hydrops_UC/Impulse6UCONS/Impulse6UCONS/0/
- Hydrops_UC/Impulse6UCONS/Impulse6UCONS/chemkin/
- Hydrops_UC/Impulse6UCONS/Impulse6UCONS/system/
- Hydrops_UC/Impulse6UCONS/Impulse6UCONS/Impulse6UCONS.sim
- __MACOSX/Hydrops_UC/Impulse6UCONS/Impulse6UCONS/._Impulse6UCONS.sim
- Hydrops_UC/Impulse6UCONS/Impulse6UCONS/constant/
- Hydrops_UC/Impulse6UCONS/Impulse6UCONS/pimpleDyMFoam.log
- __MACOSX/Hydrops_UC/Impulse6UCONS/Impulse6UCONS/._pimpleDyMFoam.log
- Hydrops_UC/Impulse6UCONS/Impulse6UCONS/0/U
- Hydrops_UC/Impulse6UCONS/Impulse6UCONS/0/p
- Hydrops_UC/Impulse6UCONS/Impulse6UCONS/chemkin/transportProperties
- __MACOSX/Hydrops_UC/Impulse6UCONS/Impulse6UCONS/chemkin/._transportProperties
- Hydrops_UC/Impulse6UCONS/Impulse6UCONS/chemkin/chem.inp
- __MACOSX/Hydrops_UC/Impulse6UCONS/Impulse6UCONS/chemkin/._chem.inp
- Hydrops_UC/Impulse6UCONS/Impulse6UCONS/chemkin/therm.dat
- __MACOSX/Hydrops_UC/Impulse6UCONS/Impulse6UCONS/chemkin/._therm.dat
- Hydrops_UC/Impulse6UCONS/Impulse6UCONS/system/snappyHexMeshDict
- __MACOSX/Hydrops_UC/Impulse6UCONS/Impulse6UCONS/system/._snappyHexMeshDict
- Hydrops_UC/Impulse6UCONS/Impulse6UCONS/system/decomposeParDict
- __MACOSX/Hydrops_UC/Impulse6UCONS/Impulse6UCONS/system/._decomposeParDict
- Hydrops_UC/Impulse6UCONS/Impulse6UCONS/system/fvSchemes
- __MACOSX/Hydrops_UC/Impulse6UCONS/Impulse6UCONS/system/._fvSchemes
- Hydrops_UC/Impulse6UCONS/Impulse6UCONS/system/fvOptions
- __MACOSX/Hydrops_UC/Impulse6UCONS/Impulse6UCONS/system/._fvOptions
- Hydrops_UC/Impulse6UCONS/Impulse6UCONS/system/fvSolution
- __MACOSX/Hydrops_UC/Impulse6UCONS/Impulse6UCONS/system/._fvSolution
- Hydrops_UC/Impulse6UCONS/Impulse6UCONS/system/createPatchDict
- __MACOSX/Hydrops_UC/Impulse6UCONS/Impulse6UCONS/system/._createPatchDict
- Hydrops_UC/Impulse6UCONS/Impulse6UCONS/system/setFieldsDict
- __MACOSX/Hydrops_UC/Impulse6UCONS/Impulse6UCONS/system/._setFieldsDict
- Hydrops_UC/Impulse6UCONS/Impulse6UCONS/system/blockMeshDict
- __MACOSX/Hydrops_UC/Impulse6UCONS/Impulse6UCONS/system/._blockMeshDict
- Hydrops_UC/Impulse6UCONS/Impulse6UCONS/system/changeDictionaryDict
- __MACOSX/Hydrops_UC/Impulse6UCONS/Impulse6UCONS/system/._changeDictionaryDict
- Hydrops_UC/Impulse6UCONS/Impulse6UCONS/system/surfaceFeatureExtractDict
- __MACOSX/Hydrops_UC/Impulse6UCONS/Impulse6UCONS/system/._surfaceFeatureExtractDict
- Hydrops_UC/Impulse6UCONS/Impulse6UCONS/system/controlDict
- __MACOSX/Hydrops_UC/Impulse6UCONS/Impulse6UCONS/system/._controlDict
- Hydrops_UC/Impulse6UCONS/Impulse6UCONS/constant/RASProperties
- __MACOSX/Hydrops_UC/Impulse6UCONS/Impulse6UCONS/constant/._RASProperties
- Hydrops_UC/Impulse6UCONS/Impulse6UCONS/constant/MRFProperties
- __MACOSX/Hydrops_UC/Impulse6UCONS/Impulse6UCONS/constant/._MRFProperties
- Hydrops_UC/Impulse6UCONS/Impulse6UCONS/constant/LESProperties
- __MACOSX/Hydrops_UC/Impulse6UCONS/Impulse6UCONS/constant/._LESProperties
- Hydrops_UC/Impulse6UCONS/Impulse6UCONS/constant/triSurface/
- Hydrops_UC/Impulse6UCONS/Impulse6UCONS/constant/turbulenceProperties
- __MACOSX/Hydrops_UC/Impulse6UCONS/Impulse6UCONS/constant/._turbulenceProperties
- Hydrops_UC/Impulse6UCONS/Impulse6UCONS/constant/dynamicMeshDict
- __MACOSX/Hydrops_UC/Impulse6UCONS/Impulse6UCONS/constant/._dynamicMeshDict
- Hydrops_UC/Impulse6UCONS/Impulse6UCONS/constant/g
- __MACOSX/Hydrops_UC/Impulse6UCONS/Impulse6UCONS/constant/._g
- Hydrops_UC/Impulse6UCONS/Impulse6UCONS/constant/porosityProperties
- __MACOSX/Hydrops_UC/Impulse6UCONS/Impulse6UCONS/constant/._porosityProperties
- Hydrops_UC/Impulse6UCONS/Impulse6UCONS/constant/extendedFeatureEdgeMesh/
- Hydrops_UC/Impulse6UCONS/Impulse6UCONS/constant/transportProperties
- __MACOSX/Hydrops_UC/Impulse6UCONS/Impulse6UCONS/constant/._transportProperties
- Hydrops_UC/Impulse6UCONS/Impulse6UCONS/constant/polyMesh/
- Hydrops_UC/Impulse6UCONS/Impulse6UCONS/constant/triSurface/realHydropsUtricularCons.stl
- __MACOSX/Hydrops_UC/Impulse6UCONS/Impulse6UCONS/constant/triSurface/._realHydropsUtricularCons.stl
- Hydrops_UC/Impulse6UCONS/Impulse6UCONS/constant/triSurface/realHydropsUtricularCons.eMesh
- __MACOSX/Hydrops_UC/Impulse6UCONS/Impulse6UCONS/constant/triSurface/._realHydropsUtricularCons.eMesh
- Hydrops_UC/Impulse6UCONS/Impulse6UCONS/constant/extendedFeatureEdgeMesh/realHydropsUtricularCons.extendedFeatureEdgeMesh
- __MACOSX/Hydrops_UC/Impulse6UCONS/Impulse6UCONS/constant/extendedFeatureEdgeMesh/._realHydropsUtricularCons.extendedFeatureEdgeMesh
- Hydrops_UC/Impulse6UCONS/Impulse6UCONS/constant/polyMesh/owner
- __MACOSX/Hydrops_UC/Impulse6UCONS/Impulse6UCONS/constant/polyMesh/._owner
- Hydrops_UC/Impulse6UCONS/Impulse6UCONS/constant/polyMesh/boundary
- __MACOSX/Hydrops_UC/Impulse6UCONS/Impulse6UCONS/constant/polyMesh/._boundary
- Hydrops_UC/Impulse6UCONS/Impulse6UCONS/constant/polyMesh/faceZones
- __MACOSX/Hydrops_UC/Impulse6UCONS/Impulse6UCONS/constant/polyMesh/._faceZones
- Hydrops_UC/Impulse6UCONS/Impulse6UCONS/constant/polyMesh/pointZones
- __MACOSX/Hydrops_UC/Impulse6UCONS/Impulse6UCONS/constant/polyMesh/._pointZones
- Hydrops_UC/Impulse6UCONS/Impulse6UCONS/constant/polyMesh/neighbour
- __MACOSX/Hydrops_UC/Impulse6UCONS/Impulse6UCONS/constant/polyMesh/._neighbour
- Hydrops_UC/Impulse6UCONS/Impulse6UCONS/constant/polyMesh/points
- __MACOSX/Hydrops_UC/Impulse6UCONS/Impulse6UCONS/constant/polyMesh/._points
- Hydrops_UC/Impulse6UCONS/Impulse6UCONS/constant/polyMesh/cellZones
- __MACOSX/Hydrops_UC/Impulse6UCONS/Impulse6UCONS/constant/polyMesh/._cellZones
- Hydrops_UC/Impulse6UCONS/Impulse6UCONS/constant/polyMesh/faces
- __MACOSX/Hydrops_UC/Impulse6UCONS/Impulse6UCONS/constant/polyMesh/._faces
