# Supplementary material for: Computing Endolymph Hydrodynamics During Head Impulse Test on Normal and Hydropic Vestibular Labyrinth Models
Source: Front Neurol. 2020 Apr 21;11:289. doi: 10.3389/fneur.2020.00289 (PMC7193182; doi:10.3389/fneur.2020.00289)
Supplement: Supplementary file 9 [file Data_Sheet_3.ZIP › Hydrops_UC/Impulse6UCONS/Impulse6UCONS/pimpleDyMFoam.log]

/*---------------------------------------------------------------------------*\
| =========                 |                                                 |
| \\      /  F ield         | OpenFOAM: The Open Source CFD Toolbox           |
|  \\    /   O peration     | Version:  4.0                                   |
|   \\  /    A nd           | Web:      www.OpenFOAM.org                      |
|    \\/     M anipulation  |                                                 |
\*---------------------------------------------------------------------------*/
Build  : 4.0
Exec   : pimpleDyMFoam -parallel
Date   : Sep 21 2019
Time   : 10:09:28
Host   : "debianBook"
PID    : 2249
Case   : /media/sf_Intercambio_VM/Impulse6UCONS/Impulse6UCONS
nProcs : 2
Slaves : 1("debianBook.2250")
Pstream initialized with:
    floatTransfer      : 0
    nProcsSimpleSum    : 0
    commsType          : nonBlocking
    polling iterations : 0
fileModificationChecking : Monitoring run-time modified files using timeStampMaster
allowSystemOperations : Allowing user-supplied system call operations

// * * * * * * * * * * * * * * * * * * * * * * * * * * * * * * * * * * * * * //
Create time

Create mesh for time = 0

Selecting dynamicFvMesh solidBodyMotionFvMesh
Selecting solid-body motion function rotatingMotion
Applying solid body motion to entire mesh

PIMPLE: Operating solver in PISO mode

Reading field p

Reading field U

Reading/calculating face flux field phi

Selecting incompressible transport model Newtonian
Selecting turbulence model type laminar
Creating MRF zone list from MRFProperties
Reading/calculating face velocity Uf

Creating finite volume options from "system/fvOptions"

Courant Number mean: 0 max: 0

Starting time loop

Courant Number mean: 0 max: 0
Time = 0.004

PIMPLE: iteration 1
DILUPBiCGStab:  Solving for Ux, Initial residual = 1, Final residual = 4.687432e-06, No Iterations 2
DILUPBiCGStab:  Solving for Uy, Initial residual = 1, Final residual = 4.358514e-06, No Iterations 2
DILUPBiCGStab:  Solving for Uz, Initial residual = 1, Final residual = 2.529584e-06, No Iterations 2
GAMG:  Solving for p, Initial residual = 1, Final residual = 0.009748624, No Iterations 6
GAMG:  Solving for p, Initial residual = 0.2372824, Final residual = 2.223636e-05, No Iterations 87
time step continuity errors : sum local = 3.259431e-08, global = 2.169357e-16, cumulative = 2.169357e-16
ExecutionTime = 1.4 s  ClockTime = 1 s

Courant Number mean: 0.001426408 max: 0.01222104
Time = 0.008

PIMPLE: iteration 1
DILUPBiCGStab:  Solving for Ux, Initial residual = 0.3503637, Final residual = 1.16461e-06, No Iterations 2
DILUPBiCGStab:  Solving for Uy, Initial residual = 0.2813967, Final residual = 1.030797e-06, No Iterations 2
DILUPBiCGStab:  Solving for Uz, Initial residual = 0.3749846, Final residual = 7.911013e-07, No Iterations 2
GAMG:  Solving for p, Initial residual = 0.5109788, Final residual = 0.003591779, No Iterations 8
GAMG:  Solving for p, Initial residual = 0.6027631, Final residual = 4.696644e-05, No Iterations 59
time step continuity errors : sum local = 2.616139e-08, global = -1.642931e-16, cumulative = 5.26426e-17
ExecutionTime = 2.18 s  ClockTime = 2 s

Courant Number mean: 0.001376949 max: 0.01066573
Time = 0.012

PIMPLE: iteration 1
DILUPBiCGStab:  Solving for Ux, Initial residual = 0.09977741, Final residual = 4.400538e-07, No Iterations 2
DILUPBiCGStab:  Solving for Uy, Initial residual = 0.2436125, Final residual = 7.338463e-07, No Iterations 2
DILUPBiCGStab:  Solving for Uz, Initial residual = 0.1305872, Final residual = 2.990566e-07, No Iterations 2
GAMG:  Solving for p, Initial residual = 0.9324908, Final residual = 0.008663254, No Iterations 6
GAMG:  Solving for p, Initial residual = 0.2445682, Final residual = 2.371967e-05, No Iterations 53
time step continuity errors : sum local = 5.170059e-08, global = -4.720658e-17, cumulative = 5.436018e-18
ExecutionTime = 2.88 s  ClockTime = 3 s

Courant Number mean: 0.0008574897 max: 0.01010303
Time = 0.016

PIMPLE: iteration 1
DILUPBiCGStab:  Solving for Ux, Initial residual = 0.6174839, Final residual = 2.475037e-06, No Iterations 2
DILUPBiCGStab:  Solving for Uy, Initial residual = 0.4373138, Final residual = 1.712546e-06, No Iterations 2
DILUPBiCGStab:  Solving for Uz, Initial residual = 0.6503193, Final residual = 1.81586e-06, No Iterations 2
GAMG:  Solving for p, Initial residual = 0.803349, Final residual = 0.004183817, No Iterations 9
GAMG:  Solving for p, Initial residual = 0.4454622, Final residual = 3.612603e-05, No Iterations 42
time step continuity errors : sum local = 8.187641e-08, global = 1.227125e-16, cumulative = 1.281485e-16
ExecutionTime = 3.5 s  ClockTime = 4 s

Courant Number mean: 0.001428776 max: 0.01097045
Time = 0.02

PIMPLE: iteration 1
DILUPBiCGStab:  Solving for Ux, Initial residual = 0.4819307, Final residual = 1.741698e-06, No Iterations 2
DILUPBiCGStab:  Solving for Uy, Initial residual = 0.39295, Final residual = 1.497456e-06, No Iterations 2
DILUPBiCGStab:  Solving for Uz, Initial residual = 0.5276319, Final residual = 1.169751e-06, No Iterations 2
GAMG:  Solving for p, Initial residual = 0.1433909, Final residual = 0.001029266, No Iterations 3
GAMG:  Solving for p, Initial residual = 0.02339813, Final residual = 2.20873e-06, No Iterations 52
time step continuity errors : sum local = 5.895375e-09, global = -3.266318e-17, cumulative = 9.54853e-17
ExecutionTime = 4.21 s  ClockTime = 5 s

Courant Number mean: 0.003427593 max: 0.02758883
Time = 0.024

PIMPLE: iteration 1
DILUPBiCGStab:  Solving for Ux, Initial residual = 0.227067, Final residual = 9.201282e-07, No Iterations 2
DILUPBiCGStab:  Solving for Uy, Initial residual = 0.2297878, Final residual = 9.721865e-07, No Iterations 2
DILUPBiCGStab:  Solving for Uz, Initial residual = 0.2434302, Final residual = 6.501674e-07, No Iterations 2
GAMG:  Solving for p, Initial residual = 0.7746818, Final residual = 0.00749936, No Iterations 6
GAMG:  Solving for p, Initial residual = 0.4492452, Final residual = 4.059952e-05, No Iterations 78
time step continuity errors : sum local = 1.002139e-07, global = 3.315445e-17, cumulative = 1.286398e-16
ExecutionTime = 5.06 s  ClockTime = 5 s

Courant Number mean: 0.001332976 max: 0.01260207
Time = 0.028

PIMPLE: iteration 1
DILUPBiCGStab:  Solving for Ux, Initial residual = 0.5665827, Final residual = 2.161082e-06, No Iterations 2
DILUPBiCGStab:  Solving for Uy, Initial residual = 0.6105886, Final residual = 2.239179e-06, No Iterations 2
DILUPBiCGStab:  Solving for Uz, Initial residual = 0.4460956, Final residual = 1.223144e-06, No Iterations 2
GAMG:  Solving for p, Initial residual = 0.7764431, Final residual = 0.005943315, No Iterations 8
GAMG:  Solving for p, Initial residual = 0.5078303, Final residual = 4.961747e-05, No Iterations 71
time step continuity errors : sum local = 7.992763e-08, global = -4.726358e-17, cumulative = 8.137617e-17
ExecutionTime = 5.91 s  ClockTime = 6 s

Courant Number mean: 0.002598075 max: 0.01813911
Time = 0.032

PIMPLE: iteration 1
DILUPBiCGStab:  Solving for Ux, Initial residual = 0.2150764, Final residual = 7.377055e-07, No Iterations 2
DILUPBiCGStab:  Solving for Uy, Initial residual = 0.2441781, Final residual = 7.901628e-07, No Iterations 2
DILUPBiCGStab:  Solving for Uz, Initial residual = 0.222206, Final residual = 4.522411e-07, No Iterations 2
GAMG:  Solving for p, Initial residual = 0.2711945, Final residual = 0.001730861, No Iterations 12
GAMG:  Solving for p, Initial residual = 0.1579999, Final residual = 1.510481e-05, No Iterations 34
time step continuity errors : sum local = 1.560039e-08, global = 8.325835e-17, cumulative = 1.646345e-16
ExecutionTime = 6.56 s  ClockTime = 7 s

Courant Number mean: 0.003193637 max: 0.02231924
Time = 0.036

PIMPLE: iteration 1
DILUPBiCGStab:  Solving for Ux, Initial residual = 0.1076976, Final residual = 4.59733e-07, No Iterations 2
DILUPBiCGStab:  Solving for Uy, Initial residual = 0.1672822, Final residual = 6.922572e-07, No Iterations 2
DILUPBiCGStab:  Solving for Uz, Initial residual = 0.1190575, Final residual = 3.529457e-07, No Iterations 2
GAMG:  Solving for p, Initial residual = 0.9105973, Final residual = 0.008788177, No Iterations 6
GAMG:  Solving for p, Initial residual = 0.2996911, Final residual = 2.865958e-05, No Iterations 57
time step continuity errors : sum local = 8.550382e-08, global = -1.829161e-16, cumulative = -1.828161e-17
ExecutionTime = 7.31 s  ClockTime = 8 s

Courant Number mean: 0.0006913897 max: 0.01050092
Time = 0.04

PIMPLE: iteration 1
DILUPBiCGStab:  Solving for Ux, Initial residual = 0.8603648, Final residual = 2.759201e-06, No Iterations 2
DILUPBiCGStab:  Solving for Uy, Initial residual = 0.4885335, Final residual = 1.764419e-06, No Iterations 2
DILUPBiCGStab:  Solving for Uz, Initial residual = 0.6981603, Final residual = 1.479263e-06, No Iterations 2
GAMG:  Solving for p, Initial residual = 0.3735583, Final residual = 0.002963272, No Iterations 9
GAMG:  Solving for p, Initial residual = 0.2994381, Final residual = 2.864844e-05, No Iterations 87
time step continuity errors : sum local = 4.631491e-08, global = 1.638434e-17, cumulative = -1.897268e-18
ExecutionTime = 8.26 s  ClockTime = 9 s

Courant Number mean: 0.0004785766 max: 0.009332648
Time = 0.044

PIMPLE: iteration 1
DILUPBiCGStab:  Solving for Ux, Initial residual = 0.8793471, Final residual = 3.202009e-06, No Iterations 2
DILUPBiCGStab:  Solving for Uy, Initial residual = 0.3186767, Final residual = 9.42371e-07, No Iterations 2
DILUPBiCGStab:  Solving for Uz, Initial residual = 0.7035757, Final residual = 1.498079e-06, No Iterations 2
GAMG:  Solving for p, Initial residual = 0.2304799, Final residual = 0.002228464, No Iterations 7
GAMG:  Solving for p, Initial residual = 0.09097823, Final residual = 9.075563e-06, No Iterations 80
time step continuity errors : sum local = 1.561677e-08, global = 2.062744e-16, cumulative = 2.043772e-16
ExecutionTime = 9.14 s  ClockTime = 10 s

Courant Number mean: 0.001758175 max: 0.0195936
Time = 0.048

PIMPLE: iteration 1
DILUPBiCGStab:  Solving for Ux, Initial residual = 0.3487053, Final residual = 1.45358e-06, No Iterations 2
DILUPBiCGStab:  Solving for Uy, Initial residual = 0.2716301, Final residual = 1.055671e-06, No Iterations 2
DILUPBiCGStab:  Solving for Uz, Initial residual = 0.3652359, Final residual = 1.023186e-06, No Iterations 2
GAMG:  Solving for p, Initial residual = 0.8161467, Final residual = 0.003931364, No Iterations 9
GAMG:  Solving for p, Initial residual = 0.3898253, Final residual = 3.582387e-05, No Iterations 35
time step continuity errors : sum local = 7.820673e-08, global = -1.250736e-16, cumulative = 7.930353e-17
ExecutionTime = 9.81 s  ClockTime = 11 s

Courant Number mean: 0.0006213894 max: 0.008715041
Time = 0.052

PIMPLE: iteration 1
DILUPBiCGStab:  Solving for Ux, Initial residual = 0.6366935, Final residual = 2.045865e-06, No Iterations 2
DILUPBiCGStab:  Solving for Uy, Initial residual = 0.5111655, Final residual = 1.88177e-06, No Iterations 2
DILUPBiCGStab:  Solving for Uz, Initial residual = 0.7034781, Final residual = 1.520059e-06, No Iterations 2
GAMG:  Solving for p, Initial residual = 0.5390361, Final residual = 0.005217574, No Iterations 6
GAMG:  Solving for p, Initial residual = 0.6240972, Final residual = 5.916493e-05, No Iterations 65
time step continuity errors : sum local = 4.835806e-08, global = -2.207332e-16, cumulative = -1.414297e-16
ExecutionTime = 10.69 s  ClockTime = 12 s

Courant Number mean: 0.0005139275 max: 0.006187389
Time = 0.056

PIMPLE: iteration 1
DILUPBiCGStab:  Solving for Ux, Initial residual = 0.3367407, Final residual = 1.803933e-06, No Iterations 2
DILUPBiCGStab:  Solving for Uy, Initial residual = 0.567817, Final residual = 2.005368e-06, No Iterations 2
DILUPBiCGStab:  Solving for Uz, Initial residual = 0.4093018, Final residual = 1.20424e-06, No Iterations 2
GAMG:  Solving for p, Initial residual = 0.9567599, Final residual = 0.009004802, No Iterations 6
GAMG:  Solving for p, Initial residual = 0.2436485, Final residual = 1.935947e-05, No Iterations 65
time step continuity errors : sum local = 8.838822e-08, global = -8.953864e-17, cumulative = -2.309683e-16
ExecutionTime = 11.41 s  ClockTime = 12 s

Courant Number mean: 0.003813967 max: 0.03564757
Time = 0.06

PIMPLE: iteration 1
DILUPBiCGStab:  Solving for Ux, Initial residual = 0.3851841, Final residual = 1.373096e-06, No Iterations 2
DILUPBiCGStab:  Solving for Uy, Initial residual = 0.3023883, Final residual = 1.152823e-06, No Iterations 2
DILUPBiCGStab:  Solving for Uz, Initial residual = 0.4082421, Final residual = 9.534334e-07, No Iterations 2
GAMG:  Solving for p, Initial residual = 0.6568813, Final residual = 0.004446447, No Iterations 8
GAMG:  Solving for p, Initial residual = 0.6182003, Final residual = 4.738399e-05, No Iterations 73
time step continuity errors : sum local = 1.032311e-07, global = 3.985745e-16, cumulative = 1.676062e-16
ExecutionTime = 12.24 s  ClockTime = 13 s

Courant Number mean: 0.002324859 max: 0.01864576
Time = 0.064

PIMPLE: iteration 1
DILUPBiCGStab:  Solving for Ux, Initial residual = 0.4768256, Final residual = 1.90723e-06, No Iterations 2
DILUPBiCGStab:  Solving for Uy, Initial residual = 0.5695497, Final residual = 2.016404e-06, No Iterations 2
DILUPBiCGStab:  Solving for Uz, Initial residual = 0.4009931, Final residual = 1.009718e-06, No Iterations 2
GAMG:  Solving for p, Initial residual = 0.495087, Final residual = 0.004364577, No Iterations 6
GAMG:  Solving for p, Initial residual = 0.1481649, Final residual = 1.466418e-05, No Iterations 63
time step continuity errors : sum local = 5.657905e-08, global = -8.605278e-17, cumulative = 8.155342e-17
ExecutionTime = 12.98 s  ClockTime = 14 s

Courant Number mean: 0.001489647 max: 0.01671437
Time = 0.068

PIMPLE: iteration 1
DILUPBiCGStab:  Solving for Ux, Initial residual = 0.5966625, Final residual = 1.995015e-06, No Iterations 2
DILUPBiCGStab:  Solving for Uy, Initial residual = 0.3768157, Final residual = 1.558446e-06, No Iterations 2
DILUPBiCGStab:  Solving for Uz, Initial residual = 0.6469918, Final residual = 1.405035e-06, No Iterations 2
GAMG:  Solving for p, Initial residual = 0.3942784, Final residual = 0.002602117, No Iterations 8
GAMG:  Solving for p, Initial residual = 0.3523853, Final residual = 3.425719e-05, No Iterations 56
time step continuity errors : sum local = 6.770509e-08, global = 1.352273e-16, cumulative = 2.167808e-16
ExecutionTime = 13.7 s  ClockTime = 15 s

Courant Number mean: 0.002090163 max: 0.01757724
Time = 0.072

PIMPLE: iteration 1
DILUPBiCGStab:  Solving for Ux, Initial residual = 0.2113599, Final residual = 8.457225e-07, No Iterations 2
DILUPBiCGStab:  Solving for Uy, Initial residual = 0.305467, Final residual = 1.110274e-06, No Iterations 2
DILUPBiCGStab:  Solving for Uz, Initial residual = 0.249012, Final residual = 7.802291e-07, No Iterations 2
GAMG:  Solving for p, Initial residual = 0.9033921, Final residual = 0.008390789, No Iterations 6
GAMG:  Solving for p, Initial residual = 0.287697, Final residual = 2.352069e-05, No Iterations 84
time step continuity errors : sum local = 1.06081e-07, global = -3.581252e-16, cumulative = -1.413445e-16
ExecutionTime = 14.56 s  ClockTime = 16 s

Courant Number mean: 0.002396157 max: 0.02234202
Time = 0.076

PIMPLE: iteration 1
DILUPBiCGStab:  Solving for Ux, Initial residual = 0.5514249, Final residual = 2.031223e-06, No Iterations 2
DILUPBiCGStab:  Solving for Uy, Initial residual = 0.3711965, Final residual = 1.584488e-06, No Iterations 2
DILUPBiCGStab:  Solving for Uz, Initial residual = 0.5948195, Final residual = 1.380723e-06, No Iterations 2
GAMG:  Solving for p, Initial residual = 0.16513, Final residual = 0.001402401, No Iterations 12
GAMG:  Solving for p, Initial residual = 0.07950737, Final residual = 6.89717e-06, No Iterations 51
time step continuity errors : sum local = 2.686284e-08, global = 1.455887e-16, cumulative = 4.244201e-18
ExecutionTime = 15.33 s  ClockTime = 17 s

Courant Number mean: 0.005001793 max: 0.04294834
Time = 0.08

PIMPLE: iteration 1
DILUPBiCGStab:  Solving for Ux, Initial residual = 0.219593, Final residual = 9.225376e-07, No Iterations 2
DILUPBiCGStab:  Solving for Uy, Initial residual = 0.2218258, Final residual = 9.287543e-07, No Iterations 2
DILUPBiCGStab:  Solving for Uz, Initial residual = 0.2342158, Final residual = 6.40872e-07, No Iterations 2
GAMG:  Solving for p, Initial residual = 0.7596252, Final residual = 0.007227888, No Iterations 6
GAMG:  Solving for p, Initial residual = 0.4515618, Final residual = 4.208981e-05, No Iterations 51
time step continuity errors : sum local = 1.369885e-07, global = 2.208744e-17, cumulative = 2.633165e-17
ExecutionTime = 16.02 s  ClockTime = 17 s

Courant Number mean: 0.002156221 max: 0.01523359
Time = 0.084

PIMPLE: iteration 1
DILUPBiCGStab:  Solving for Ux, Initial residual = 0.545014, Final residual = 2.037641e-06, No Iterations 2
DILUPBiCGStab:  Solving for Uy, Initial residual = 0.615782, Final residual = 2.276576e-06, No Iterations 2
DILUPBiCGStab:  Solving for Uz, Initial residual = 0.4290126, Final residual = 1.170385e-06, No Iterations 2
GAMG:  Solving for p, Initial residual = 0.7441832, Final residual = 0.005492438, No Iterations 8
GAMG:  Solving for p, Initial residual = 0.5598963, Final residual = 5.255176e-05, No Iterations 49
time step continuity errors : sum local = 9.510947e-08, global = 2.604128e-17, cumulative = 5.237293e-17
ExecutionTime = 16.77 s  ClockTime = 18 s

Courant Number mean: 0.003345624 max: 0.02475144
Time = 0.088

PIMPLE: iteration 1
DILUPBiCGStab:  Solving for Ux, Initial residual = 0.1788578, Final residual = 6.248069e-07, No Iterations 2
DILUPBiCGStab:  Solving for Uy, Initial residual = 0.2170106, Final residual = 6.945859e-07, No Iterations 2
DILUPBiCGStab:  Solving for Uz, Initial residual = 0.1791656, Final residual = 3.615561e-07, No Iterations 2
GAMG:  Solving for p, Initial residual = 0.2845991, Final residual = 0.002836018, No Iterations 7
GAMG:  Solving for p, Initial residual = 0.1564269, Final residual = 1.44069e-05, No Iterations 93
time step continuity errors : sum local = 1.464905e-08, global = 1.357145e-16, cumulative = 1.880874e-16
ExecutionTime = 17.72 s  ClockTime = 19 s

Courant Number mean: 0.003914522 max: 0.02821069
Time = 0.092

PIMPLE: iteration 1
DILUPBiCGStab:  Solving for Ux, Initial residual = 0.0904374, Final residual = 3.883521e-07, No Iterations 2
DILUPBiCGStab:  Solving for Uy, Initial residual = 0.1455977, Final residual = 5.86025e-07, No Iterations 2
DILUPBiCGStab:  Solving for Uz, Initial residual = 0.09842831, Final residual = 2.858284e-07, No Iterations 2
GAMG:  Solving for p, Initial residual = 0.9104305, Final residual = 0.008771482, No Iterations 6
GAMG:  Solving for p, Initial residual = 0.2981265, Final residual = 2.266621e-05, No Iterations 72
time step continuity errors : sum local = 6.864975e-08, global = -1.492586e-16, cumulative = 3.882883e-17
ExecutionTime = 18.61 s  ClockTime = 20 s

Courant Number mean: 0.001251056 max: 0.01117621
Time = 0.096

PIMPLE: iteration 1
DILUPBiCGStab:  Solving for Ux, Initial residual = 0.6529768, Final residual = 2.596321e-06, No Iterations 2
DILUPBiCGStab:  Solving for Uy, Initial residual = 0.5334077, Final residual = 2.083032e-06, No Iterations 2
DILUPBiCGStab:  Solving for Uz, Initial residual = 0.506451, Final residual = 1.43161e-06, No Iterations 2
GAMG:  Solving for p, Initial residual = 0.7650794, Final residual = 0.005190366, No Iterations 8
GAMG:  Solving for p, Initial residual = 0.492787, Final residual = 4.5739e-05, No Iterations 61
time step continuity errors : sum local = 1.138685e-07, global = -4.23147e-17, cumulative = -3.485872e-18
ExecutionTime = 19.66 s  ClockTime = 22 s

Courant Number mean: 0.003181167 max: 0.02113718
Time = 0.1

PIMPLE: iteration 1
DILUPBiCGStab:  Solving for Ux, Initial residual = 0.2892024, Final residual = 1.345646e-06, No Iterations 2
DILUPBiCGStab:  Solving for Uy, Initial residual = 0.3154102, Final residual = 1.332069e-06, No Iterations 2
DILUPBiCGStab:  Solving for Uz, Initial residual = 0.3152479, Final residual = 8.195694e-07, No Iterations 2
GAMG:  Solving for p, Initial residual = 0.4181459, Final residual = 0.003685274, No Iterations 6
GAMG:  Solving for p, Initial residual = 0.134879, Final residual = 1.278808e-05, No Iterations 65
time step continuity errors : sum local = 7.026473e-08, global = 3.528278e-17, cumulative = 3.179691e-17
ExecutionTime = 20.55 s  ClockTime = 23 s

Courant Number mean: 0.007950764 max: 0.06146717
Time = 0.104

PIMPLE: iteration 1
DILUPBiCGStab:  Solving for Ux, Initial residual = 0.2402553, Final residual = 9.484831e-07, No Iterations 2
DILUPBiCGStab:  Solving for Uy, Initial residual = 0.2057669, Final residual = 9.741608e-07, No Iterations 2
DILUPBiCGStab:  Solving for Uz, Initial residual = 0.2532012, Final residual = 6.135883e-07, No Iterations 2
GAMG:  Solving for p, Initial residual = 0.3413907, Final residual = 0.002470669, No Iterations 8
GAMG:  Solving for p, Initial residual = 0.2949223, Final residual = 2.50806e-05, No Iterations 71
time step continuity errors : sum local = 7.056269e-08, global = -2.079562e-16, cumulative = -1.761593e-16
ExecutionTime = 21.53 s  ClockTime = 24 s

Courant Number mean: 0.009065611 max: 0.06656536
Time = 0.108

PIMPLE: iteration 1
DILUPBiCGStab:  Solving for Ux, Initial residual = 0.06704722, Final residual = 2.827445e-07, No Iterations 2
DILUPBiCGStab:  Solving for Uy, Initial residual = 0.09109413, Final residual = 3.345449e-07, No Iterations 2
DILUPBiCGStab:  Solving for Uz, Initial residual = 0.0683124, Final residual = 1.498426e-07, No Iterations 2
GAMG:  Solving for p, Initial residual = 0.4833633, Final residual = 0.004090969, No Iterations 6
GAMG:  Solving for p, Initial residual = 0.4798609, Final residual = 4.634238e-05, No Iterations 67
time step continuity errors : sum local = 3.601589e-08, global = 2.31624e-16, cumulative = 5.546464e-17
ExecutionTime = 22.36 s  ClockTime = 25 s

Courant Number mean: 0.008761182 max: 0.05956373
Time = 0.112

PIMPLE: iteration 1
DILUPBiCGStab:  Solving for Ux, Initial residual = 0.01093317, Final residual = 6.926931e-08, No Iterations 2
DILUPBiCGStab:  Solving for Uy, Initial residual = 0.04766464, Final residual = 2.32721e-07, No Iterations 2
DILUPBiCGStab:  Solving for Uz, Initial residual = 0.01861762, Final residual = 9.731221e-08, No Iterations 2
GAMG:  Solving for p, Initial residual = 0.6786419, Final residual = 0.004823828, No Iterations 8
GAMG:  Solving for p, Initial residual = 0.2166831, Final residual = 2.142701e-05, No Iterations 77
time step continuity errors : sum local = 3.701853e-08, global = 3.045196e-16, cumulative = 3.599842e-16
ExecutionTime = 23.21 s  ClockTime = 26 s

Courant Number mean: 0.009878865 max: 0.06659091
Time = 0.116

PIMPLE: iteration 1
DILUPBiCGStab:  Solving for Ux, Initial residual = 0.07810299, Final residual = 4.201434e-07, No Iterations 2
DILUPBiCGStab:  Solving for Uy, Initial residual = 0.07669301, Final residual = 3.795272e-07, No Iterations 2
DILUPBiCGStab:  Solving for Uz, Initial residual = 0.08203652, Final residual = 2.013229e-07, No Iterations 2
GAMG:  Solving for p, Initial residual = 0.4384786, Final residual = 0.004186585, No Iterations 6
GAMG:  Solving for p, Initial residual = 0.1497922, Final residual = 1.42258e-05, No Iterations 47
time step continuity errors : sum local = 6.725621e-08, global = -4.753693e-16, cumulative = -1.153851e-16
ExecutionTime = 23.89 s  ClockTime = 26 s

Courant Number mean: 0.01380025 max: 0.09777471
Time = 0.12

PIMPLE: iteration 1
DILUPBiCGStab:  Solving for Ux, Initial residual = 0.1470357, Final residual = 9.445031e-07, No Iterations 2
DILUPBiCGStab:  Solving for Uy, Initial residual = 0.1355214, Final residual = 9.071481e-07, No Iterations 2
DILUPBiCGStab:  Solving for Uz, Initial residual = 0.1548025, Final residual = 5.196465e-07, No Iterations 2
GAMG:  Solving for p, Initial residual = 0.2924747, Final residual = 0.002710465, No Iterations 6
GAMG:  Solving for p, Initial residual = 0.1104002, Final residual = 9.469659e-06, No Iterations 74
time step continuity errors : sum local = 9.378069e-08, global = 1.270749e-16, cumulative = 1.168977e-17
ExecutionTime = 24.76 s  ClockTime = 27 s

Courant Number mean: 0.02178507 max: 0.1633685
Time = 0.124

PIMPLE: iteration 1
DILUPBiCGStab:  Solving for Ux, Initial residual = 0.1699863, Final residual = 1.205698e-06, No Iterations 2
DILUPBiCGStab:  Solving for Uy, Initial residual = 0.1406605, Final residual = 1.148457e-06, No Iterations 2
DILUPBiCGStab:  Solving for Uz, Initial residual = 0.1766502, Final residual = 7.030598e-07, No Iterations 2
GAMG:  Solving for p, Initial residual = 0.06332787, Final residual = 0.0002570422, No Iterations 6
GAMG:  Solving for p, Initial residual = 0.01954099, Final residual = 1.64518e-06, No Iterations 68
time step continuity errors : sum local = 2.004082e-08, global = 2.63381e-17, cumulative = 3.802788e-17
ExecutionTime = 25.72 s  ClockTime = 28 s

Courant Number mean: 0.03013614 max: 0.2280952
Time = 0.128

PIMPLE: iteration 1
DILUPBiCGStab:  Solving for Ux, Initial residual = 0.1341297, Final residual = 1.025123e-06, No Iterations 2
DILUPBiCGStab:  Solving for Uy, Initial residual = 0.10471, Final residual = 9.407827e-07, No Iterations 2
DILUPBiCGStab:  Solving for Uz, Initial residual = 0.1366178, Final residual = 5.781407e-07, No Iterations 2
GAMG:  Solving for p, Initial residual = 0.06014979, Final residual = 0.0003573754, No Iterations 8
GAMG:  Solving for p, Initial residual = 0.03258783, Final residual = 2.696191e-06, No Iterations 58
time step continuity errors : sum local = 2.763577e-08, global = 7.288626e-17, cumulative = 1.109141e-16
ExecutionTime = 26.54 s  ClockTime = 29 s

Courant Number mean: 0.03680228 max: 0.2737488
Time = 0.132

PIMPLE: iteration 1
DILUPBiCGStab:  Solving for Ux, Initial residual = 0.09741246, Final residual = 8.646468e-07, No Iterations 2
DILUPBiCGStab:  Solving for Uy, Initial residual = 0.07156241, Final residual = 6.863643e-07, No Iterations 2
DILUPBiCGStab:  Solving for Uz, Initial residual = 0.09774191, Final residual = 4.475335e-07, No Iterations 2
GAMG:  Solving for p, Initial residual = 0.0321522, Final residual = 0.0002702205, No Iterations 8
GAMG:  Solving for p, Initial residual = 0.01499905, Final residual = 1.374013e-06, No Iterations 70
time step continuity errors : sum local = 1.550154e-08, global = -2.083291e-16, cumulative = -9.7415e-17
ExecutionTime = 27.28 s  ClockTime = 30 s

Courant Number mean: 0.04397576 max: 0.3228268
Time = 0.136

PIMPLE: iteration 1
DILUPBiCGStab:  Solving for Ux, Initial residual = 0.09142395, Final residual = 1.042806e-06, No Iterations 2
DILUPBiCGStab:  Solving for Uy, Initial residual = 0.06840304, Final residual = 8.458025e-07, No Iterations 2
DILUPBiCGStab:  Solving for Uz, Initial residual = 0.09108693, Final residual = 5.295564e-07, No Iterations 2
GAMG:  Solving for p, Initial residual = 0.130525, Final residual = 0.001254099, No Iterations 6
GAMG:  Solving for p, Initial residual = 0.05963019, Final residual = 5.933126e-06, No Iterations 74
time step continuity errors : sum local = 8.838307e-08, global = 4.016522e-16, cumulative = 3.042372e-16
ExecutionTime = 28.28 s  ClockTime = 31 s

Courant Number mean: 0.05444578 max: 0.4019823
Time = 0.14

PIMPLE: iteration 1
DILUPBiCGStab:  Solving for Ux, Initial residual = 0.09901446, Final residual = 1.28232e-06, No Iterations 2
DILUPBiCGStab:  Solving for Uy, Initial residual = 0.07845977, Final residual = 1.170863e-06, No Iterations 2
DILUPBiCGStab:  Solving for Uz, Initial residual = 0.09670032, Final residual = 6.909567e-07, No Iterations 2
GAMG:  Solving for p, Initial residual = 0.02275132, Final residual = 0.0001907681, No Iterations 4
GAMG:  Solving for p, Initial residual = 0.004082276, Final residual = 9.988212e-07, No Iterations 64
time step continuity errors : sum local = 1.56065e-08, global = -3.428971e-16, cumulative = -3.865984e-17
ExecutionTime = 29.19 s  ClockTime = 32 s

Courant Number mean: 0.06458972 max: 0.4742788
Time = 0.144

PIMPLE: iteration 1
DILUPBiCGStab:  Solving for Ux, Initial residual = 0.08631187, Final residual = 1.456123e-06, No Iterations 2
DILUPBiCGStab:  Solving for Uy, Initial residual = 0.06514164, Final residual = 1.257651e-06, No Iterations 2
DILUPBiCGStab:  Solving for Uz, Initial residual = 0.08366268, Final residual = 7.691288e-07, No Iterations 2
GAMG:  Solving for p, Initial residual = 0.09668615, Final residual = 0.0009370645, No Iterations 10
GAMG:  Solving for p, Initial residual = 0.04620041, Final residual = 4.003835e-06, No Iterations 51
time step continuity errors : sum local = 7.576782e-08, global = 2.493247e-17, cumulative = -1.372737e-17
ExecutionTime = 30.05 s  ClockTime = 33 s

Courant Number mean: 0.07789358 max: 0.5761721
Time = 0.148

PIMPLE: iteration 1
DILUPBiCGStab:  Solving for Ux, Initial residual = 0.09239942, Final residual = 2.195944e-06, No Iterations 2
DILUPBiCGStab:  Solving for Uy, Initial residual = 0.07231397, Final residual = 2.022087e-06, No Iterations 2
DILUPBiCGStab:  Solving for Uz, Initial residual = 0.08879433, Final residual = 1.229197e-06, No Iterations 2
GAMG:  Solving for p, Initial residual = 0.1233174, Final residual = 0.0009843766, No Iterations 7
GAMG:  Solving for p, Initial residual = 0.05493097, Final residual = 3.403913e-05, No Iterations 100
time step continuity errors : sum local = 9.635165e-07, global = 1.808124e-16, cumulative = 1.67085e-16
ExecutionTime = 31.09 s  ClockTime = 34 s

Courant Number mean: 0.09636937 max: 0.7275104
Time = 0.152

PIMPLE: iteration 1
DILUPBiCGStab:  Solving for Ux, Initial residual = 0.09551803, Final residual = 2.428356e-06, No Iterations 2
DILUPBiCGStab:  Solving for Uy, Initial residual = 0.07818203, Final residual = 2.654436e-06, No Iterations 2
DILUPBiCGStab:  Solving for Uz, Initial residual = 0.08956081, Final residual = 1.449811e-06, No Iterations 2
GAMG:  Solving for p, Initial residual = 0.07748222, Final residual = 0.0006796305, No Iterations 7
GAMG:  Solving for p, Initial residual = 0.04344068, Final residual = 3.125109e-05, No Iterations 100
time step continuity errors : sum local = 7.557261e-07, global = 1.927608e-16, cumulative = 3.598458e-16
ExecutionTime = 32.05 s  ClockTime = 35 s

Courant Number mean: 0.1100348 max: 0.8231751
Time = 0.156

PIMPLE: iteration 1
DILUPBiCGStab:  Solving for Ux, Initial residual = 0.06897055, Final residual = 2.027796e-06, No Iterations 2
DILUPBiCGStab:  Solving for Uy, Initial residual = 0.05228753, Final residual = 2.06394e-06, No Iterations 2
DILUPBiCGStab:  Solving for Uz, Initial residual = 0.06384598, Final residual = 1.164484e-06, No Iterations 2
GAMG:  Solving for p, Initial residual = 0.02886795, Final residual = 0.0002724566, No Iterations 9
GAMG:  Solving for p, Initial residual = 0.01108997, Final residual = 6.964288e-05, No Iterations 100
time step continuity errors : sum local = 1.531675e-06, global = -2.208763e-16, cumulative = 1.389695e-16
ExecutionTime = 33.16 s  ClockTime = 37 s

Courant Number mean: 0.1225945 max: 0.9043794
Time = 0.16

PIMPLE: iteration 1
DILUPBiCGStab:  Solving for Ux, Initial residual = 0.06026875, Final residual = 2.246694e-06, No Iterations 2
DILUPBiCGStab:  Solving for Uy, Initial residual = 0.04458963, Final residual = 2.221611e-06, No Iterations 2
DILUPBiCGStab:  Solving for Uz, Initial residual = 0.05569186, Final residual = 1.30811e-06, No Iterations 2
GAMG:  Solving for p, Initial residual = 0.07009951, Final residual = 0.0003299322, No Iterations 9
GAMG:  Solving for p, Initial residual = 0.03435362, Final residual = 3.286347e-05, No Iterations 100
time step continuity errors : sum local = 8.117496e-07, global = 8.129444e-17, cumulative = 2.20264e-16
ExecutionTime = 34.1 s  ClockTime = 38 s

Courant Number mean: 0.1383807 max: 1.023075
Time = 0.164

PIMPLE: iteration 1
DILUPBiCGStab:  Solving for Ux, Initial residual = 0.06200387, Final residual = 2.573767e-06, No Iterations 2
DILUPBiCGStab:  Solving for Uy, Initial residual = 0.04847214, Final residual = 2.969681e-06, No Iterations 2
DILUPBiCGStab:  Solving for Uz, Initial residual = 0.05634115, Final residual = 1.599238e-06, No Iterations 2
GAMG:  Solving for p, Initial residual = 0.04272782, Final residual = 0.0003950808, No Iterations 7
GAMG:  Solving for p, Initial residual = 0.02196882, Final residual = 1.890359e-06, No Iterations 76
time step continuity errors : sum local = 4.575026e-08, global = -9.80559e-17, cumulative = 1.222081e-16
ExecutionTime = 35.01 s  ClockTime = 39 s

Courant Number mean: 0.1516119 max: 1.111866
Time = 0.168

PIMPLE: iteration 1
DILUPBiCGStab:  Solving for Ux, Initial residual = 0.05094902, Final residual = 2.426937e-06, No Iterations 2
DILUPBiCGStab:  Solving for Uy, Initial residual = 0.03824927, Final residual = 2.763474e-06, No Iterations 2
DILUPBiCGStab:  Solving for Uz, Initial residual = 0.04686327, Final residual = 1.605012e-06, No Iterations 2
GAMG:  Solving for p, Initial residual = 0.01562029, Final residual = 0.0001546727, No Iterations 6
GAMG:  Solving for p, Initial residual = 0.005561939, Final residual = 1.064936e-05, No Iterations 100
time step continuity errors : sum local = 2.627e-07, global = -2.22826e-16, cumulative = -1.00618e-16
ExecutionTime = 35.97 s  ClockTime = 40 s

Courant Number mean: 0.1645493 max: 1.197463
Time = 0.172

PIMPLE: iteration 1
DILUPBiCGStab:  Solving for Ux, Initial residual = 0.04490956, Final residual = 2.232304e-06, No Iterations 2
DILUPBiCGStab:  Solving for Uy, Initial residual = 0.03645409, Final residual = 2.928532e-06, No Iterations 2
DILUPBiCGStab:  Solving for Uz, Initial residual = 0.04144, Final residual = 1.546176e-06, No Iterations 2
GAMG:  Solving for p, Initial residual = 0.1108606, Final residual = 0.001076174, No Iterations 6
GAMG:  Solving for p, Initial residual = 0.0663652, Final residual = 5.969931e-06, No Iterations 54
time step continuity errors : sum local = 1.100903e-07, global = 5.752651e-17, cumulative = -4.309144e-17
ExecutionTime = 36.63 s  ClockTime = 40 s

Courant Number mean: 0.1723848 max: 1.223714
Time = 0.176

PIMPLE: iteration 1
DILUPBiCGStab:  Solving for Ux, Initial residual = 0.03093572, Final residual = 1.643058e-06, No Iterations 2
DILUPBiCGStab:  Solving for Uy, Initial residual = 0.02674843, Final residual = 2.242222e-06, No Iterations 2
DILUPBiCGStab:  Solving for Uz, Initial residual = 0.03111692, Final residual = 1.35366e-06, No Iterations 2
GAMG:  Solving for p, Initial residual = 0.06034359, Final residual = 0.0005395595, No Iterations 6
GAMG:  Solving for p, Initial residual = 0.02561343, Final residual = 7.706811e-06, No Iterations 100
time step continuity errors : sum local = 1.269748e-07, global = 2.748591e-16, cumulative = 2.317676e-16
ExecutionTime = 37.63 s  ClockTime = 42 s

Courant Number mean: 0.1787645 max: 1.24137
Time = 0.18

PIMPLE: iteration 1
DILUPBiCGStab:  Solving for Ux, Initial residual = 0.02625193, Final residual = 1.485462e-06, No Iterations 2
DILUPBiCGStab:  Solving for Uy, Initial residual = 0.02134869, Final residual = 1.889159e-06, No Iterations 2
DILUPBiCGStab:  Solving for Uz, Initial residual = 0.02842917, Final residual = 1.405029e-06, No Iterations 2
GAMG:  Solving for p, Initial residual = 0.02185758, Final residual = 0.0002165843, No Iterations 5
GAMG:  Solving for p, Initial residual = 0.006754277, Final residual = 1.865726e-06, No Iterations 100
time step continuity errors : sum local = 2.917817e-08, global = 3.919591e-17, cumulative = 2.709635e-16
ExecutionTime = 38.67 s  ClockTime = 43 s

Courant Number mean: 0.1851426 max: 1.266928
Time = 0.184

PIMPLE: iteration 1
DILUPBiCGStab:  Solving for Ux, Initial residual = 0.02428232, Final residual = 1.420374e-06, No Iterations 2
DILUPBiCGStab:  Solving for Uy, Initial residual = 0.02004282, Final residual = 1.820638e-06, No Iterations 2
DILUPBiCGStab:  Solving for Uz, Initial residual = 0.02738398, Final residual = 1.451027e-06, No Iterations 2
GAMG:  Solving for p, Initial residual = 0.07191448, Final residual = 0.0006933191, No Iterations 6
GAMG:  Solving for p, Initial residual = 0.0391506, Final residual = 3.834362e-06, No Iterations 62
time step continuity errors : sum local = 5.553937e-08, global = -2.774932e-16, cumulative = -6.529729e-18
ExecutionTime = 39.51 s  ClockTime = 44 s

Courant Number mean: 0.1894174 max: 1.269415
Time = 0.188

PIMPLE: iteration 1
DILUPBiCGStab:  Solving for Ux, Initial residual = 0.01876338, Final residual = 1.103594e-06, No Iterations 2
DILUPBiCGStab:  Solving for Uy, Initial residual = 0.01762337, Final residual = 1.470277e-06, No Iterations 2
DILUPBiCGStab:  Solving for Uz, Initial residual = 0.02396948, Final residual = 1.346641e-06, No Iterations 2
GAMG:  Solving for p, Initial residual = 0.1156585, Final residual = 0.001001529, No Iterations 7
GAMG:  Solving for p, Initial residual = 0.06486404, Final residual = 4.898571e-05, No Iterations 100
time step continuity errors : sum local = 5.834877e-07, global = 2.939981e-16, cumulative = 2.874684e-16
ExecutionTime = 40.56 s  ClockTime = 45 s

Courant Number mean: 0.1909839 max: 1.243867
Time = 0.192

PIMPLE: iteration 1
DILUPBiCGStab:  Solving for Ux, Initial residual = 0.01328346, Final residual = 7.669005e-07, No Iterations 2
DILUPBiCGStab:  Solving for Uy, Initial residual = 0.0145685, Final residual = 9.656895e-07, No Iterations 2
DILUPBiCGStab:  Solving for Uz, Initial residual = 0.02096994, Final residual = 1.257811e-06, No Iterations 2
GAMG:  Solving for p, Initial residual = 0.05630953, Final residual = 0.000196783, No Iterations 8
GAMG:  Solving for p, Initial residual = 0.02260543, Final residual = 2.187568e-06, No Iterations 42
time step continuity errors : sum local = 2.385038e-08, global = 6.347441e-17, cumulative = 3.509428e-16
ExecutionTime = 41.34 s  ClockTime = 46 s

Courant Number mean: 0.1919585 max: 1.219081
Time = 0.196

PIMPLE: iteration 1
DILUPBiCGStab:  Solving for Ux, Initial residual = 0.01100406, Final residual = 6.108441e-07, No Iterations 2
DILUPBiCGStab:  Solving for Uy, Initial residual = 0.01385596, Final residual = 7.84971e-07, No Iterations 2
DILUPBiCGStab:  Solving for Uz, Initial residual = 0.02004744, Final residual = 1.148988e-06, No Iterations 2
GAMG:  Solving for p, Initial residual = 0.187856, Final residual = 0.001591734, No Iterations 7
GAMG:  Solving for p, Initial residual = 0.1095008, Final residual = 5.667571e-05, No Iterations 100
time step continuity errors : sum local = 4.694453e-07, global = -2.785151e-16, cumulative = 7.242772e-17
ExecutionTime = 42.32 s  ClockTime = 47 s

Courant Number mean: 0.1896511 max: 1.162256
Time = 0.2

PIMPLE: iteration 1
DILUPBiCGStab:  Solving for Ux, Initial residual = 0.005815837, Final residual = 2.125488e-07, No Iterations 2
DILUPBiCGStab:  Solving for Uy, Initial residual = 0.01859958, Final residual = 1.146417e-06, No Iterations 2
DILUPBiCGStab:  Solving for Uz, Initial residual = 0.01797116, Final residual = 8.629325e-07, No Iterations 2
GAMG:  Solving for p, Initial residual = 0.4511437, Final residual = 0.004073853, No Iterations 7
GAMG:  Solving for p, Initial residual = 0.1943347, Final residual = 0.0002589183, No Iterations 100
time step continuity errors : sum local = 3.053279e-06, global = 5.924288e-17, cumulative = 1.316706e-16
ExecutionTime = 43.24 s  ClockTime = 48 s

Courant Number mean: 0.1789923 max: 1.012477
Time = 0.204

PIMPLE: iteration 1
DILUPBiCGStab:  Solving for Ux, Initial residual = 0.01944367, Final residual = 7.061487e-07, No Iterations 2
DILUPBiCGStab:  Solving for Uy, Initial residual = 0.04032301, Final residual = 2.951531e-06, No Iterations 2
DILUPBiCGStab:  Solving for Uz, Initial residual = 0.02369837, Final residual = 9.528647e-07, No Iterations 2
GAMG:  Solving for p, Initial residual = 0.1217936, Final residual = 0.0009738835, No Iterations 7
GAMG:  Solving for p, Initial residual = 0.04503874, Final residual = 4.329205e-06, No Iterations 80
time step continuity errors : sum local = 6.167976e-08, global = -3.890212e-16, cumulative = -2.573506e-16
ExecutionTime = 44.12 s  ClockTime = 49 s

Courant Number mean: 0.1662058 max: 0.8693814
Time = 0.208

PIMPLE: iteration 1
DILUPBiCGStab:  Solving for Ux, Initial residual = 0.0247243, Final residual = 7.97336e-07, No Iterations 2
DILUPBiCGStab:  Solving for Uy, Initial residual = 0.04430861, Final residual = 2.833373e-06, No Iterations 2
DILUPBiCGStab:  Solving for Uz, Initial residual = 0.02596917, Final residual = 9.201071e-07, No Iterations 2
GAMG:  Solving for p, Initial residual = 0.07947828, Final residual = 0.000784162, No Iterations 7
GAMG:  Solving for p, Initial residual = 0.03914826, Final residual = 3.61614e-06, No Iterations 79
time step continuity errors : sum local = 4.860812e-08, global = 7.954405e-17, cumulative = -1.778066e-16
ExecutionTime = 45 s  ClockTime = 50 s

Courant Number mean: 0.1563578 max: 0.8189121
Time = 0.212

PIMPLE: iteration 1
DILUPBiCGStab:  Solving for Ux, Initial residual = 0.02226604, Final residual = 5.908154e-07, No Iterations 2
DILUPBiCGStab:  Solving for Uy, Initial residual = 0.03540333, Final residual = 1.811817e-06, No Iterations 2
DILUPBiCGStab:  Solving for Uz, Initial residual = 0.02374446, Final residual = 6.746421e-07, No Iterations 2
GAMG:  Solving for p, Initial residual = 0.1774178, Final residual = 0.001725681, No Iterations 8
GAMG:  Solving for p, Initial residual = 0.07851699, Final residual = 7.319112e-06, No Iterations 71
time step continuity errors : sum local = 1.276767e-07, global = 2.657992e-16, cumulative = 8.799264e-17
ExecutionTime = 45.85 s  ClockTime = 51 s

Courant Number mean: 0.1416371 max: 0.7468077
Time = 0.216

PIMPLE: iteration 1
DILUPBiCGStab:  Solving for Ux, Initial residual = 0.03784192, Final residual = 8.471842e-07, No Iterations 2
DILUPBiCGStab:  Solving for Uy, Initial residual = 0.05642542, Final residual = 2.236909e-06, No Iterations 2
DILUPBiCGStab:  Solving for Uz, Initial residual = 0.03264153, Final residual = 7.627841e-07, No Iterations 2
GAMG:  Solving for p, Initial residual = 0.1129893, Final residual = 0.0009155442, No Iterations 7
GAMG:  Solving for p, Initial residual = 0.04869653, Final residual = 2.302552e-05, No Iterations 100
time step continuity errors : sum local = 5.82422e-07, global = -9.549932e-17, cumulative = -7.506685e-18
ExecutionTime = 46.82 s  ClockTime = 52 s

Courant Number mean: 0.1236705 max: 0.6634682
Time = 0.22

PIMPLE: iteration 1
DILUPBiCGStab:  Solving for Ux, Initial residual = 0.05120668, Final residual = 9.318999e-07, No Iterations 2
DILUPBiCGStab:  Solving for Uy, Initial residual = 0.07154414, Final residual = 2.120916e-06, No Iterations 2
DILUPBiCGStab:  Solving for Uz, Initial residual = 0.04172343, Final residual = 7.313325e-07, No Iterations 2
GAMG:  Solving for p, Initial residual = 0.05016503, Final residual = 0.0004527642, No Iterations 6
GAMG:  Solving for p, Initial residual = 0.02321417, Final residual = 2.057587e-06, No Iterations 75
time step continuity errors : sum local = 4.474587e-08, global = -3.066565e-16, cumulative = -3.141632e-16
ExecutionTime = 47.65 s  ClockTime = 53 s

Courant Number mean: 0.1084777 max: 0.5917741
Time = 0.224

PIMPLE: iteration 1
DILUPBiCGStab:  Solving for Ux, Initial residual = 0.05103083, Final residual = 7.762029e-07, No Iterations 2
DILUPBiCGStab:  Solving for Uy, Initial residual = 0.06425921, Final residual = 1.393368e-06, No Iterations 2
DILUPBiCGStab:  Solving for Uz, Initial residual = 0.04157531, Final residual = 5.501522e-07, No Iterations 2
GAMG:  Solving for p, Initial residual = 0.07359524, Final residual = 0.0006810113, No Iterations 6
GAMG:  Solving for p, Initial residual = 0.03534154, Final residual = 3.484106e-06, No Iterations 77
time step continuity errors : sum local = 8.615827e-08, global = 5.388132e-16, cumulative = 2.246501e-16
ExecutionTime = 48.59 s  ClockTime = 54 s

Courant Number mean: 0.09138202 max: 0.50721
Time = 0.228

PIMPLE: iteration 1
DILUPBiCGStab:  Solving for Ux, Initial residual = 0.06810444, Final residual = 8.729924e-07, No Iterations 2
DILUPBiCGStab:  Solving for Uy, Initial residual = 0.08261306, Final residual = 1.309717e-06, No Iterations 2
DILUPBiCGStab:  Solving for Uz, Initial residual = 0.05512263, Final residual = 5.484405e-07, No Iterations 2
GAMG:  Solving for p, Initial residual = 0.02744778, Final residual = 0.0002182261, No Iterations 6
GAMG:  Solving for p, Initial residual = 0.009130882, Final residual = 9.598056e-07, No Iterations 47
time step continuity errors : sum local = 2.4781e-08, global = -6.924403e-17, cumulative = 1.55406e-16
ExecutionTime = 49.32 s  ClockTime = 54 s

Courant Number mean: 0.07589699 max: 0.4276015
Time = 0.232

PIMPLE: iteration 1
DILUPBiCGStab:  Solving for Ux, Initial residual = 0.07834348, Final residual = 8.041245e-07, No Iterations 2
DILUPBiCGStab:  Solving for Uy, Initial residual = 0.09006429, Final residual = 1.049419e-06, No Iterations 2
DILUPBiCGStab:  Solving for Uz, Initial residual = 0.06330853, Final residual = 4.665398e-07, No Iterations 2
GAMG:  Solving for p, Initial residual = 0.0701624, Final residual = 0.0006798697, No Iterations 6
GAMG:  Solving for p, Initial residual = 0.03851073, Final residual = 3.755499e-06, No Iterations 74
time step continuity errors : sum local = 8.474547e-08, global = 8.265755e-18, cumulative = 1.636718e-16
ExecutionTime = 50.13 s  ClockTime = 55 s

Courant Number mean: 0.06484813 max: 0.365877
Time = 0.236

PIMPLE: iteration 1
DILUPBiCGStab:  Solving for Ux, Initial residual = 0.07281639, Final residual = 6.469669e-07, No Iterations 2
DILUPBiCGStab:  Solving for Uy, Initial residual = 0.0796401, Final residual = 7.33928e-07, No Iterations 2
DILUPBiCGStab:  Solving for Uz, Initial residual = 0.05881749, Final residual = 3.523935e-07, No Iterations 2
GAMG:  Solving for p, Initial residual = 0.05889416, Final residual = 0.0005742218, No Iterations 6
GAMG:  Solving for p, Initial residual = 0.02895866, Final residual = 2.189993e-06, No Iterations 49
time step continuity errors : sum local = 4.540368e-08, global = 6.463983e-17, cumulative = 2.283116e-16
ExecutionTime = 50.85 s  ClockTime = 56 s

Courant Number mean: 0.05656144 max: 0.3135163
Time = 0.24

PIMPLE: iteration 1
DILUPBiCGStab:  Solving for Ux, Initial residual = 0.07547574, Final residual = 7.930508e-07, No Iterations 2
DILUPBiCGStab:  Solving for Uy, Initial residual = 0.07569947, Final residual = 6.904166e-07, No Iterations 2
DILUPBiCGStab:  Solving for Uz, Initial residual = 0.06155493, Final residual = 4.272179e-07, No Iterations 2
GAMG:  Solving for p, Initial residual = 0.1174654, Final residual = 0.0008758672, No Iterations 7
GAMG:  Solving for p, Initial residual = 0.05518703, Final residual = 4.983822e-06, No Iterations 69
time step continuity errors : sum local = 1.253899e-07, global = -3.523989e-16, cumulative = -1.240873e-16
ExecutionTime = 51.81 s  ClockTime = 57 s

Courant Number mean: 0.04837192 max: 0.400109
Time = 0.244

PIMPLE: iteration 1
DILUPBiCGStab:  Solving for Ux, Initial residual = 0.12095, Final residual = 1.121128e-06, No Iterations 2
DILUPBiCGStab:  Solving for Uy, Initial residual = 0.1075333, Final residual = 9.202755e-07, No Iterations 2
DILUPBiCGStab:  Solving for Uz, Initial residual = 0.0981425, Final residual = 6.068802e-07, No Iterations 2
GAMG:  Solving for p, Initial residual = 0.05669241, Final residual = 0.000422546, No Iterations 7
GAMG:  Solving for p, Initial residual = 0.02939231, Final residual = 2.734303e-06, No Iterations 78
time step continuity errors : sum local = 6.216932e-08, global = 3.664265e-16, cumulative = 2.423392e-16
ExecutionTime = 52.67 s  ClockTime = 58 s

Courant Number mean: 0.04360969 max: 0.4676173
Time = 0.248

PIMPLE: iteration 1
DILUPBiCGStab:  Solving for Ux, Initial residual = 0.127449, Final residual = 1.20857e-06, No Iterations 2
DILUPBiCGStab:  Solving for Uy, Initial residual = 0.09344958, Final residual = 8.455227e-07, No Iterations 2
DILUPBiCGStab:  Solving for Uz, Initial residual = 0.1021532, Final residual = 6.560448e-07, No Iterations 2
GAMG:  Solving for p, Initial residual = 0.04058328, Final residual = 0.0003307799, No Iterations 7
GAMG:  Solving for p, Initial residual = 0.01806645, Final residual = 1.053548e-05, No Iterations 100
time step continuity errors : sum local = 2.310478e-07, global = -1.599935e-16, cumulative = 8.234571e-17
ExecutionTime = 53.69 s  ClockTime = 59 s

Courant Number mean: 0.04125498 max: 0.522228
Time = 0.252

PIMPLE: iteration 1
DILUPBiCGStab:  Solving for Ux, Initial residual = 0.1434853, Final residual = 1.308374e-06, No Iterations 2
DILUPBiCGStab:  Solving for Uy, Initial residual = 0.08949229, Final residual = 9.021728e-07, No Iterations 2
DILUPBiCGStab:  Solving for Uz, Initial residual = 0.1123581, Final residual = 7.155927e-07, No Iterations 2
GAMG:  Solving for p, Initial residual = 0.09392631, Final residual = 0.000641323, No Iterations 8
GAMG:  Solving for p, Initial residual = 0.05343993, Final residual = 5.199954e-06, No Iterations 50
time step continuity errors : sum local = 9.203803e-08, global = 2.343356e-16, cumulative = 3.166813e-16
ExecutionTime = 54.47 s  ClockTime = 60 s

Courant Number mean: 0.04046927 max: 0.5505045
Time = 0.256

PIMPLE: iteration 1
DILUPBiCGStab:  Solving for Ux, Initial residual = 0.1374035, Final residual = 1.327554e-06, No Iterations 2
DILUPBiCGStab:  Solving for Uy, Initial residual = 0.07628565, Final residual = 8.707606e-07, No Iterations 2
DILUPBiCGStab:  Solving for Uz, Initial residual = 0.1046597, Final residual = 7.112102e-07, No Iterations 2
GAMG:  Solving for p, Initial residual = 0.06247719, Final residual = 0.0004225917, No Iterations 7
GAMG:  Solving for p, Initial residual = 0.02762095, Final residual = 2.752043e-06, No Iterations 49
time step continuity errors : sum local = 3.913211e-08, global = -3.743242e-16, cumulative = -5.764291e-17
ExecutionTime = 55.27 s  ClockTime = 61 s

Courant Number mean: 0.04071221 max: 0.570613
Time = 0.26

PIMPLE: iteration 1
DILUPBiCGStab:  Solving for Ux, Initial residual = 0.1582945, Final residual = 1.829711e-06, No Iterations 2
DILUPBiCGStab:  Solving for Uy, Initial residual = 0.06648838, Final residual = 8.823646e-07, No Iterations 2
DILUPBiCGStab:  Solving for Uz, Initial residual = 0.1156708, Final residual = 9.325645e-07, No Iterations 2
GAMG:  Solving for p, Initial residual = 0.06477251, Final residual = 0.0005830379, No Iterations 8
GAMG:  Solving for p, Initial residual = 0.03018331, Final residual = 2.370206e-06, No Iterations 63
time step continuity errors : sum local = 3.974407e-08, global = 3.297911e-16, cumulative = 2.721482e-16
ExecutionTime = 56.01 s  ClockTime = 62 s

Courant Number mean: 0.04316396 max: 0.6096899
Time = 0.264

PIMPLE: iteration 1
DILUPBiCGStab:  Solving for Ux, Initial residual = 0.2498079, Final residual = 2.535162e-06, No Iterations 2
DILUPBiCGStab:  Solving for Uy, Initial residual = 0.07809464, Final residual = 9.693161e-07, No Iterations 2
DILUPBiCGStab:  Solving for Uz, Initial residual = 0.1622489, Final residual = 1.239273e-06, No Iterations 2
GAMG:  Solving for p, Initial residual = 0.2117523, Final residual = 0.001830439, No Iterations 8
GAMG:  Solving for p, Initial residual = 0.1461549, Final residual = 1.401018e-05, No Iterations 56
time step continuity errors : sum local = 1.513989e-07, global = -1.507944e-16, cumulative = 1.213537e-16
ExecutionTime = 56.81 s  ClockTime = 63 s

Courant Number mean: 0.04373371 max: 0.5973883
Time = 0.268

PIMPLE: iteration 1
DILUPBiCGStab:  Solving for Ux, Initial residual = 0.1694937, Final residual = 2.082851e-06, No Iterations 2
DILUPBiCGStab:  Solving for Uy, Initial residual = 0.05850383, Final residual = 7.077662e-07, No Iterations 2
DILUPBiCGStab:  Solving for Uz, Initial residual = 0.1047545, Final residual = 9.001277e-07, No Iterations 2
GAMG:  Solving for p, Initial residual = 0.1019111, Final residual = 0.0009699843, No Iterations 6
GAMG:  Solving for p, Initial residual = 0.04381305, Final residual = 4.259898e-06, No Iterations 78
time step continuity errors : sum local = 4.688727e-08, global = -7.151322e-17, cumulative = 4.984052e-17
ExecutionTime = 57.65 s  ClockTime = 64 s

Courant Number mean: 0.04617298 max: 0.6090358
Time = 0.272

PIMPLE: iteration 1
DILUPBiCGStab:  Solving for Ux, Initial residual = 0.288919, Final residual = 3.307651e-06, No Iterations 2
DILUPBiCGStab:  Solving for Uy, Initial residual = 0.05318737, Final residual = 6.73843e-07, No Iterations 2
DILUPBiCGStab:  Solving for Uz, Initial residual = 0.1512928, Final residual = 1.266703e-06, No Iterations 2
GAMG:  Solving for p, Initial residual = 0.1372869, Final residual = 0.001344923, No Iterations 10
GAMG:  Solving for p, Initial residual = 0.08280721, Final residual = 7.733433e-06, No Iterations 49
time step continuity errors : sum local = 7.052189e-08, global = 3.590689e-16, cumulative = 4.089094e-16
ExecutionTime = 58.31 s  ClockTime = 64 s

Courant Number mean: 0.04760438 max: 0.6110038
Time = 0.276

PIMPLE: iteration 1
DILUPBiCGStab:  Solving for Ux, Initial residual = 0.2356226, Final residual = 2.783724e-06, No Iterations 2
DILUPBiCGStab:  Solving for Uy, Initial residual = 0.04666644, Final residual = 5.446408e-07, No Iterations 2
DILUPBiCGStab:  Solving for Uz, Initial residual = 0.1110859, Final residual = 9.510872e-07, No Iterations 2
GAMG:  Solving for p, Initial residual = 0.2231072, Final residual = 0.001769352, No Iterations 10
GAMG:  Solving for p, Initial residual = 0.1414001, Final residual = 1.37317e-05, No Iterations 39
time step continuity errors : sum local = 7.616442e-08, global = -3.529326e-16, cumulative = 5.597678e-17
ExecutionTime = 59.03 s  ClockTime = 65 s

Courant Number mean: 0.04725722 max: 0.5958448
Time = 0.28

PIMPLE: iteration 1
DILUPBiCGStab:  Solving for Ux, Initial residual = 0.1394246, Final residual = 2.013059e-06, No Iterations 2
DILUPBiCGStab:  Solving for Uy, Initial residual = 0.04029611, Final residual = 5.625818e-07, No Iterations 2
DILUPBiCGStab:  Solving for Uz, Initial residual = 0.06822891, Final residual = 7.993624e-07, No Iterations 2
GAMG:  Solving for p, Initial residual = 0.1008433, Final residual = 0.0006676831, No Iterations 8
GAMG:  Solving for p, Initial residual = 0.02955383, Final residual = 2.750687e-06, No Iterations 68
time step continuity errors : sum local = 1.297205e-08, global = 3.035502e-16, cumulative = 3.59527e-16
ExecutionTime = 59.79 s  ClockTime = 66 s

Courant Number mean: 0.04782389 max: 0.5861374
Time = 0.284

PIMPLE: iteration 1
DILUPBiCGStab:  Solving for Ux, Initial residual = 0.1542266, Final residual = 1.999208e-06, No Iterations 2
DILUPBiCGStab:  Solving for Uy, Initial residual = 0.03402969, Final residual = 3.772418e-07, No Iterations 2
DILUPBiCGStab:  Solving for Uz, Initial residual = 0.07455199, Final residual = 7.088383e-07, No Iterations 2
GAMG:  Solving for p, Initial residual = 0.1957202, Final residual = 0.001582815, No Iterations 10
GAMG:  Solving for p, Initial residual = 0.1131621, Final residual = 1.127753e-05, No Iterations 56
time step continuity errors : sum local = 3.883494e-08, global = -1.983618e-16, cumulative = 1.611652e-16
ExecutionTime = 60.63 s  ClockTime = 67 s

Courant Number mean: 0.04729326 max: 0.5685617
Time = 0.288

PIMPLE: iteration 1
DILUPBiCGStab:  Solving for Ux, Initial residual = 0.08844266, Final residual = 1.421327e-06, No Iterations 2
DILUPBiCGStab:  Solving for Uy, Initial residual = 0.03150737, Final residual = 4.822486e-07, No Iterations 2
DILUPBiCGStab:  Solving for Uz, Initial residual = 0.04876354, Final residual = 6.726176e-07, No Iterations 2
GAMG:  Solving for p, Initial residual = 0.09703543, Final residual = 0.0005622815, No Iterations 3
GAMG:  Solving for p, Initial residual = 0.0127657, Final residual = 1.060949e-06, No Iterations 23
time step continuity errors : sum local = 2.747496e-09, global = -3.10779e-16, cumulative = -1.496138e-16
ExecutionTime = 61.16 s  ClockTime = 68 s

Courant Number mean: 0.04689719 max: 0.5524415
Time = 0.292

PIMPLE: iteration 1
DILUPBiCGStab:  Solving for Ux, Initial residual = 0.0935716, Final residual = 1.464196e-06, No Iterations 2
DILUPBiCGStab:  Solving for Uy, Initial residual = 0.02843211, Final residual = 4.512246e-07, No Iterations 2
DILUPBiCGStab:  Solving for Uz, Initial residual = 0.05311304, Final residual = 6.812796e-07, No Iterations 2
GAMG:  Solving for p, Initial residual = 0.2881951, Final residual = 0.002623068, No Iterations 10
GAMG:  Solving for p, Initial residual = 0.1151605, Final residual = 1.067054e-05, No Iterations 42
time step continuity errors : sum local = 5.198267e-08, global = 2.708795e-17, cumulative = -1.225258e-16
ExecutionTime = 61.87 s  ClockTime = 68 s

Courant Number mean: 0.04866373 max: 0.5509656
Time = 0.296

PIMPLE: iteration 1
DILUPBiCGStab:  Solving for Ux, Initial residual = 0.1262426, Final residual = 1.47828e-06, No Iterations 2
DILUPBiCGStab:  Solving for Uy, Initial residual = 0.03352406, Final residual = 2.943284e-07, No Iterations 2
DILUPBiCGStab:  Solving for Uz, Initial residual = 0.07024398, Final residual = 5.867338e-07, No Iterations 2
GAMG:  Solving for p, Initial residual = 0.578545, Final residual = 0.005614688, No Iterations 8
GAMG:  Solving for p, Initial residual = 0.4921591, Final residual = 3.217996e-05, No Iterations 43
time step continuity errors : sum local = 7.846952e-08, global = 1.530241e-16, cumulative = 3.049822e-17
ExecutionTime = 62.67 s  ClockTime = 69 s

Courant Number mean: 0.04575736 max: 0.5192643
Time = 0.3

PIMPLE: iteration 1
DILUPBiCGStab:  Solving for Ux, Initial residual = 0.06599298, Final residual = 4.962318e-07, No Iterations 2
DILUPBiCGStab:  Solving for Uy, Initial residual = 0.04390993, Final residual = 7.00369e-07, No Iterations 2
DILUPBiCGStab:  Solving for Uz, Initial residual = 0.04202491, Final residual = 7.518174e-07, No Iterations 2
GAMG:  Solving for p, Initial residual = 0.2276277, Final residual = 0.001212161, No Iterations 13
GAMG:  Solving for p, Initial residual = 0.1066741, Final residual = 1.050219e-05, No Iterations 51
time step continuity errors : sum local = 1.493002e-08, global = 3.051425e-17, cumulative = 6.101247e-17
ExecutionTime = 63.33 s  ClockTime = 70 s

Courant Number mean: 0.04367708 max: 0.4939627
Time = 0.304

PIMPLE: iteration 1
DILUPBiCGStab:  Solving for Ux, Initial residual = 0.05692494, Final residual = 7.776331e-07, No Iterations 2
DILUPBiCGStab:  Solving for Uy, Initial residual = 0.03850113, Final residual = 6.900483e-07, No Iterations 2
DILUPBiCGStab:  Solving for Uz, Initial residual = 0.03864923, Final residual = 7.729355e-07, No Iterations 2
GAMG:  Solving for p, Initial residual = 0.8402239, Final residual = 0.007853976, No Iterations 10
GAMG:  Solving for p, Initial residual = 0.255871, Final residual = 1.845474e-05, No Iterations 45
time step continuity errors : sum local = 1.152076e-07, global = -2.72596e-16, cumulative = -2.115835e-16
ExecutionTime = 64.12 s  ClockTime = 71 s

Courant Number mean: 0.04787549 max: 0.5100767
Time = 0.308

PIMPLE: iteration 1
DILUPBiCGStab:  Solving for Ux, Initial residual = 0.1634248, Final residual = 1.641495e-06, No Iterations 2
DILUPBiCGStab:  Solving for Uy, Initial residual = 0.05609192, Final residual = 5.916956e-07, No Iterations 2
DILUPBiCGStab:  Solving for Uz, Initial residual = 0.09755641, Final residual = 7.342971e-07, No Iterations 2
GAMG:  Solving for p, Initial residual = 0.5918619, Final residual = 0.00575728, No Iterations 10
GAMG:  Solving for p, Initial residual = 0.6091989, Final residual = 5.38179e-05, No Iterations 43
time step continuity errors : sum local = 1.601486e-07, global = 9.03263e-17, cumulative = -1.212572e-16
ExecutionTime = 64.73 s  ClockTime = 72 s

Courant Number mean: 0.0451207 max: 0.482053
Time = 0.312

PIMPLE: iteration 1
DILUPBiCGStab:  Solving for Ux, Initial residual = 0.05483112, Final residual = 3.735959e-07, No Iterations 2
DILUPBiCGStab:  Solving for Uy, Initial residual = 0.04272977, Final residual = 6.205899e-07, No Iterations 2
DILUPBiCGStab:  Solving for Uz, Initial residual = 0.03818076, Final residual = 5.917441e-07, No Iterations 2
GAMG:  Solving for p, Initial residual = 0.250839, Final residual = 0.002449156, No Iterations 7
GAMG:  Solving for p, Initial residual = 0.1102918, Final residual = 9.800329e-06, No Iterations 84
time step continuity errors : sum local = 1.341565e-08, global = 1.801507e-16, cumulative = 5.889344e-17
ExecutionTime = 65.61 s  ClockTime = 73 s

Courant Number mean: 0.0431943 max: 0.4616395
Time = 0.316

PIMPLE: iteration 1
DILUPBiCGStab:  Solving for Ux, Initial residual = 0.04067969, Final residual = 5.019356e-07, No Iterations 2
DILUPBiCGStab:  Solving for Uy, Initial residual = 0.03305754, Final residual = 5.380921e-07, No Iterations 2
DILUPBiCGStab:  Solving for Uz, Initial residual = 0.0307085, Final residual = 5.957684e-07, No Iterations 2
GAMG:  Solving for p, Initial residual = 0.8188102, Final residual = 0.007444628, No Iterations 10
GAMG:  Solving for p, Initial residual = 0.2617399, Final residual = 1.719616e-05, No Iterations 33
time step continuity errors : sum local = 8.265215e-08, global = 1.300072e-16, cumulative = 1.889007e-16
ExecutionTime = 66.19 s  ClockTime = 73 s

Courant Number mean: 0.04619863 max: 0.4701916
Time = 0.32

PIMPLE: iteration 1
DILUPBiCGStab:  Solving for Ux, Initial residual = 0.1279256, Final residual = 1.315088e-06, No Iterations 2
DILUPBiCGStab:  Solving for Uy, Initial residual = 0.04162842, Final residual = 4.677543e-07, No Iterations 2
DILUPBiCGStab:  Solving for Uz, Initial residual = 0.08081532, Final residual = 5.796402e-07, No Iterations 2
GAMG:  Solving for p, Initial residual = 0.1325495, Final residual = 0.001262886, No Iterations 8
GAMG:  Solving for p, Initial residual = 0.0753044, Final residual = 6.51324e-06, No Iterations 44
time step continuity errors : sum local = 2.649236e-08, global = -4.527293e-16, cumulative = -2.638286e-16
ExecutionTime = 66.89 s  ClockTime = 74 s

Courant Number mean: 0.04771229 max: 0.4717932
Time = 0.324

PIMPLE: iteration 1
DILUPBiCGStab:  Solving for Ux, Initial residual = 0.07937292, Final residual = 8.637115e-07, No Iterations 2
DILUPBiCGStab:  Solving for Uy, Initial residual = 0.02130875, Final residual = 2.192893e-07, No Iterations 2
DILUPBiCGStab:  Solving for Uz, Initial residual = 0.05307493, Final residual = 3.82881e-07, No Iterations 2
GAMG:  Solving for p, Initial residual = 0.09833838, Final residual = 0.0008818245, No Iterations 7
GAMG:  Solving for p, Initial residual = 0.05339185, Final residual = 2.370386e-05, No Iterations 100
time step continuity errors : sum local = 7.653742e-08, global = 3.197652e-16, cumulative = 5.593662e-17
ExecutionTime = 67.81 s  ClockTime = 75 s

Courant Number mean: 0.04853396 max: 0.4696896
Time = 0.328

PIMPLE: iteration 1
DILUPBiCGStab:  Solving for Ux, Initial residual = 0.05325725, Final residual = 6.127608e-07, No Iterations 2
DILUPBiCGStab:  Solving for Uy, Initial residual = 0.01798922, Final residual = 1.757166e-07, No Iterations 2
DILUPBiCGStab:  Solving for Uz, Initial residual = 0.0373937, Final residual = 2.792435e-07, No Iterations 2
GAMG:  Solving for p, Initial residual = 0.2602271, Final residual = 0.002298181, No Iterations 7
GAMG:  Solving for p, Initial residual = 0.1914677, Final residual = 0.0001517343, No Iterations 100
time step continuity errors : sum local = 2.828505e-07, global = 4.691546e-17, cumulative = 1.028521e-16
ExecutionTime = 68.92 s  ClockTime = 76 s

Courant Number mean: 0.04801523 max: 0.4605709
Time = 0.332

PIMPLE: iteration 1
DILUPBiCGStab:  Solving for Ux, Initial residual = 0.01882066, Final residual = 3.459325e-07, No Iterations 2
DILUPBiCGStab:  Solving for Uy, Initial residual = 0.0201721, Final residual = 2.708201e-07, No Iterations 2
DILUPBiCGStab:  Solving for Uz, Initial residual = 0.0166499, Final residual = 2.504165e-07, No Iterations 2
GAMG:  Solving for p, Initial residual = 0.4971864, Final residual = 0.003340334, No Iterations 8
GAMG:  Solving for p, Initial residual = 0.2967322, Final residual = 0.0004946262, No Iterations 100
time step continuity errors : sum local = 7.002951e-07, global = 2.360419e-16, cumulative = 3.388939e-16
ExecutionTime = 69.97 s  ClockTime = 77 s

Courant Number mean: 0.0461896 max: 0.444187
Time = 0.336

PIMPLE: iteration 1
DILUPBiCGStab:  Solving for Ux, Initial residual = 0.02028859, Final residual = 2.227888e-07, No Iterations 2
DILUPBiCGStab:  Solving for Uy, Initial residual = 0.02697478, Final residual = 4.060368e-07, No Iterations 2
DILUPBiCGStab:  Solving for Uz, Initial residual = 0.01903823, Final residual = 3.761214e-07, No Iterations 2
GAMG:  Solving for p, Initial residual = 0.7214001, Final residual = 0.004171116, No Iterations 12
GAMG:  Solving for p, Initial residual = 0.2718094, Final residual = 2.599238e-05, No Iterations 39
time step continuity errors : sum local = 6.968186e-08, global = -3.414677e-17, cumulative = 3.047472e-16
ExecutionTime = 70.71 s  ClockTime = 78 s

Courant Number mean: 0.04716549 max: 0.4433043
Time = 0.34

PIMPLE: iteration 1
DILUPBiCGStab:  Solving for Ux, Initial residual = 0.06090284, Final residual = 7.476069e-07, No Iterations 2
DILUPBiCGStab:  Solving for Uy, Initial residual = 0.02604789, Final residual = 2.573241e-07, No Iterations 2
DILUPBiCGStab:  Solving for Uz, Initial residual = 0.04404095, Final residual = 3.335693e-07, No Iterations 2
GAMG:  Solving for p, Initial residual = 0.3853337, Final residual = 0.002787902, No Iterations 7
GAMG:  Solving for p, Initial residual = 0.1366264, Final residual = 1.260774e-05, No Iterations 79
time step continuity errors : sum local = 8.216765e-08, global = -1.780376e-16, cumulative = 1.267096e-16
ExecutionTime = 71.59 s  ClockTime = 79 s

Courant Number mean: 0.05161914 max: 0.4617205
Time = 0.344

PIMPLE: iteration 1
DILUPBiCGStab:  Solving for Ux, Initial residual = 0.1035603, Final residual = 1.130261e-06, No Iterations 2
DILUPBiCGStab:  Solving for Uy, Initial residual = 0.04900804, Final residual = 6.613959e-07, No Iterations 2
DILUPBiCGStab:  Solving for Uz, Initial residual = 0.07399368, Final residual = 5.665444e-07, No Iterations 2
GAMG:  Solving for p, Initial residual = 0.1011093, Final residual = 0.0008377794, No Iterations 7
GAMG:  Solving for p, Initial residual = 0.05426788, Final residual = 4.772529e-06, No Iterations 66
time step continuity errors : sum local = 2.785509e-08, global = 8.959278e-17, cumulative = 2.163024e-16
ExecutionTime = 72.37 s  ClockTime = 80 s

Courant Number mean: 0.05450611 max: 0.4732317
Time = 0.348

PIMPLE: iteration 1
DILUPBiCGStab:  Solving for Ux, Initial residual = 0.06519658, Final residual = 7.28732e-07, No Iterations 2
DILUPBiCGStab:  Solving for Uy, Initial residual = 0.03174374, Final residual = 4.024176e-07, No Iterations 2
DILUPBiCGStab:  Solving for Uz, Initial residual = 0.04750265, Final residual = 3.654229e-07, No Iterations 2
GAMG:  Solving for p, Initial residual = 0.3703272, Final residual = 0.002689082, No Iterations 7
GAMG:  Solving for p, Initial residual = 0.3403594, Final residual = 3.166729e-05, No Iterations 80
time step continuity errors : sum local = 8.229845e-08, global = -2.755423e-16, cumulative = -5.923995e-17
ExecutionTime = 73.28 s  ClockTime = 81 s

Courant Number mean: 0.05388858 max: 0.4649431
Time = 0.352

PIMPLE: iteration 1
DILUPBiCGStab:  Solving for Ux, Initial residual = 0.01261179, Final residual = 2.481728e-07, No Iterations 2
DILUPBiCGStab:  Solving for Uy, Initial residual = 0.02293955, Final residual = 2.52899e-07, No Iterations 2
DILUPBiCGStab:  Solving for Uz, Initial residual = 0.0122888, Final residual = 1.900355e-07, No Iterations 2
GAMG:  Solving for p, Initial residual = 0.5012715, Final residual = 0.004920773, No Iterations 6
GAMG:  Solving for p, Initial residual = 0.2911856, Final residual = 2.552378e-05, No Iterations 41
time step continuity errors : sum local = 3.443229e-08, global = -1.676067e-16, cumulative = -2.268467e-16
ExecutionTime = 74 s  ClockTime = 82 s

Courant Number mean: 0.05196327 max: 0.4495875
Time = 0.356

PIMPLE: iteration 1
DILUPBiCGStab:  Solving for Ux, Initial residual = 0.01260012, Final residual = 1.319977e-07, No Iterations 2
DILUPBiCGStab:  Solving for Uy, Initial residual = 0.02535607, Final residual = 3.889082e-07, No Iterations 2
DILUPBiCGStab:  Solving for Uz, Initial residual = 0.01376124, Final residual = 2.782135e-07, No Iterations 2
GAMG:  Solving for p, Initial residual = 0.6385514, Final residual = 0.004322181, No Iterations 10
GAMG:  Solving for p, Initial residual = 0.2742895, Final residual = 2.572366e-05, No Iterations 49
time step continuity errors : sum local = 4.785713e-08, global = 3.701855e-16, cumulative = 1.433388e-16
ExecutionTime = 74.74 s  ClockTime = 83 s

Courant Number mean: 0.05221477 max: 0.4457872
Time = 0.36

PIMPLE: iteration 1
DILUPBiCGStab:  Solving for Ux, Initial residual = 0.02242903, Final residual = 2.906669e-07, No Iterations 2
DILUPBiCGStab:  Solving for Uy, Initial residual = 0.01235555, Final residual = 1.12079e-07, No Iterations 2
DILUPBiCGStab:  Solving for Uz, Initial residual = 0.01778943, Final residual = 1.462995e-07, No Iterations 2
GAMG:  Solving for p, Initial residual = 0.1761273, Final residual = 0.001313346, No Iterations 7
GAMG:  Solving for p, Initial residual = 0.1163478, Final residual = 1.133551e-05, No Iterations 51
time step continuity errors : sum local = 1.629828e-08, global = 2.360926e-17, cumulative = 1.669481e-16
ExecutionTime = 75.44 s  ClockTime = 84 s

Courant Number mean: 0.05179857 max: 0.4384782
Time = 0.364

PIMPLE: iteration 1
DILUPBiCGStab:  Solving for Ux, Initial residual = 0.01652229, Final residual = 2.589998e-07, No Iterations 2
DILUPBiCGStab:  Solving for Uy, Initial residual = 0.01371004, Final residual = 2.110412e-07, No Iterations 2
DILUPBiCGStab:  Solving for Uz, Initial residual = 0.01487266, Final residual = 1.837387e-07, No Iterations 2
GAMG:  Solving for p, Initial residual = 0.4322306, Final residual = 0.002600178, No Iterations 10
GAMG:  Solving for p, Initial residual = 0.1566881, Final residual = 1.426377e-05, No Iterations 59
time step continuity errors : sum local = 4.756553e-08, global = -1.606133e-16, cumulative = 6.334778e-18
ExecutionTime = 76.19 s  ClockTime = 85 s

Courant Number mean: 0.05350456 max: 0.4428169
Time = 0.368

PIMPLE: iteration 1
DILUPBiCGStab:  Solving for Ux, Initial residual = 0.03710776, Final residual = 4.198524e-07, No Iterations 2
DILUPBiCGStab:  Solving for Uy, Initial residual = 0.02215169, Final residual = 2.304708e-07, No Iterations 2
DILUPBiCGStab:  Solving for Uz, Initial residual = 0.02766098, Final residual = 1.978455e-07, No Iterations 2
GAMG:  Solving for p, Initial residual = 0.454746, Final residual = 0.003332666, No Iterations 7
GAMG:  Solving for p, Initial residual = 0.4674294, Final residual = 4.584559e-05, No Iterations 65
time step continuity errors : sum local = 6.880287e-08, global = 1.549755e-16, cumulative = 1.613103e-16
ExecutionTime = 76.93 s  ClockTime = 85 s

Courant Number mean: 0.05239596 max: 0.4322435
Time = 0.372

PIMPLE: iteration 1
DILUPBiCGStab:  Solving for Ux, Initial residual = 0.006980262, Final residual = 8.753811e-08, No Iterations 2
DILUPBiCGStab:  Solving for Uy, Initial residual = 0.02081435, Final residual = 2.514417e-07, No Iterations 2
DILUPBiCGStab:  Solving for Uz, Initial residual = 0.009407917, Final residual = 1.699085e-07, No Iterations 2
GAMG:  Solving for p, Initial residual = 0.6595042, Final residual = 0.004395046, No Iterations 8
GAMG:  Solving for p, Initial residual = 0.2170975, Final residual = 1.652346e-05, No Iterations 60
time step continuity errors : sum local = 4.187412e-08, global = -3.942274e-16, cumulative = -2.329172e-16
ExecutionTime = 77.71 s  ClockTime = 86 s

Courant Number mean: 0.04930834 max: 0.4111168
Time = 0.376

PIMPLE: iteration 1
DILUPBiCGStab:  Solving for Ux, Initial residual = 0.0298515, Final residual = 2.457359e-07, No Iterations 2
DILUPBiCGStab:  Solving for Uy, Initial residual = 0.03876561, Final residual = 5.061714e-07, No Iterations 2
DILUPBiCGStab:  Solving for Uz, Initial residual = 0.02611566, Final residual = 3.130872e-07, No Iterations 2
GAMG:  Solving for p, Initial residual = 0.6689288, Final residual = 0.004899714, No Iterations 7
GAMG:  Solving for p, Initial residual = 0.4500804, Final residual = 3.35002e-05, No Iterations 58
time step continuity errors : sum local = 6.160788e-08, global = 2.484578e-16, cumulative = 1.554066e-17
ExecutionTime = 78.43 s  ClockTime = 87 s

Courant Number mean: 0.04975248 max: 0.4086023
Time = 0.38

PIMPLE: iteration 1
DILUPBiCGStab:  Solving for Ux, Initial residual = 0.01783969, Final residual = 2.260613e-07, No Iterations 2
DILUPBiCGStab:  Solving for Uy, Initial residual = 0.01730881, Final residual = 1.082362e-07, No Iterations 2
DILUPBiCGStab:  Solving for Uz, Initial residual = 0.01380058, Final residual = 1.055869e-07, No Iterations 2
GAMG:  Solving for p, Initial residual = 0.6044883, Final residual = 0.004898917, No Iterations 7
GAMG:  Solving for p, Initial residual = 0.4077663, Final residual = 4.043918e-05, No Iterations 66
time step continuity errors : sum local = 5.206204e-08, global = 1.021122e-16, cumulative = 1.176529e-16
ExecutionTime = 79.19 s  ClockTime = 88 s

Courant Number mean: 0.04814242 max: 0.3956142
Time = 0.384

PIMPLE: iteration 1
DILUPBiCGStab:  Solving for Ux, Initial residual = 0.01184149, Final residual = 7.597933e-08, No Iterations 2
DILUPBiCGStab:  Solving for Uy, Initial residual = 0.01975545, Final residual = 2.472136e-07, No Iterations 2
DILUPBiCGStab:  Solving for Uz, Initial residual = 0.01204316, Final residual = 1.83563e-07, No Iterations 2
GAMG:  Solving for p, Initial residual = 0.3195626, Final residual = 0.002575469, No Iterations 10
GAMG:  Solving for p, Initial residual = 0.2429161, Final residual = 1.888488e-05, No Iterations 34
time step continuity errors : sum local = 1.329272e-08, global = -5.645223e-17, cumulative = 6.120064e-17
ExecutionTime = 79.81 s  ClockTime = 89 s

Courant Number mean: 0.04728547 max: 0.3864887
Time = 0.388

PIMPLE: iteration 1
DILUPBiCGStab:  Solving for Ux, Initial residual = 0.003210457, Final residual = 6.520439e-08, No Iterations 2
DILUPBiCGStab:  Solving for Uy, Initial residual = 0.01059606, Final residual = 1.296001e-07, No Iterations 2
DILUPBiCGStab:  Solving for Uz, Initial residual = 0.005728719, Final residual = 1.327042e-07, No Iterations 2
GAMG:  Solving for p, Initial residual = 0.05487786, Final residual = 0.0003289877, No Iterations 4
GAMG:  Solving for p, Initial residual = 0.008378659, Final residual = 9.713091e-07, No Iterations 76
time step continuity errors : sum local = 5.552469e-10, global = -9.261292e-17, cumulative = -3.141227e-17
ExecutionTime = 80.6 s  ClockTime = 90 s

Courant Number mean: 0.04646663 max: 0.3786258
Time = 0.392

PIMPLE: iteration 1
DILUPBiCGStab:  Solving for Ux, Initial residual = 0.008202, Final residual = 6.388536e-08, No Iterations 2
DILUPBiCGStab:  Solving for Uy, Initial residual = 0.01568344, Final residual = 1.662793e-07, No Iterations 2
DILUPBiCGStab:  Solving for Uz, Initial residual = 0.009686397, Final residual = 1.256757e-07, No Iterations 2
GAMG:  Solving for p, Initial residual = 0.749908, Final residual = 0.007411819, No Iterations 10
GAMG:  Solving for p, Initial residual = 0.2201941, Final residual = 1.760526e-05, No Iterations 44
time step continuity errors : sum local = 5.567809e-08, global = -1.70757e-16, cumulative = -2.021693e-16
ExecutionTime = 81.31 s  ClockTime = 90 s

Courant Number mean: 0.04301029 max: 0.3584904
Time = 0.396

PIMPLE: iteration 1
DILUPBiCGStab:  Solving for Ux, Initial residual = 0.05374069, Final residual = 3.362536e-07, No Iterations 2
DILUPBiCGStab:  Solving for Uy, Initial residual = 0.04721799, Final residual = 4.746591e-07, No Iterations 2
DILUPBiCGStab:  Solving for Uz, Initial residual = 0.04400574, Final residual = 2.865549e-07, No Iterations 2
GAMG:  Solving for p, Initial residual = 0.1195091, Final residual = 0.0008984014, No Iterations 6
GAMG:  Solving for p, Initial residual = 0.04401793, Final residual = 3.668024e-06, No Iterations 62
time step continuity errors : sum local = 1.617937e-08, global = 5.58607e-17, cumulative = -1.463086e-16
ExecutionTime = 82.23 s  ClockTime = 91 s

Courant Number mean: 0.03900557 max: 0.3351983
Time = 0.4

PIMPLE: iteration 1
DILUPBiCGStab:  Solving for Ux, Initial residual = 0.07790988, Final residual = 4.544454e-07, No Iterations 2
DILUPBiCGStab:  Solving for Uy, Initial residual = 0.05564669, Final residual = 5.055867e-07, No Iterations 2
DILUPBiCGStab:  Solving for Uz, Initial residual = 0.06209036, Final residual = 3.364294e-07, No Iterations 2
GAMG:  Solving for p, Initial residual = 0.1388043, Final residual = 0.001263372, No Iterations 6
GAMG:  Solving for p, Initial residual = 0.05928929, Final residual = 3.454606e-06, No Iterations 77
time step continuity errors : sum local = 2.171097e-08, global = 3.571077e-16, cumulative = 2.107991e-16
ExecutionTime = 83.21 s  ClockTime = 93 s

Courant Number mean: 0.03385906 max: 0.3067776
Time = 0.404

PIMPLE: iteration 1
DILUPBiCGStab:  Solving for Ux, Initial residual = 0.1255707, Final residual = 6.795308e-07, No Iterations 2
DILUPBiCGStab:  Solving for Uy, Initial residual = 0.07406127, Final residual = 5.910061e-07, No Iterations 2
DILUPBiCGStab:  Solving for Uz, Initial residual = 0.09633949, Final residual = 4.437182e-07, No Iterations 2
GAMG:  Solving for p, Initial residual = 0.05778969, Final residual = 0.0004897244, No Iterations 11
GAMG:  Solving for p, Initial residual = 0.02847872, Final residual = 2.447277e-06, No Iterations 48
time step continuity errors : sum local = 1.383098e-08, global = -2.340128e-16, cumulative = -2.321372e-17
ExecutionTime = 84.06 s  ClockTime = 93 s

Courant Number mean: 0.02957206 max: 0.2816024
Time = 0.408

PIMPLE: iteration 1
DILUPBiCGStab:  Solving for Ux, Initial residual = 0.1153045, Final residual = 7.014515e-07, No Iterations 2
DILUPBiCGStab:  Solving for Uy, Initial residual = 0.07251634, Final residual = 5.613911e-07, No Iterations 2
DILUPBiCGStab:  Solving for Uz, Initial residual = 0.08472189, Final residual = 4.496701e-07, No Iterations 2
GAMG:  Solving for p, Initial residual = 0.5335406, Final residual = 0.003756955, No Iterations 7
GAMG:  Solving for p, Initial residual = 0.6192047, Final residual = 5.715739e-05, No Iterations 55
time step continuity errors : sum local = 1.161246e-07, global = 5.302683e-17, cumulative = 2.981311e-17
ExecutionTime = 84.91 s  ClockTime = 94 s

Courant Number mean: 0.02993031 max: 0.278419
Time = 0.412

PIMPLE: iteration 1
DILUPBiCGStab:  Solving for Ux, Initial residual = 0.0190658, Final residual = 1.601548e-07, No Iterations 2
DILUPBiCGStab:  Solving for Uy, Initial residual = 0.03979228, Final residual = 1.812137e-07, No Iterations 2
DILUPBiCGStab:  Solving for Uz, Initial residual = 0.01622233, Final residual = 7.815166e-08, No Iterations 2
GAMG:  Solving for p, Initial residual = 0.3944128, Final residual = 0.003437619, No Iterations 3
GAMG:  Solving for p, Initial residual = 0.07260881, Final residual = 6.183627e-06, No Iterations 57
time step continuity errors : sum local = 5.517182e-09, global = 2.43909e-16, cumulative = 2.737221e-16
ExecutionTime = 85.69 s  ClockTime = 95 s

Courant Number mean: 0.03018966 max: 0.275601
Time = 0.416

PIMPLE: iteration 1
DILUPBiCGStab:  Solving for Ux, Initial residual = 0.01690546, Final residual = 1.551048e-07, No Iterations 2
DILUPBiCGStab:  Solving for Uy, Initial residual = 0.02300179, Final residual = 1.390646e-07, No Iterations 2
DILUPBiCGStab:  Solving for Uz, Initial residual = 0.01390056, Final residual = 7.195415e-08, No Iterations 2
GAMG:  Solving for p, Initial residual = 0.8025651, Final residual = 0.007596444, No Iterations 10
GAMG:  Solving for p, Initial residual = 0.3149854, Final residual = 3.057532e-05, No Iterations 42
time step continuity errors : sum local = 5.0239e-08, global = -4.187963e-16, cumulative = -1.450743e-16
ExecutionTime = 86.33 s  ClockTime = 96 s

Courant Number mean: 0.02849161 max: 0.2638034
Time = 0.42

PIMPLE: iteration 1
DILUPBiCGStab:  Solving for Ux, Initial residual = 0.04195886, Final residual = 2.097674e-07, No Iterations 2
DILUPBiCGStab:  Solving for Uy, Initial residual = 0.02871294, Final residual = 1.945809e-07, No Iterations 2
DILUPBiCGStab:  Solving for Uz, Initial residual = 0.03206625, Final residual = 1.705235e-07, No Iterations 2
GAMG:  Solving for p, Initial residual = 0.1994723, Final residual = 0.00173812, No Iterations 10
GAMG:  Solving for p, Initial residual = 0.1386929, Final residual = 1.190319e-05, No Iterations 51
time step continuity errors : sum local = 1.434209e-08, global = 2.888359e-16, cumulative = 1.437616e-16
ExecutionTime = 86.99 s  ClockTime = 97 s

Courant Number mean: 0.02751517 max: 0.2553599
Time = 0.424

PIMPLE: iteration 1
DILUPBiCGStab:  Solving for Ux, Initial residual = 0.02159513, Final residual = 1.034587e-07, No Iterations 2
DILUPBiCGStab:  Solving for Uy, Initial residual = 0.01840662, Final residual = 1.516231e-07, No Iterations 2
DILUPBiCGStab:  Solving for Uz, Initial residual = 0.01738305, Final residual = 1.239156e-07, No Iterations 2
GAMG:  Solving for p, Initial residual = 0.387469, Final residual = 0.003211872, No Iterations 8
GAMG:  Solving for p, Initial residual = 0.3549856, Final residual = 3.414018e-05, No Iterations 60
time step continuity errors : sum local = 1.683067e-08, global = -3.963819e-17, cumulative = 1.041235e-16
ExecutionTime = 87.77 s  ClockTime = 98 s

Courant Number mean: 0.02721567 max: 0.2503359
Time = 0.428

PIMPLE: iteration 1
DILUPBiCGStab:  Solving for Ux, Initial residual = 0.007231749, Final residual = 5.90105e-08, No Iterations 2
DILUPBiCGStab:  Solving for Uy, Initial residual = 0.01834419, Final residual = 1.349871e-07, No Iterations 2
DILUPBiCGStab:  Solving for Uz, Initial residual = 0.008384576, Final residual = 8.493757e-08, No Iterations 2
GAMG:  Solving for p, Initial residual = 0.768008, Final residual = 0.007439898, No Iterations 6
GAMG:  Solving for p, Initial residual = 0.2327964, Final residual = 2.021767e-05, No Iterations 58
time step continuity errors : sum local = 3.029571e-08, global = -9.686793e-17, cumulative = 7.25552e-18
ExecutionTime = 88.64 s  ClockTime = 99 s

Courant Number mean: 0.02826187 max: 0.2518074
Time = 0.432

PIMPLE: iteration 1
DILUPBiCGStab:  Solving for Ux, Initial residual = 0.03501442, Final residual = 2.297626e-07, No Iterations 2
DILUPBiCGStab:  Solving for Uy, Initial residual = 0.02866758, Final residual = 1.769697e-07, No Iterations 2
DILUPBiCGStab:  Solving for Uz, Initial residual = 0.02469515, Final residual = 1.008017e-07, No Iterations 2
GAMG:  Solving for p, Initial residual = 0.4958353, Final residual = 0.004668898, No Iterations 10
GAMG:  Solving for p, Initial residual = 0.5669992, Final residual = 4.560984e-05, No Iterations 38
time step continuity errors : sum local = 2.694567e-08, global = 2.443553e-17, cumulative = 3.169105e-17
ExecutionTime = 89.28 s  ClockTime = 99 s

Courant Number mean: 0.02789295 max: 0.2473502
Time = 0.436

PIMPLE: iteration 1
DILUPBiCGStab:  Solving for Ux, Initial residual = 0.01456111, Final residual = 7.063223e-08, No Iterations 2
DILUPBiCGStab:  Solving for Uy, Initial residual = 0.02219446, Final residual = 1.322418e-07, No Iterations 2
DILUPBiCGStab:  Solving for Uz, Initial residual = 0.01451917, Final residual = 7.819612e-08, No Iterations 2
GAMG:  Solving for p, Initial residual = 0.8979691, Final residual = 0.0089041, No Iterations 6
GAMG:  Solving for p, Initial residual = 0.2342821, Final residual = 2.193801e-05, No Iterations 53
time step continuity errors : sum local = 8.253813e-08, global = 2.880306e-16, cumulative = 3.197217e-16
ExecutionTime = 90.07 s  ClockTime = 100 s

Courant Number mean: 0.02432341 max: 0.2279535
Time = 0.44

PIMPLE: iteration 1
DILUPBiCGStab:  Solving for Ux, Initial residual = 0.1270516, Final residual = 5.98039e-07, No Iterations 2
DILUPBiCGStab:  Solving for Uy, Initial residual = 0.0801771, Final residual = 4.956082e-07, No Iterations 2
DILUPBiCGStab:  Solving for Uz, Initial residual = 0.0919239, Final residual = 3.47019e-07, No Iterations 2
GAMG:  Solving for p, Initial residual = 0.1721601, Final residual = 0.001472272, No Iterations 8
GAMG:  Solving for p, Initial residual = 0.1066658, Final residual = 1.027012e-05, No Iterations 66
time step continuity errors : sum local = 3.522607e-08, global = -3.047056e-16, cumulative = 1.501601e-17
ExecutionTime = 90.98 s  ClockTime = 101 s

Courant Number mean: 0.0221518 max: 0.2154513
Time = 0.444

PIMPLE: iteration 1
DILUPBiCGStab:  Solving for Ux, Initial residual = 0.0752592, Final residual = 4.781984e-07, No Iterations 2
DILUPBiCGStab:  Solving for Uy, Initial residual = 0.05859688, Final residual = 4.177991e-07, No Iterations 2
DILUPBiCGStab:  Solving for Uz, Initial residual = 0.05356902, Final residual = 3.103523e-07, No Iterations 2
GAMG:  Solving for p, Initial residual = 0.7867, Final residual = 0.006569511, No Iterations 8
GAMG:  Solving for p, Initial residual = 0.4075086, Final residual = 3.57706e-05, No Iterations 41
time step continuity errors : sum local = 1.043825e-07, global = 1.112025e-16, cumulative = 1.262185e-16
ExecutionTime = 91.6 s  ClockTime = 102 s

Courant Number mean: 0.02461986 max: 0.2224548
Time = 0.448

PIMPLE: iteration 1
DILUPBiCGStab:  Solving for Ux, Initial residual = 0.09801317, Final residual = 6.562766e-07, No Iterations 2
DILUPBiCGStab:  Solving for Uy, Initial residual = 0.07401996, Final residual = 4.943569e-07, No Iterations 2
DILUPBiCGStab:  Solving for Uz, Initial residual = 0.06994454, Final residual = 3.006676e-07, No Iterations 2
GAMG:  Solving for p, Initial residual = 0.2854748, Final residual = 0.002351083, No Iterations 6
GAMG:  Solving for p, Initial residual = 0.09949671, Final residual = 9.528653e-06, No Iterations 73
time step continuity errors : sum local = 5.400654e-08, global = -1.134349e-16, cumulative = 1.278357e-17
ExecutionTime = 92.38 s  ClockTime = 103 s

Courant Number mean: 0.02910668 max: 0.2405669
Time = 0.452

PIMPLE: iteration 1
DILUPBiCGStab:  Solving for Ux, Initial residual = 0.1088204, Final residual = 6.658425e-07, No Iterations 2
DILUPBiCGStab:  Solving for Uy, Initial residual = 0.08105079, Final residual = 5.765285e-07, No Iterations 2
DILUPBiCGStab:  Solving for Uz, Initial residual = 0.07928059, Final residual = 3.296142e-07, No Iterations 2
GAMG:  Solving for p, Initial residual = 0.5039724, Final residual = 0.003263888, No Iterations 8
GAMG:  Solving for p, Initial residual = 0.6145837, Final residual = 0.0004374311, No Iterations 100
time step continuity errors : sum local = 8.513299e-07, global = 9.834449e-17, cumulative = 1.111281e-16
ExecutionTime = 93.29 s  ClockTime = 104 s

Courant Number mean: 0.02872924 max: 0.2371641
Time = 0.456

PIMPLE: iteration 1
DILUPBiCGStab:  Solving for Ux, Initial residual = 0.01556693, Final residual = 7.348314e-08, No Iterations 2
DILUPBiCGStab:  Solving for Uy, Initial residual = 0.0360872, Final residual = 1.658714e-07, No Iterations 2
DILUPBiCGStab:  Solving for Uz, Initial residual = 0.01527957, Final residual = 7.6002e-08, No Iterations 2
GAMG:  Solving for p, Initial residual = 0.8643019, Final residual = 0.006020681, No Iterations 8
GAMG:  Solving for p, Initial residual = 0.2447776, Final residual = 9.805283e-05, No Iterations 100
time step continuity errors : sum local = 4.238449e-07, global = 2.61993e-16, cumulative = 3.73121e-16
ExecutionTime = 94.31 s  ClockTime = 105 s

Courant Number mean: 0.02428818 max: 0.2153472
Time = 0.46

PIMPLE: iteration 1
DILUPBiCGStab:  Solving for Ux, Initial residual = 0.128261, Final residual = 6.94805e-07, No Iterations 2
DILUPBiCGStab:  Solving for Uy, Initial residual = 0.1067075, Final residual = 6.680535e-07, No Iterations 2
DILUPBiCGStab:  Solving for Uz, Initial residual = 0.09545098, Final residual = 4.136462e-07, No Iterations 2
GAMG:  Solving for p, Initial residual = 0.5974359, Final residual = 0.004093536, No Iterations 8
GAMG:  Solving for p, Initial residual = 0.6853142, Final residual = 0.001706914, No Iterations 100
time step continuity errors : sum local = 2.935112e-06, global = -6.62953e-16, cumulative = -2.898319e-16
ExecutionTime = 95.39 s  ClockTime = 106 s

Courant Number mean: 0.02466432 max: 0.214933
Time = 0.464

PIMPLE: iteration 1
DILUPBiCGStab:  Solving for Ux, Initial residual = 0.03320578, Final residual = 2.401778e-07, No Iterations 2
DILUPBiCGStab:  Solving for Uy, Initial residual = 0.04078327, Final residual = 1.739049e-07, No Iterations 2
DILUPBiCGStab:  Solving for Uz, Initial residual = 0.0258702, Final residual = 1.076345e-07, No Iterations 2
GAMG:  Solving for p, Initial residual = 0.7186071, Final residual = 0.00580943, No Iterations 7
GAMG:  Solving for p, Initial residual = 0.200329, Final residual = 7.11096e-05, No Iterations 100
time step continuity errors : sum local = 3.192004e-07, global = 2.593695e-16, cumulative = -3.046243e-17
ExecutionTime = 96.38 s  ClockTime = 107 s

Courant Number mean: 0.02850052 max: 0.23028
Time = 0.468

PIMPLE: iteration 1
DILUPBiCGStab:  Solving for Ux, Initial residual = 0.09365733, Final residual = 5.681298e-07, No Iterations 2
DILUPBiCGStab:  Solving for Uy, Initial residual = 0.07489641, Final residual = 4.89239e-07, No Iterations 2
DILUPBiCGStab:  Solving for Uz, Initial residual = 0.0685062, Final residual = 2.645932e-07, No Iterations 2
GAMG:  Solving for p, Initial residual = 0.4225813, Final residual = 0.003386816, No Iterations 7
GAMG:  Solving for p, Initial residual = 0.4099591, Final residual = 0.0003219441, No Iterations 100
time step continuity errors : sum local = 6.359934e-07, global = 1.187576e-16, cumulative = 8.829513e-17
ExecutionTime = 97.45 s  ClockTime = 108 s

Courant Number mean: 0.02875681 max: 0.2303811
Time = 0.472

PIMPLE: iteration 1
DILUPBiCGStab:  Solving for Ux, Initial residual = 0.01906071, Final residual = 1.31438e-07, No Iterations 2
DILUPBiCGStab:  Solving for Uy, Initial residual = 0.0276515, Final residual = 1.092999e-07, No Iterations 2
DILUPBiCGStab:  Solving for Uz, Initial residual = 0.01472241, Final residual = 5.954362e-08, No Iterations 2
GAMG:  Solving for p, Initial residual = 0.833046, Final residual = 0.00599958, No Iterations 8
GAMG:  Solving for p, Initial residual = 0.3002538, Final residual = 0.0003163098, No Iterations 100
time step continuity errors : sum local = 9.373354e-07, global = 2.084031e-16, cumulative = 2.966982e-16
ExecutionTime = 98.49 s  ClockTime = 110 s

Courant Number mean: 0.02571871 max: 0.2149756
Time = 0.476

PIMPLE: iteration 1
DILUPBiCGStab:  Solving for Ux, Initial residual = 0.08707136, Final residual = 4.137193e-07, No Iterations 2
DILUPBiCGStab:  Solving for Uy, Initial residual = 0.07631336, Final residual = 4.681554e-07, No Iterations 2
DILUPBiCGStab:  Solving for Uz, Initial residual = 0.06738035, Final residual = 2.589374e-07, No Iterations 2
GAMG:  Solving for p, Initial residual = 0.1501029, Final residual = 0.001203284, No Iterations 9
GAMG:  Solving for p, Initial residual = 0.05026965, Final residual = 5.911545e-05, No Iterations 100
time step continuity errors : sum local = 2.722112e-07, global = -1.331037e-16, cumulative = 1.635945e-16
ExecutionTime = 99.45 s  ClockTime = 111 s

Courant Number mean: 0.02202735 max: 0.1972707
Time = 0.48

PIMPLE: iteration 1
DILUPBiCGStab:  Solving for Ux, Initial residual = 0.1166983, Final residual = 5.789725e-07, No Iterations 2
DILUPBiCGStab:  Solving for Uy, Initial residual = 0.0855759, Final residual = 5.233256e-07, No Iterations 2
DILUPBiCGStab:  Solving for Uz, Initial residual = 0.08617141, Final residual = 3.387502e-07, No Iterations 2
GAMG:  Solving for p, Initial residual = 0.4909051, Final residual = 0.003839758, No Iterations 7
GAMG:  Solving for p, Initial residual = 0.5880606, Final residual = 5.790985e-05, No Iterations 74
time step continuity errors : sum local = 8.519724e-08, global = -1.354189e-16, cumulative = 2.817567e-17
ExecutionTime = 100.47 s  ClockTime = 112 s

Courant Number mean: 0.02179953 max: 0.1941325
Time = 0.484

PIMPLE: iteration 1
DILUPBiCGStab:  Solving for Ux, Initial residual = 0.008257314, Final residual = 4.519038e-08, No Iterations 2
DILUPBiCGStab:  Solving for Uy, Initial residual = 0.03067514, Final residual = 1.35267e-07, No Iterations 2
DILUPBiCGStab:  Solving for Uz, Initial residual = 0.009203793, Final residual = 6.121044e-08, No Iterations 2
GAMG:  Solving for p, Initial residual = 0.7731998, Final residual = 0.004888152, No Iterations 8
GAMG:  Solving for p, Initial residual = 0.2554438, Final residual = 2.330041e-05, No Iterations 78
time step continuity errors : sum local = 3.497204e-08, global = 3.701394e-17, cumulative = 6.518961e-17
ExecutionTime = 101.54 s  ClockTime = 113 s

Courant Number mean: 0.02292571 max: 0.1968138
Time = 0.488

PIMPLE: iteration 1
DILUPBiCGStab:  Solving for Ux, Initial residual = 0.03650381, Final residual = 2.165352e-07, No Iterations 2
DILUPBiCGStab:  Solving for Uy, Initial residual = 0.03573826, Final residual = 1.987342e-07, No Iterations 2
DILUPBiCGStab:  Solving for Uz, Initial residual = 0.02597383, Final residual = 9.778953e-08, No Iterations 2
GAMG:  Solving for p, Initial residual = 0.7065624, Final residual = 0.006917701, No Iterations 10
GAMG:  Solving for p, Initial residual = 0.5327806, Final residual = 4.770623e-05, No Iterations 58
time step continuity errors : sum local = 4.613995e-08, global = 1.214788e-16, cumulative = 1.866684e-16
ExecutionTime = 102.57 s  ClockTime = 114 s

Courant Number mean: 0.02199495 max: 0.1914356
Time = 0.492

PIMPLE: iteration 1
DILUPBiCGStab:  Solving for Ux, Initial residual = 0.02024874, Final residual = 1.053104e-07, No Iterations 2
DILUPBiCGStab:  Solving for Uy, Initial residual = 0.02462141, Final residual = 1.446717e-07, No Iterations 2
DILUPBiCGStab:  Solving for Uz, Initial residual = 0.01643237, Final residual = 9.887059e-08, No Iterations 2
GAMG:  Solving for p, Initial residual = 0.7477482, Final residual = 0.00638413, No Iterations 10
GAMG:  Solving for p, Initial residual = 0.4190897, Final residual = 3.359887e-05, No Iterations 41
time step continuity errors : sum local = 2.92381e-08, global = -4.667788e-17, cumulative = 1.399905e-16
ExecutionTime = 103.37 s  ClockTime = 115 s

Courant Number mean: 0.02244762 max: 0.1914872
Time = 0.496

PIMPLE: iteration 1
DILUPBiCGStab:  Solving for Ux, Initial residual = 0.02447982, Final residual = 1.503658e-07, No Iterations 2
DILUPBiCGStab:  Solving for Uy, Initial residual = 0.01880991, Final residual = 9.944048e-08, No Iterations 2
DILUPBiCGStab:  Solving for Uz, Initial residual = 0.01785196, Final residual = 5.893874e-08, No Iterations 2
GAMG:  Solving for p, Initial residual = 0.3077265, Final residual = 0.002482861, No Iterations 10
GAMG:  Solving for p, Initial residual = 0.113064, Final residual = 1.106425e-05, No Iterations 52
time step continuity errors : sum local = 1.747758e-08, global = -6.230287e-17, cumulative = 7.768763e-17
ExecutionTime = 104.2 s  ClockTime = 116 s

Courant Number mean: 0.02357629 max: 0.1945288
Time = 0.5

PIMPLE: iteration 1
DILUPBiCGStab:  Solving for Ux, Initial residual = 0.03753913, Final residual = 2.396572e-07, No Iterations 2
DILUPBiCGStab:  Solving for Uy, Initial residual = 0.03907749, Final residual = 2.163162e-07, No Iterations 2
DILUPBiCGStab:  Solving for Uz, Initial residual = 0.02827957, Final residual = 1.201454e-07, No Iterations 2
GAMG:  Solving for p, Initial residual = 0.87685, Final residual = 0.007371611, No Iterations 10
GAMG:  Solving for p, Initial residual = 0.3290946, Final residual = 3.004979e-05, No Iterations 38
time step continuity errors : sum local = 1.158721e-07, global = 1.130659e-16, cumulative = 1.907535e-16
ExecutionTime = 104.89 s  ClockTime = 117 s

Courant Number mean: 0.02004471 max: 0.1782952
Time = 0.504

PIMPLE: iteration 1
DILUPBiCGStab:  Solving for Ux, Initial residual = 0.1251725, Final residual = 5.740195e-07, No Iterations 2
DILUPBiCGStab:  Solving for Uy, Initial residual = 0.09664409, Final residual = 5.502902e-07, No Iterations 2
DILUPBiCGStab:  Solving for Uz, Initial residual = 0.09235545, Final residual = 3.206665e-07, No Iterations 2
GAMG:  Solving for p, Initial residual = 0.3987419, Final residual = 0.002964201, No Iterations 7
GAMG:  Solving for p, Initial residual = 0.3891802, Final residual = 3.474429e-05, No Iterations 62
time step continuity errors : sum local = 5.942783e-08, global = 1.135618e-16, cumulative = 3.043153e-16
ExecutionTime = 105.72 s  ClockTime = 118 s

Courant Number mean: 0.01921368 max: 0.1728736
Time = 0.508

PIMPLE: iteration 1
DILUPBiCGStab:  Solving for Ux, Initial residual = 0.02507694, Final residual = 1.282709e-07, No Iterations 2
DILUPBiCGStab:  Solving for Uy, Initial residual = 0.0305459, Final residual = 1.59403e-07, No Iterations 2
DILUPBiCGStab:  Solving for Uz, Initial residual = 0.01932672, Final residual = 1.051259e-07, No Iterations 2
GAMG:  Solving for p, Initial residual = 0.6924832, Final residual = 0.004842303, No Iterations 8
GAMG:  Solving for p, Initial residual = 0.4428271, Final residual = 4.37795e-05, No Iterations 48
time step continuity errors : sum local = 3.764393e-08, global = -6.927412e-17, cumulative = 2.350412e-16
ExecutionTime = 106.49 s  ClockTime = 119 s

Courant Number mean: 0.0197127 max: 0.1731039
Time = 0.512

PIMPLE: iteration 1
DILUPBiCGStab:  Solving for Ux, Initial residual = 0.02210181, Final residual = 1.405098e-07, No Iterations 2
DILUPBiCGStab:  Solving for Uy, Initial residual = 0.0251319, Final residual = 1.202401e-07, No Iterations 2
DILUPBiCGStab:  Solving for Uz, Initial residual = 0.01657023, Final residual = 6.504343e-08, No Iterations 2
GAMG:  Solving for p, Initial residual = 0.8552214, Final residual = 0.008334436, No Iterations 10
GAMG:  Solving for p, Initial residual = 0.3330054, Final residual = 3.234841e-05, No Iterations 42
time step continuity errors : sum local = 4.921073e-08, global = -1.589441e-16, cumulative = 7.609705e-17
ExecutionTime = 107.27 s  ClockTime = 120 s

Courant Number mean: 0.01823784 max: 0.1654065
Time = 0.516

PIMPLE: iteration 1
DILUPBiCGStab:  Solving for Ux, Initial residual = 0.04906003, Final residual = 2.671122e-07, No Iterations 2
DILUPBiCGStab:  Solving for Uy, Initial residual = 0.04704752, Final residual = 2.620438e-07, No Iterations 2
DILUPBiCGStab:  Solving for Uz, Initial residual = 0.03643553, Final residual = 1.712931e-07, No Iterations 2
GAMG:  Solving for p, Initial residual = 0.7831291, Final residual = 0.005803841, No Iterations 7
GAMG:  Solving for p, Initial residual = 0.4419997, Final residual = 4.218377e-05, No Iterations 48
time step continuity errors : sum local = 6.727631e-08, global = -3.544665e-16, cumulative = -2.783694e-16
ExecutionTime = 108.08 s  ClockTime = 120 s

Courant Number mean: 0.01943888 max: 0.1684245
Time = 0.52

PIMPLE: iteration 1
DILUPBiCGStab:  Solving for Ux, Initial residual = 0.0562961, Final residual = 3.194322e-07, No Iterations 2
DILUPBiCGStab:  Solving for Uy, Initial residual = 0.046923, Final residual = 2.486018e-07, No Iterations 2
DILUPBiCGStab:  Solving for Uz, Initial residual = 0.04089302, Final residual = 1.392991e-07, No Iterations 2
GAMG:  Solving for p, Initial residual = 0.3310434, Final residual = 0.003147826, No Iterations 7
GAMG:  Solving for p, Initial residual = 0.1161241, Final residual = 1.089677e-05, No Iterations 53
time step continuity errors : sum local = 3.396492e-08, global = 3.230885e-16, cumulative = 4.471913e-17
ExecutionTime = 108.99 s  ClockTime = 121 s

Courant Number mean: 0.02196732 max: 0.1772804
Time = 0.524

PIMPLE: iteration 1
DILUPBiCGStab:  Solving for Ux, Initial residual = 0.07555607, Final residual = 3.987763e-07, No Iterations 2
DILUPBiCGStab:  Solving for Uy, Initial residual = 0.05974479, Final residual = 3.601631e-07, No Iterations 2
DILUPBiCGStab:  Solving for Uz, Initial residual = 0.05500326, Final residual = 1.850253e-07, No Iterations 2
GAMG:  Solving for p, Initial residual = 0.50242, Final residual = 0.005023605, No Iterations 6
GAMG:  Solving for p, Initial residual = 0.6105548, Final residual = 4.633312e-05, No Iterations 78
time step continuity errors : sum local = 4.996126e-08, global = 1.329579e-16, cumulative = 1.77677e-16
ExecutionTime = 109.92 s  ClockTime = 122 s

Courant Number mean: 0.02165462 max: 0.1753596
Time = 0.528

PIMPLE: iteration 1
DILUPBiCGStab:  Solving for Ux, Initial residual = 0.002974931, Final residual = 7.91176e-07, No Iterations 1
DILUPBiCGStab:  Solving for Uy, Initial residual = 0.02035097, Final residual = 9.339148e-08, No Iterations 2
DILUPBiCGStab:  Solving for Uz, Initial residual = 0.005205877, Final residual = 4.061891e-08, No Iterations 2
GAMG:  Solving for p, Initial residual = 0.4219652, Final residual = 0.002890552, No Iterations 4
GAMG:  Solving for p, Initial residual = 0.1166982, Final residual = 1.155572e-05, No Iterations 74
time step continuity errors : sum local = 3.238522e-09, global = 1.728199e-16, cumulative = 3.50497e-16
ExecutionTime = 110.82 s  ClockTime = 123 s

Courant Number mean: 0.02138242 max: 0.1733272
Time = 0.532

PIMPLE: iteration 1
DILUPBiCGStab:  Solving for Ux, Initial residual = 0.00399772, Final residual = 2.981371e-08, No Iterations 2
DILUPBiCGStab:  Solving for Uy, Initial residual = 0.009743476, Final residual = 6.929666e-08, No Iterations 2
DILUPBiCGStab:  Solving for Uz, Initial residual = 0.005472701, Final residual = 4.59237e-08, No Iterations 2
GAMG:  Solving for p, Initial residual = 0.6568717, Final residual = 0.006428738, No Iterations 6
GAMG:  Solving for p, Initial residual = 0.2096007, Final residual = 2.085091e-05, No Iterations 52
time step continuity errors : sum local = 1.786235e-08, global = -2.398425e-17, cumulative = 3.265127e-16
ExecutionTime = 111.58 s  ClockTime = 124 s

Courant Number mean: 0.02182627 max: 0.1740912
Time = 0.536

PIMPLE: iteration 1
DILUPBiCGStab:  Solving for Ux, Initial residual = 0.02390651, Final residual = 1.313811e-07, No Iterations 2
DILUPBiCGStab:  Solving for Uy, Initial residual = 0.02760571, Final residual = 1.370291e-07, No Iterations 2
DILUPBiCGStab:  Solving for Uz, Initial residual = 0.01883018, Final residual = 6.544391e-08, No Iterations 2
GAMG:  Solving for p, Initial residual = 0.9129247, Final residual = 0.009060237, No Iterations 6
GAMG:  Solving for p, Initial residual = 0.2814598, Final residual = 2.52731e-05, No Iterations 41
time step continuity errors : sum local = 9.537595e-08, global = -3.149968e-16, cumulative = 1.151596e-17
ExecutionTime = 112.25 s  ClockTime = 125 s

Courant Number mean: 0.0183344 max: 0.1583647
Time = 0.54

PIMPLE: iteration 1
DILUPBiCGStab:  Solving for Ux, Initial residual = 0.1357426, Final residual = 5.702253e-07, No Iterations 2
DILUPBiCGStab:  Solving for Uy, Initial residual = 0.1057021, Final residual = 5.399389e-07, No Iterations 2
DILUPBiCGStab:  Solving for Uz, Initial residual = 0.1015288, Final residual = 3.128743e-07, No Iterations 2
GAMG:  Solving for p, Initial residual = 0.175868, Final residual = 0.001757213, No Iterations 8
GAMG:  Solving for p, Initial residual = 0.1050785, Final residual = 9.316809e-06, No Iterations 56
time step continuity errors : sum local = 3.025643e-08, global = -1.199042e-16, cumulative = -1.083882e-16
ExecutionTime = 113.05 s  ClockTime = 126 s

Courant Number mean: 0.0162701 max: 0.1480725
Time = 0.544

PIMPLE: iteration 1
DILUPBiCGStab:  Solving for Ux, Initial residual = 0.08412185, Final residual = 4.028215e-07, No Iterations 2
DILUPBiCGStab:  Solving for Uy, Initial residual = 0.06631651, Final residual = 3.55728e-07, No Iterations 2
DILUPBiCGStab:  Solving for Uz, Initial residual = 0.06056969, Final residual = 2.236423e-07, No Iterations 2
GAMG:  Solving for p, Initial residual = 0.6078681, Final residual = 0.0043836, No Iterations 7
GAMG:  Solving for p, Initial residual = 0.6157856, Final residual = 5.696983e-05, No Iterations 82
time step continuity errors : sum local = 6.432498e-08, global = 9.456224e-17, cumulative = -1.382597e-17
ExecutionTime = 114.01 s  ClockTime = 127 s

Courant Number mean: 0.01680027 max: 0.1486821
Time = 0.548

PIMPLE: iteration 1
DILUPBiCGStab:  Solving for Ux, Initial residual = 0.02808082, Final residual = 1.41042e-07, No Iterations 2
DILUPBiCGStab:  Solving for Uy, Initial residual = 0.03723756, Final residual = 1.553227e-07, No Iterations 2
DILUPBiCGStab:  Solving for Uz, Initial residual = 0.02021545, Final residual = 6.168258e-08, No Iterations 2
GAMG:  Solving for p, Initial residual = 0.2594573, Final residual = 0.002239527, No Iterations 3
GAMG:  Solving for p, Initial residual = 0.04125084, Final residual = 3.99298e-06, No Iterations 53
time step continuity errors : sum local = 3.273946e-09, global = 4.388622e-17, cumulative = 3.006025e-17
ExecutionTime = 114.79 s  ClockTime = 128 s

Courant Number mean: 0.01729425 max: 0.1494938
Time = 0.552

PIMPLE: iteration 1
DILUPBiCGStab:  Solving for Ux, Initial residual = 0.03351054, Final residual = 1.855643e-07, No Iterations 2
DILUPBiCGStab:  Solving for Uy, Initial residual = 0.02915378, Final residual = 1.501521e-07, No Iterations 2
DILUPBiCGStab:  Solving for Uz, Initial residual = 0.02460282, Final residual = 7.765938e-08, No Iterations 2
GAMG:  Solving for p, Initial residual = 0.4453129, Final residual = 0.004346068, No Iterations 6
GAMG:  Solving for p, Initial residual = 0.1513213, Final residual = 1.147642e-05, No Iterations 67
time step continuity errors : sum local = 2.771998e-08, global = 2.053462e-16, cumulative = 2.354064e-16
ExecutionTime = 115.61 s  ClockTime = 129 s

Courant Number mean: 0.01918649 max: 0.155823
Time = 0.556

PIMPLE: iteration 1
DILUPBiCGStab:  Solving for Ux, Initial residual = 0.06285535, Final residual = 3.126268e-07, No Iterations 2
DILUPBiCGStab:  Solving for Uy, Initial residual = 0.05307509, Final residual = 2.905349e-07, No Iterations 2
DILUPBiCGStab:  Solving for Uz, Initial residual = 0.04550906, Final residual = 1.412779e-07, No Iterations 2
GAMG:  Solving for p, Initial residual = 0.5057095, Final residual = 0.003645266, No Iterations 7
GAMG:  Solving for p, Initial residual = 0.6171393, Final residual = 6.015239e-05, No Iterations 42
time step continuity errors : sum local = 4.910396e-08, global = -1.30039e-16, cumulative = 1.053674e-16
ExecutionTime = 116.28 s  ClockTime = 129 s

Courant Number mean: 0.01894378 max: 0.1541846
Time = 0.56

PIMPLE: iteration 1
DILUPBiCGStab:  Solving for Ux, Initial residual = 0.002445566, Final residual = 6.058175e-07, No Iterations 1
DILUPBiCGStab:  Solving for Uy, Initial residual = 0.01657658, Final residual = 7.183537e-08, No Iterations 2
DILUPBiCGStab:  Solving for Uz, Initial residual = 0.004335705, Final residual = 3.294388e-08, No Iterations 2
GAMG:  Solving for p, Initial residual = 0.4079208, Final residual = 0.00260534, No Iterations 4
GAMG:  Solving for p, Initial residual = 0.1080377, Final residual = 8.182888e-06, No Iterations 51
time step continuity errors : sum local = 1.648797e-09, global = 7.07675e-17, cumulative = 1.761349e-16
ExecutionTime = 116.94 s  ClockTime = 130 s

Courant Number mean: 0.01873524 max: 0.152465
Time = 0.564

PIMPLE: iteration 1
DILUPBiCGStab:  Solving for Ux, Initial residual = 0.009762441, Final residual = 5.601084e-08, No Iterations 2
DILUPBiCGStab:  Solving for Uy, Initial residual = 0.01537939, Final residual = 9.275866e-08, No Iterations 2
DILUPBiCGStab:  Solving for Uz, Initial residual = 0.01038668, Final residual = 5.277116e-08, No Iterations 2
GAMG:  Solving for p, Initial residual = 0.8873806, Final residual = 0.00634366, No Iterations 7
GAMG:  Solving for p, Initial residual = 0.2318926, Final residual = 2.226736e-05, No Iterations 52
time step continuity errors : sum local = 4.898792e-08, global = -1.906305e-16, cumulative = -1.449564e-17
ExecutionTime = 117.69 s  ClockTime = 131 s

Courant Number mean: 0.02063256 max: 0.159074
Time = 0.568

PIMPLE: iteration 1
DILUPBiCGStab:  Solving for Ux, Initial residual = 0.05574622, Final residual = 2.870906e-07, No Iterations 2
DILUPBiCGStab:  Solving for Uy, Initial residual = 0.04850127, Final residual = 2.558605e-07, No Iterations 2
DILUPBiCGStab:  Solving for Uz, Initial residual = 0.04104251, Final residual = 1.272498e-07, No Iterations 2
GAMG:  Solving for p, Initial residual = 0.505293, Final residual = 0.003780808, No Iterations 7
GAMG:  Solving for p, Initial residual = 0.6131195, Final residual = 5.725781e-05, No Iterations 51
time step continuity errors : sum local = 5.070739e-08, global = -3.549389e-16, cumulative = -3.694345e-16
ExecutionTime = 118.43 s  ClockTime = 132 s

Courant Number mean: 0.02035476 max: 0.1575805
Time = 0.572

PIMPLE: iteration 1
DILUPBiCGStab:  Solving for Ux, Initial residual = 0.002421619, Final residual = 6.190474e-07, No Iterations 1
DILUPBiCGStab:  Solving for Uy, Initial residual = 0.01683944, Final residual = 7.82194e-08, No Iterations 2
DILUPBiCGStab:  Solving for Uz, Initial residual = 0.00444388, Final residual = 3.711607e-08, No Iterations 2
GAMG:  Solving for p, Initial residual = 0.3720362, Final residual = 0.002318028, No Iterations 4
GAMG:  Solving for p, Initial residual = 0.09385267, Final residual = 8.55639e-06, No Iterations 56
time step continuity errors : sum local = 1.887278e-09, global = 7.24676e-16, cumulative = 3.552414e-16
ExecutionTime = 119.12 s  ClockTime = 133 s

Courant Number mean: 0.02010332 max: 0.1559973
Time = 0.576

PIMPLE: iteration 1
DILUPBiCGStab:  Solving for Ux, Initial residual = 0.006271655, Final residual = 3.802043e-08, No Iterations 2
DILUPBiCGStab:  Solving for Uy, Initial residual = 0.01240405, Final residual = 7.917971e-08, No Iterations 2
DILUPBiCGStab:  Solving for Uz, Initial residual = 0.00749749, Final residual = 4.457758e-08, No Iterations 2
GAMG:  Solving for p, Initial residual = 0.8205077, Final residual = 0.005800923, No Iterations 7
GAMG:  Solving for p, Initial residual = 0.2272408, Final residual = 1.834403e-05, No Iterations 65
time step continuity errors : sum local = 2.881838e-08, global = -2.048538e-16, cumulative = 1.503876e-16
ExecutionTime = 119.91 s  ClockTime = 134 s

Courant Number mean: 0.02126237 max: 0.1599506
Time = 0.58

PIMPLE: iteration 1
DILUPBiCGStab:  Solving for Ux, Initial residual = 0.03910751, Final residual = 2.105141e-07, No Iterations 2
DILUPBiCGStab:  Solving for Uy, Initial residual = 0.02944036, Final residual = 1.65376e-07, No Iterations 2
DILUPBiCGStab:  Solving for Uz, Initial residual = 0.02947091, Final residual = 8.619793e-08, No Iterations 2
GAMG:  Solving for p, Initial residual = 0.05389944, Final residual = 0.0005292102, No Iterations 3
GAMG:  Solving for p, Initial residual = 0.008765911, Final residual = 9.950821e-07, No Iterations 71
time step continuity errors : sum local = 1.755747e-09, global = -4.079685e-17, cumulative = 1.095908e-16
ExecutionTime = 120.67 s  ClockTime = 134 s

Courant Number mean: 0.02236703 max: 0.1646226
Time = 0.584

PIMPLE: iteration 1
DILUPBiCGStab:  Solving for Ux, Initial residual = 0.03062598, Final residual = 1.790096e-07, No Iterations 2
DILUPBiCGStab:  Solving for Uy, Initial residual = 0.02804282, Final residual = 1.648932e-07, No Iterations 2
DILUPBiCGStab:  Solving for Uz, Initial residual = 0.02262615, Final residual = 7.436045e-08, No Iterations 2
GAMG:  Solving for p, Initial residual = 0.6589107, Final residual = 0.006447162, No Iterations 6
GAMG:  Solving for p, Initial residual = 0.5289695, Final residual = 4.678145e-05, No Iterations 85
time step continuity errors : sum local = 4.712312e-08, global = -6.954296e-17, cumulative = 4.004781e-17
ExecutionTime = 121.52 s  ClockTime = 135 s

Courant Number mean: 0.02138213 max: 0.1599714
Time = 0.588

PIMPLE: iteration 1
DILUPBiCGStab:  Solving for Ux, Initial residual = 0.03250109, Final residual = 1.518587e-07, No Iterations 2
DILUPBiCGStab:  Solving for Uy, Initial residual = 0.0466426, Final residual = 2.244602e-07, No Iterations 2
DILUPBiCGStab:  Solving for Uz, Initial residual = 0.02830359, Final residual = 1.05447e-07, No Iterations 2
GAMG:  Solving for p, Initial residual = 0.6837894, Final residual = 0.006694568, No Iterations 6
GAMG:  Solving for p, Initial residual = 0.1951442, Final residual = 1.669641e-05, No Iterations 74
time step continuity errors : sum local = 7.628347e-08, global = 6.457147e-17, cumulative = 1.046193e-16
ExecutionTime = 122.32 s  ClockTime = 136 s

Courant Number mean: 0.0172317 max: 0.1417218
Time = 0.592

PIMPLE: iteration 1
DILUPBiCGStab:  Solving for Ux, Initial residual = 0.1478017, Final residual = 6.234035e-07, No Iterations 2
DILUPBiCGStab:  Solving for Uy, Initial residual = 0.125903, Final residual = 6.464225e-07, No Iterations 2
DILUPBiCGStab:  Solving for Uz, Initial residual = 0.1133175, Final residual = 3.423888e-07, No Iterations 2
GAMG:  Solving for p, Initial residual = 0.3167183, Final residual = 0.00256737, No Iterations 8
GAMG:  Solving for p, Initial residual = 0.2610183, Final residual = 2.599911e-05, No Iterations 41
time step continuity errors : sum local = 6.619929e-08, global = -3.870494e-17, cumulative = 6.591434e-17
ExecutionTime = 123.01 s  ClockTime = 137 s

Courant Number mean: 0.0157939 max: 0.1343096
Time = 0.596

PIMPLE: iteration 1
DILUPBiCGStab:  Solving for Ux, Initial residual = 0.05247276, Final residual = 2.309353e-07, No Iterations 2
DILUPBiCGStab:  Solving for Uy, Initial residual = 0.05148095, Final residual = 2.363126e-07, No Iterations 2
DILUPBiCGStab:  Solving for Uz, Initial residual = 0.03988635, Final residual = 1.393546e-07, No Iterations 2
GAMG:  Solving for p, Initial residual = 0.4663145, Final residual = 0.004293241, No Iterations 6
GAMG:  Solving for p, Initial residual = 0.4944404, Final residual = 4.917907e-05, No Iterations 36
time step continuity errors : sum local = 3.72036e-08, global = 7.398096e-17, cumulative = 1.398953e-16
ExecutionTime = 123.58 s  ClockTime = 138 s

Courant Number mean: 0.01567461 max: 0.1326023
Time = 0.6

PIMPLE: iteration 1
DILUPBiCGStab:  Solving for Ux, Initial residual = 0.006148363, Final residual = 2.51184e-08, No Iterations 2
DILUPBiCGStab:  Solving for Uy, Initial residual = 0.0209543, Final residual = 8.722934e-08, No Iterations 2
DILUPBiCGStab:  Solving for Uz, Initial residual = 0.007618504, Final residual = 3.285545e-08, No Iterations 2
GAMG:  Solving for p, Initial residual = 0.509066, Final residual = 0.004477939, No Iterations 8
GAMG:  Solving for p, Initial residual = 0.1867575, Final residual = 1.199809e-05, No Iterations 51
time step continuity errors : sum local = 1.067681e-08, global = -1.784785e-16, cumulative = -3.858319e-17
ExecutionTime = 124.26 s  ClockTime = 139 s

Courant Number mean: 0.01492702 max: 0.128301
Time = 0.604

PIMPLE: iteration 1
DILUPBiCGStab:  Solving for Ux, Initial residual = 0.02529918, Final residual = 1.246688e-07, No Iterations 2
DILUPBiCGStab:  Solving for Uy, Initial residual = 0.02841937, Final residual = 1.534273e-07, No Iterations 2
DILUPBiCGStab:  Solving for Uz, Initial residual = 0.01973833, Final residual = 8.457089e-08, No Iterations 2
GAMG:  Solving for p, Initial residual = 0.731849, Final residual = 0.006522287, No Iterations 8
GAMG:  Solving for p, Initial residual = 0.4461309, Final residual = 4.079462e-05, No Iterations 41
time step continuity errors : sum local = 3.20105e-08, global = 3.322592e-17, cumulative = -5.357262e-18
ExecutionTime = 125.06 s  ClockTime = 139 s

Courant Number mean: 0.01547064 max: 0.1293642
Time = 0.608

PIMPLE: iteration 1
DILUPBiCGStab:  Solving for Ux, Initial residual = 0.02541573, Final residual = 1.390666e-07, No Iterations 2
DILUPBiCGStab:  Solving for Uy, Initial residual = 0.03404898, Final residual = 1.559606e-07, No Iterations 2
DILUPBiCGStab:  Solving for Uz, Initial residual = 0.01996071, Final residual = 7.308042e-08, No Iterations 2
GAMG:  Solving for p, Initial residual = 0.9051947, Final residual = 0.006609644, No Iterations 7
GAMG:  Solving for p, Initial residual = 0.3042849, Final residual = 2.754847e-05, No Iterations 64
time step continuity errors : sum local = 6.440147e-08, global = 3.068292e-17, cumulative = 2.532566e-17
ExecutionTime = 125.82 s  ClockTime = 140 s

Courant Number mean: 0.01354516 max: 0.1199102
Time = 0.612

PIMPLE: iteration 1
DILUPBiCGStab:  Solving for Ux, Initial residual = 0.08287851, Final residual = 4.33996e-07, No Iterations 2
DILUPBiCGStab:  Solving for Uy, Initial residual = 0.08483527, Final residual = 4.058698e-07, No Iterations 2
DILUPBiCGStab:  Solving for Uz, Initial residual = 0.06145877, Final residual = 2.409128e-07, No Iterations 2
GAMG:  Solving for p, Initial residual = 0.7961941, Final residual = 0.005996071, No Iterations 7
GAMG:  Solving for p, Initial residual = 0.4475893, Final residual = 3.667742e-05, No Iterations 46
time step continuity errors : sum local = 8.42349e-08, global = 2.24417e-17, cumulative = 4.776736e-17
ExecutionTime = 126.57 s  ClockTime = 141 s

Courant Number mean: 0.01537345 max: 0.1262512
Time = 0.616

PIMPLE: iteration 1
DILUPBiCGStab:  Solving for Ux, Initial residual = 0.07325812, Final residual = 3.283518e-07, No Iterations 2
DILUPBiCGStab:  Solving for Uy, Initial residual = 0.07702431, Final residual = 3.416186e-07, No Iterations 2
DILUPBiCGStab:  Solving for Uz, Initial residual = 0.05376338, Final residual = 1.522239e-07, No Iterations 2
GAMG:  Solving for p, Initial residual = 0.3419294, Final residual = 0.003069799, No Iterations 7
GAMG:  Solving for p, Initial residual = 0.2760047, Final residual = 2.55277e-05, No Iterations 70
time step continuity errors : sum local = 3.044661e-08, global = 4.160387e-17, cumulative = 8.937123e-17
ExecutionTime = 127.31 s  ClockTime = 142 s

Courant Number mean: 0.0158486 max: 0.127604
Time = 0.62

PIMPLE: iteration 1
DILUPBiCGStab:  Solving for Ux, Initial residual = 0.02299373, Final residual = 1.110796e-07, No Iterations 2
DILUPBiCGStab:  Solving for Uy, Initial residual = 0.02295219, Final residual = 9.841763e-08, No Iterations 2
DILUPBiCGStab:  Solving for Uz, Initial residual = 0.01651686, Final residual = 4.547974e-08, No Iterations 2
GAMG:  Solving for p, Initial residual = 0.4814075, Final residual = 0.004144712, No Iterations 9
GAMG:  Solving for p, Initial residual = 0.5272249, Final residual = 4.664443e-05, No Iterations 44
time step continuity errors : sum local = 1.663587e-08, global = -1.268421e-16, cumulative = -3.747084e-17
ExecutionTime = 128.09 s  ClockTime = 143 s

Courant Number mean: 0.01569777 max: 0.1262503
Time = 0.624

PIMPLE: iteration 1
DILUPBiCGStab:  Solving for Ux, Initial residual = 0.02234376, Final residual = 1.330494e-07, No Iterations 2
DILUPBiCGStab:  Solving for Uy, Initial residual = 0.03448003, Final residual = 2.011926e-07, No Iterations 2
DILUPBiCGStab:  Solving for Uz, Initial residual = 0.02213262, Final residual = 8.921333e-08, No Iterations 2
GAMG:  Solving for p, Initial residual = 0.9440147, Final residual = 0.007029131, No Iterations 7
GAMG:  Solving for p, Initial residual = 0.2353499, Final residual = 2.002789e-05, No Iterations 55
time step continuity errors : sum local = 1.057002e-07, global = 1.703578e-16, cumulative = 1.32887e-16
ExecutionTime = 128.85 s  ClockTime = 144 s

Courant Number mean: 0.02045069 max: 0.1442757
Time = 0.628

PIMPLE: iteration 1
DILUPBiCGStab:  Solving for Ux, Initial residual = 0.1095594, Final residual = 5.453929e-07, No Iterations 2
DILUPBiCGStab:  Solving for Uy, Initial residual = 0.1119332, Final residual = 5.567413e-07, No Iterations 2
DILUPBiCGStab:  Solving for Uz, Initial residual = 0.08431668, Final residual = 2.74827e-07, No Iterations 2
GAMG:  Solving for p, Initial residual = 0.6845051, Final residual = 0.005153166, No Iterations 7
GAMG:  Solving for p, Initial residual = 0.5894406, Final residual = 5.125157e-05, No Iterations 55
time step continuity errors : sum local = 1.52264e-07, global = 5.504224e-17, cumulative = 1.879292e-16
ExecutionTime = 129.55 s  ClockTime = 144 s

Courant Number mean: 0.01808262 max: 0.135057
Time = 0.632

PIMPLE: iteration 1
DILUPBiCGStab:  Solving for Ux, Initial residual = 0.06990475, Final residual = 2.937736e-07, No Iterations 2
DILUPBiCGStab:  Solving for Uy, Initial residual = 0.09936862, Final residual = 4.24869e-07, No Iterations 2
DILUPBiCGStab:  Solving for Uz, Initial residual = 0.05627152, Final residual = 1.774419e-07, No Iterations 2
GAMG:  Solving for p, Initial residual = 0.1896542, Final residual = 0.001240786, No Iterations 4
GAMG:  Solving for p, Initial residual = 0.03128206, Final residual = 3.094802e-06, No Iterations 63
time step continuity errors : sum local = 7.941917e-09, global = -7.406862e-17, cumulative = 1.138606e-16
ExecutionTime = 130.31 s  ClockTime = 145 s

Courant Number mean: 0.01581066 max: 0.1253697
Time = 0.636

PIMPLE: iteration 1
DILUPBiCGStab:  Solving for Ux, Initial residual = 0.06766041, Final residual = 4.235396e-07, No Iterations 2
DILUPBiCGStab:  Solving for Uy, Initial residual = 0.09130644, Final residual = 5.660554e-07, No Iterations 2
DILUPBiCGStab:  Solving for Uz, Initial residual = 0.05468611, Final residual = 2.799078e-07, No Iterations 2
GAMG:  Solving for p, Initial residual = 0.8676903, Final residual = 0.007505799, No Iterations 7
GAMG:  Solving for p, Initial residual = 0.3518583, Final residual = 0.0002234691, No Iterations 100
time step continuity errors : sum local = 9.647618e-07, global = -1.164418e-16, cumulative = -2.581195e-18
ExecutionTime = 131.27 s  ClockTime = 146 s

Courant Number mean: 0.0199551 max: 0.1405478
Time = 0.64

PIMPLE: iteration 1
DILUPBiCGStab:  Solving for Ux, Initial residual = 0.1027952, Final residual = 5.193837e-07, No Iterations 2
DILUPBiCGStab:  Solving for Uy, Initial residual = 0.1015629, Final residual = 5.4736e-07, No Iterations 2
DILUPBiCGStab:  Solving for Uz, Initial residual = 0.07945975, Final residual = 2.435871e-07, No Iterations 2
GAMG:  Solving for p, Initial residual = 0.3313745, Final residual = 0.003206471, No Iterations 6
GAMG:  Solving for p, Initial residual = 0.2626045, Final residual = 0.0001255767, No Iterations 100
time step continuity errors : sum local = 3.594789e-07, global = -6.414613e-18, cumulative = -8.995808e-18
ExecutionTime = 132.29 s  ClockTime = 147 s

Courant Number mean: 0.02086913 max: 0.1451761
Time = 0.644

PIMPLE: iteration 1
DILUPBiCGStab:  Solving for Ux, Initial residual = 0.03108049, Final residual = 1.768548e-07, No Iterations 2
DILUPBiCGStab:  Solving for Uy, Initial residual = 0.03796884, Final residual = 1.898192e-07, No Iterations 2
DILUPBiCGStab:  Solving for Uz, Initial residual = 0.02389892, Final residual = 7.790797e-08, No Iterations 2
GAMG:  Solving for p, Initial residual = 0.7306367, Final residual = 0.004977171, No Iterations 8
GAMG:  Solving for p, Initial residual = 0.4364264, Final residual = 0.0006130282, No Iterations 100
time step continuity errors : sum local = 9.952812e-07, global = -1.945282e-16, cumulative = -2.035241e-16
ExecutionTime = 133.3 s  ClockTime = 149 s

Courant Number mean: 0.0193409 max: 0.1385601
Time = 0.648

PIMPLE: iteration 1
DILUPBiCGStab:  Solving for Ux, Initial residual = 0.04562102, Final residual = 2.047524e-07, No Iterations 2
DILUPBiCGStab:  Solving for Uy, Initial residual = 0.06310159, Final residual = 3.196876e-07, No Iterations 2
DILUPBiCGStab:  Solving for Uz, Initial residual = 0.03782547, Final residual = 1.299348e-07, No Iterations 2
GAMG:  Solving for p, Initial residual = 0.3417277, Final residual = 0.00281783, No Iterations 7
GAMG:  Solving for p, Initial residual = 0.1174178, Final residual = 0.0004194518, No Iterations 100
time step continuity errors : sum local = 1.311668e-06, global = 1.967013e-16, cumulative = -6.822723e-18
ExecutionTime = 134.36 s  ClockTime = 150 s

Courant Number mean: 0.01645386 max: 0.1261785
Time = 0.652

PIMPLE: iteration 1
DILUPBiCGStab:  Solving for Ux, Initial residual = 0.08743875, Final residual = 3.864817e-07, No Iterations 2
DILUPBiCGStab:  Solving for Uy, Initial residual = 0.09526799, Final residual = 5.022036e-07, No Iterations 2
DILUPBiCGStab:  Solving for Uz, Initial residual = 0.06852888, Final residual = 2.235366e-07, No Iterations 2
GAMG:  Solving for p, Initial residual = 0.5039261, Final residual = 0.004415767, No Iterations 7
GAMG:  Solving for p, Initial residual = 0.6108452, Final residual = 0.0009474346, No Iterations 100
time step continuity errors : sum local = 1.189871e-06, global = 1.226873e-16, cumulative = 1.158646e-16
ExecutionTime = 135.34 s  ClockTime = 151 s

Courant Number mean: 0.01624063 max: 0.1247378
Time = 0.656

PIMPLE: iteration 1
DILUPBiCGStab:  Solving for Ux, Initial residual = 0.007786904, Final residual = 2.983451e-08, No Iterations 2
DILUPBiCGStab:  Solving for Uy, Initial residual = 0.02952158, Final residual = 1.096626e-07, No Iterations 2
DILUPBiCGStab:  Solving for Uz, Initial residual = 0.008715899, Final residual = 3.925009e-08, No Iterations 2
GAMG:  Solving for p, Initial residual = 0.8081596, Final residual = 0.006983952, No Iterations 12
GAMG:  Solving for p, Initial residual = 0.2567046, Final residual = 0.0003361095, No Iterations 100
time step continuity errors : sum local = 4.835276e-07, global = -1.630058e-16, cumulative = -4.714127e-17
ExecutionTime = 136.5 s  ClockTime = 152 s

Courant Number mean: 0.01741167 max: 0.1290115
Time = 0.66

PIMPLE: iteration 1
DILUPBiCGStab:  Solving for Ux, Initial residual = 0.03657652, Final residual = 2.000168e-07, No Iterations 2
DILUPBiCGStab:  Solving for Uy, Initial residual = 0.05330323, Final residual = 2.341431e-07, No Iterations 2
DILUPBiCGStab:  Solving for Uz, Initial residual = 0.02906941, Final residual = 1.050445e-07, No Iterations 2
GAMG:  Solving for p, Initial residual = 0.8779121, Final residual = 0.007484079, No Iterations 7
GAMG:  Solving for p, Initial residual = 0.3421144, Final residual = 0.0001945777, No Iterations 100
time step continuity errors : sum local = 5.874988e-07, global = 1.586812e-16, cumulative = 1.115399e-16
ExecutionTime = 137.65 s  ClockTime = 153 s

Courant Number mean: 0.01469473 max: 0.1167925
Time = 0.664

PIMPLE: iteration 1
DILUPBiCGStab:  Solving for Ux, Initial residual = 0.09502987, Final residual = 4.088229e-07, No Iterations 2
DILUPBiCGStab:  Solving for Uy, Initial residual = 0.1019553, Final residual = 4.776391e-07, No Iterations 2
DILUPBiCGStab:  Solving for Uz, Initial residual = 0.07316625, Final residual = 2.207103e-07, No Iterations 2
GAMG:  Solving for p, Initial residual = 0.5169021, Final residual = 0.004468608, No Iterations 7
GAMG:  Solving for p, Initial residual = 0.6474539, Final residual = 0.0001821347, No Iterations 100
time step continuity errors : sum local = 1.999696e-07, global = -2.959693e-16, cumulative = -1.844294e-16
ExecutionTime = 138.73 s  ClockTime = 155 s

Courant Number mean: 0.01449759 max: 0.1153156
Time = 0.668

PIMPLE: iteration 1
DILUPBiCGStab:  Solving for Ux, Initial residual = 0.007571355, Final residual = 2.978049e-08, No Iterations 2
DILUPBiCGStab:  Solving for Uy, Initial residual = 0.02847106, Final residual = 1.072706e-07, No Iterations 2
DILUPBiCGStab:  Solving for Uz, Initial residual = 0.008238448, Final residual = 3.506938e-08, No Iterations 2
GAMG:  Solving for p, Initial residual = 0.8348129, Final residual = 0.008122018, No Iterations 9
GAMG:  Solving for p, Initial residual = 0.2502812, Final residual = 0.0009696521, No Iterations 100
time step continuity errors : sum local = 1.351452e-06, global = 1.106251e-16, cumulative = -7.380423e-17
ExecutionTime = 139.72 s  ClockTime = 156 s

End

Finalising parallel run
