# Supplementary material for: Computing Endolymph Hydrodynamics During Head Impulse Test on Normal and Hydropic Vestibular Labyrinth Models
Source: Front Neurol. 2020 Apr 21;11:289. doi: 10.3389/fneur.2020.00289 (PMC7193182; doi:10.3389/fneur.2020.00289)
Supplement: Supplementary file 9 [file Data_Sheet_3.ZIP › Hydrops_UC/Impulse6UCONS/Impulse6UCONS/system/snappyHexMeshDict]

FoamFile
{
	version	2.0;
	class	dictionary;
	format	ascii;
	location	"system";
	object	snappyHexMeshDict;
}
castellatedMesh	true;
snap	true;
addLayers	false;
geometry
{
	realHydropsUtricularCons.stl
	{
		type	triSurfaceMesh;
		simflowType	stl;
		name	realHydropsUtricularCons;
		includedAngle	120.0;
	}
}
castellatedMeshControls
{
	locationInMesh	(-0.012 -0.29 -0.024);
	refinementSurfaces
	{
		realHydropsUtricularCons
		{
			level	( 2 2 );
		}
	}
	refinementRegions
	{
	}
	limitRegions
	{
	}
	features	
	(
	{
		file	"realHydropsUtricularCons.eMesh";
		levels	((0 0));
	}
	);
	maxGlobalCells	10000000;
	resolveFeatureAngle	30.0;
	maxLoadUnbalance	0.1;
	nCellsBetweenLevels	4;
	gapLevelIncrement	0;
	maxLocalCells	1000000;
	minRefinementCells	10;
	allowFreeStandingZoneFaces	true;
}
snapControls
{
	implicitFeatureSnap	true;
	nSmoothPatch	3;
	multiRegionFeatureSnap	true;
	nFeatureSnapIter	10;
	nFaceSplitInterval	5;
	nSolveIter	500;
	explicitFeatureSnap	true;
	tolerance	1.0;
	nRelaxIter	5;
}
addLayersControls
{
	layers
	{
	}
	nMedialAxisIter	100;
	minThickness	0.1;
	nSmoothNormals	3;
	maxThicknessToMedialRatio	0.5;
	nSmoothThickness	10;
	nSmoothSurfaceNormals	5;
	slipFeatureAngle	30.0;
	minMedianAxisAngle	90.0;
	nRelaxIter	5;
	nGrow	0;
	nBufferCellsNoExtrude	0;
	nRelaxedIter	20;
	featureAngle	180.0;
	maxFaceThicknessRatio	0.5;
	nLayerIter	50;
	relativeSizes	true;
	firstLayerThickness	0.2;
	expansionRatio	1.25;
	meshShrinker	displacementMedialAxis;
}
meshQualityControls
{
	maxConcave	80.0;
	maxBoundarySkewness	20.0;
	minFaceWeight	0.05;
	maxInternalSkewness	4.0;
	minTwist	0.05;
	maxNonOrtho	65.0;
	minDeterminant	0.01;
	minVolRatio	0.01;
	nSmoothScale	4;
	minTriangleTwist	-1.0;
	minVol	1.0E-14;
	minTetQuality	1.0E-20;
	minArea	-1.0;
	errorReduction	0.75;
	relaxed
	{
		maxNonOrtho	75.0;
	}
}
mergeTolerance	1.0E-6;
debug	0;
combinePatches	false;
