# Supplementary material for: Computing Endolymph Hydrodynamics During Head Impulse Test on Normal and Hydropic Vestibular Labyrinth Models
Source: Front Neurol. 2020 Apr 21;11:289. doi: 10.3389/fneur.2020.00289 (PMC7193182; doi:10.3389/fneur.2020.00289)
Supplement: Supplementary file 9 [file Data_Sheet_3.ZIP › Hydrops_UC/Impulse6UCONS/Impulse6UCONS/system/changeDictionaryDict]

FoamFile
{
	version             2.0;
	format              binary;
	arch                "LSB;label=32;scalar=64";
	class               dictionary;
	location            "system";
	object              changeDictionaryDict;
}


p
{
	boundaryField
	{
		realHydropsUtricularCons
		{
			type	zeroGradient;
		}
	}
}


U
{
	boundaryField
	{
		realHydropsUtricularCons
		{
			type	movingWallVelocity;
			value	uniform (0.0 0.0 0.0);
		}
	}
}
