# Supplementary material for: Computing Endolymph Hydrodynamics During Head Impulse Test on Normal and Hydropic Vestibular Labyrinth Models
Source: Front Neurol. 2020 Apr 21;11:289. doi: 10.3389/fneur.2020.00289 (PMC7193182; doi:10.3389/fneur.2020.00289)
Supplement: Supplementary file 10 [file Data_Sheet_4.ZIP › NoHydrops/Impulse6/Impulse6/pimpleDyMFoam.log]

/*---------------------------------------------------------------------------*\
| =========                 |                                                 |
| \\      /  F ield         | OpenFOAM: The Open Source CFD Toolbox           |
|  \\    /   O peration     | Version:  4.0                                   |
|   \\  /    A nd           | Web:      www.OpenFOAM.org                      |
|    \\/     M anipulation  |                                                 |
\*---------------------------------------------------------------------------*/
Build  : 4.0
Exec   : pimpleDyMFoam -parallel
Date   : Jul 03 2019
Time   : 07:51:43
Host   : "macBookPro"
PID    : 3576
Case   : /home/jorge/Escritorio/Simulaciones/Normal/Normal
nProcs : 2
Slaves : 1("macBookPro.3577")
Pstream initialized with:
    floatTransfer      : 0
    nProcsSimpleSum    : 0
    commsType          : nonBlocking
    polling iterations : 0
fileModificationChecking : Monitoring run-time modified files using timeStampMaster
allowSystemOperations : Allowing user-supplied system call operations

// * * * * * * * * * * * * * * * * * * * * * * * * * * * * * * * * * * * * * //
Create time

Create mesh for time = 0

Selecting dynamicFvMesh solidBodyMotionFvMesh
Selecting solid-body motion function rotatingMotion
Applying solid body motion to entire mesh

PIMPLE: Operating solver in PISO mode

Reading field p

Reading field U

Reading/calculating face flux field phi

Selecting incompressible transport model Newtonian
Selecting turbulence model type laminar
Creating MRF zone list from MRFProperties
Reading/calculating face velocity Uf

Creating finite volume options from "system/fvOptions"

Courant Number mean: 0 max: 0

Starting time loop

Courant Number mean: 0 max: 0
Time = 0.004

PIMPLE: iteration 1
DILUPBiCGStab:  Solving for Ux, Initial residual = 1, Final residual = 8.310146e-06, No Iterations 2
DILUPBiCGStab:  Solving for Uy, Initial residual = 1, Final residual = 7.626988e-06, No Iterations 2
DILUPBiCGStab:  Solving for Uz, Initial residual = 1, Final residual = 4.954751e-06, No Iterations 2
GAMG:  Solving for p, Initial residual = 1, Final residual = 0.008131012, No Iterations 6
GAMG:  Solving for p, Initial residual = 0.2265787, Final residual = 1.383935e-05, No Iterations 76
time step continuity errors : sum local = 3.274944e-08, global = 1.040797e-16, cumulative = 1.040797e-16
ExecutionTime = 1.26 s  ClockTime = 2 s

Courant Number mean: 0.001532808 max: 0.01202694
Time = 0.008

PIMPLE: iteration 1
DILUPBiCGStab:  Solving for Ux, Initial residual = 0.2825653, Final residual = 2.900731e-06, No Iterations 2
DILUPBiCGStab:  Solving for Uy, Initial residual = 0.3009368, Final residual = 2.236609e-06, No Iterations 2
DILUPBiCGStab:  Solving for Uz, Initial residual = 0.4314764, Final residual = 1.97174e-06, No Iterations 2
GAMG:  Solving for p, Initial residual = 0.7687882, Final residual = 0.006456261, No Iterations 6
GAMG:  Solving for p, Initial residual = 0.4954678, Final residual = 4.52325e-05, No Iterations 64
time step continuity errors : sum local = 7.928772e-08, global = -8.074061e-17, cumulative = 2.333911e-17
ExecutionTime = 2.04 s  ClockTime = 3 s

Courant Number mean: 0.0005521236 max: 0.006526724
Time = 0.012

PIMPLE: iteration 1
DILUPBiCGStab:  Solving for Ux, Initial residual = 0.913467, Final residual = 9.161626e-06, No Iterations 2
DILUPBiCGStab:  Solving for Uy, Initial residual = 0.6425952, Final residual = 5.005943e-06, No Iterations 2
DILUPBiCGStab:  Solving for Uz, Initial residual = 0.7408488, Final residual = 3.534163e-06, No Iterations 2
GAMG:  Solving for p, Initial residual = 0.5171258, Final residual = 0.003504258, No Iterations 6
GAMG:  Solving for p, Initial residual = 0.1524946, Final residual = 1.503411e-05, No Iterations 64
time step continuity errors : sum local = 7.906743e-08, global = -6.359112e-17, cumulative = -4.025201e-17
ExecutionTime = 2.88 s  ClockTime = 4 s

Courant Number mean: 0.002785346 max: 0.02254874
Time = 0.016

PIMPLE: iteration 1
DILUPBiCGStab:  Solving for Ux, Initial residual = 0.3213776, Final residual = 3.36695e-06, No Iterations 2
DILUPBiCGStab:  Solving for Uy, Initial residual = 0.3065085, Final residual = 2.495285e-06, No Iterations 2
DILUPBiCGStab:  Solving for Uz, Initial residual = 0.4859687, Final residual = 2.286392e-06, No Iterations 2
GAMG:  Solving for p, Initial residual = 0.7465778, Final residual = 0.00615263, No Iterations 6
GAMG:  Solving for p, Initial residual = 0.5144902, Final residual = 4.760856e-05, No Iterations 69
time step continuity errors : sum local = 1.604553e-07, global = -3.998704e-17, cumulative = -8.023904e-17
ExecutionTime = 3.72 s  ClockTime = 4 s

Courant Number mean: 0.0009539693 max: 0.01309429
Time = 0.02

PIMPLE: iteration 1
DILUPBiCGStab:  Solving for Ux, Initial residual = 0.9291052, Final residual = 9.459447e-06, No Iterations 2
DILUPBiCGStab:  Solving for Uy, Initial residual = 0.6106991, Final residual = 4.817768e-06, No Iterations 2
DILUPBiCGStab:  Solving for Uz, Initial residual = 0.7447687, Final residual = 3.488873e-06, No Iterations 2
GAMG:  Solving for p, Initial residual = 0.3805734, Final residual = 0.003507176, No Iterations 6
GAMG:  Solving for p, Initial residual = 0.1157992, Final residual = 1.135719e-05, No Iterations 51
time step continuity errors : sum local = 7.153267e-08, global = 1.484002e-17, cumulative = -6.539902e-17
ExecutionTime = 4.51 s  ClockTime = 5 s

Courant Number mean: 0.00317755 max: 0.0255864
Time = 0.024

PIMPLE: iteration 1
DILUPBiCGStab:  Solving for Ux, Initial residual = 0.349734, Final residual = 3.153027e-06, No Iterations 2
DILUPBiCGStab:  Solving for Uy, Initial residual = 0.2813567, Final residual = 2.413188e-06, No Iterations 2
DILUPBiCGStab:  Solving for Uz, Initial residual = 0.525256, Final residual = 2.084092e-06, No Iterations 2
GAMG:  Solving for p, Initial residual = 0.5222728, Final residual = 0.004234467, No Iterations 6
GAMG:  Solving for p, Initial residual = 0.6019005, Final residual = 5.781217e-05, No Iterations 68
time step continuity errors : sum local = 1.254155e-07, global = 1.443551e-16, cumulative = 7.895608e-17
ExecutionTime = 5.4 s  ClockTime = 6 s

Courant Number mean: 0.00301732 max: 0.02212126
Time = 0.028

PIMPLE: iteration 1
DILUPBiCGStab:  Solving for Ux, Initial residual = 0.02300419, Final residual = 1.210633e-07, No Iterations 2
DILUPBiCGStab:  Solving for Uy, Initial residual = 0.2027544, Final residual = 1.102387e-06, No Iterations 2
DILUPBiCGStab:  Solving for Uz, Initial residual = 0.04524709, Final residual = 2.369284e-07, No Iterations 2
GAMG:  Solving for p, Initial residual = 0.7447622, Final residual = 0.006541422, No Iterations 6
GAMG:  Solving for p, Initial residual = 0.2654722, Final residual = 2.541158e-05, No Iterations 56
time step continuity errors : sum local = 2.544681e-08, global = 1.034839e-16, cumulative = 1.8244e-16
ExecutionTime = 6.2 s  ClockTime = 7 s

Courant Number mean: 0.002209088 max: 0.01625005
Time = 0.032

PIMPLE: iteration 1
DILUPBiCGStab:  Solving for Ux, Initial residual = 0.1117739, Final residual = 1.259624e-06, No Iterations 2
DILUPBiCGStab:  Solving for Uy, Initial residual = 0.2839105, Final residual = 2.162836e-06, No Iterations 2
DILUPBiCGStab:  Solving for Uz, Initial residual = 0.1451022, Final residual = 8.163585e-07, No Iterations 2
GAMG:  Solving for p, Initial residual = 0.9018069, Final residual = 0.007410517, No Iterations 6
GAMG:  Solving for p, Initial residual = 0.3305975, Final residual = 3.138119e-05, No Iterations 91
time step continuity errors : sum local = 6.060199e-08, global = 2.14818e-16, cumulative = 3.97258e-16
ExecutionTime = 7.29 s  ClockTime = 8 s

Courant Number mean: 0.003321539 max: 0.02501608
Time = 0.036

PIMPLE: iteration 1
DILUPBiCGStab:  Solving for Ux, Initial residual = 0.1177131, Final residual = 1.169812e-06, No Iterations 2
DILUPBiCGStab:  Solving for Uy, Initial residual = 0.1769639, Final residual = 1.21074e-06, No Iterations 2
DILUPBiCGStab:  Solving for Uz, Initial residual = 0.1725416, Final residual = 7.376084e-07, No Iterations 2
GAMG:  Solving for p, Initial residual = 0.7378559, Final residual = 0.006289325, No Iterations 6
GAMG:  Solving for p, Initial residual = 0.5496296, Final residual = 4.689247e-05, No Iterations 93
time step continuity errors : sum local = 5.401468e-08, global = -1.324277e-16, cumulative = 2.648304e-16
ExecutionTime = 8.26 s  ClockTime = 9 s

Courant Number mean: 0.002593895 max: 0.0188571
Time = 0.04

PIMPLE: iteration 1
DILUPBiCGStab:  Solving for Ux, Initial residual = 0.09367533, Final residual = 8.278936e-07, No Iterations 2
DILUPBiCGStab:  Solving for Uy, Initial residual = 0.2286519, Final residual = 1.611526e-06, No Iterations 2
DILUPBiCGStab:  Solving for Uz, Initial residual = 0.1180578, Final residual = 4.919322e-07, No Iterations 2
GAMG:  Solving for p, Initial residual = 0.5774355, Final residual = 0.005012581, No Iterations 7
GAMG:  Solving for p, Initial residual = 0.7013005, Final residual = 4.80642e-05, No Iterations 78
time step continuity errors : sum local = 1.414106e-08, global = -1.734367e-16, cumulative = 9.139372e-17
ExecutionTime = 9.21 s  ClockTime = 10 s

Courant Number mean: 0.00246933 max: 0.01802811
Time = 0.044

PIMPLE: iteration 1
DILUPBiCGStab:  Solving for Ux, Initial residual = 0.002624975, Final residual = 9.448484e-07, No Iterations 1
DILUPBiCGStab:  Solving for Uy, Initial residual = 0.04900232, Final residual = 3.424256e-07, No Iterations 2
DILUPBiCGStab:  Solving for Uz, Initial residual = 0.006394277, Final residual = 7.650449e-08, No Iterations 2
GAMG:  Solving for p, Initial residual = 0.4337674, Final residual = 0.002912344, No Iterations 4
GAMG:  Solving for p, Initial residual = 0.1107273, Final residual = 1.074766e-05, No Iterations 86
time step continuity errors : sum local = 6.079429e-10, global = 2.974857e-16, cumulative = 3.888794e-16
ExecutionTime = 10.22 s  ClockTime = 11 s

Courant Number mean: 0.002394595 max: 0.01745105
Time = 0.048

PIMPLE: iteration 1
DILUPBiCGStab:  Solving for Ux, Initial residual = 0.01501634, Final residual = 1.171663e-07, No Iterations 2
DILUPBiCGStab:  Solving for Uy, Initial residual = 0.06125447, Final residual = 4.754897e-07, No Iterations 2
DILUPBiCGStab:  Solving for Uz, Initial residual = 0.02723475, Final residual = 1.361454e-07, No Iterations 2
GAMG:  Solving for p, Initial residual = 0.9220877, Final residual = 0.007537743, No Iterations 6
GAMG:  Solving for p, Initial residual = 0.2222527, Final residual = 2.094247e-05, No Iterations 58
time step continuity errors : sum local = 2.054717e-08, global = -5.872539e-16, cumulative = -1.983745e-16
ExecutionTime = 11.03 s  ClockTime = 12 s

Courant Number mean: 0.001752445 max: 0.0130746
Time = 0.052

PIMPLE: iteration 1
DILUPBiCGStab:  Solving for Ux, Initial residual = 0.1662126, Final residual = 1.545445e-06, No Iterations 2
DILUPBiCGStab:  Solving for Uy, Initial residual = 0.232647, Final residual = 2.084944e-06, No Iterations 2
DILUPBiCGStab:  Solving for Uz, Initial residual = 0.2125932, Final residual = 9.231933e-07, No Iterations 2
GAMG:  Solving for p, Initial residual = 0.3035643, Final residual = 0.002214758, No Iterations 6
GAMG:  Solving for p, Initial residual = 0.1062478, Final residual = 1.048305e-05, No Iterations 74
time step continuity errors : sum local = 2.252942e-08, global = 3.716127e-16, cumulative = 1.732382e-16
ExecutionTime = 11.98 s  ClockTime = 13 s

Courant Number mean: 0.0008096646 max: 0.006573828
Time = 0.056

PIMPLE: iteration 1
DILUPBiCGStab:  Solving for Ux, Initial residual = 0.6287008, Final residual = 5.405769e-06, No Iterations 2
DILUPBiCGStab:  Solving for Uy, Initial residual = 0.3110867, Final residual = 2.782676e-06, No Iterations 2
DILUPBiCGStab:  Solving for Uz, Initial residual = 0.5190698, Final residual = 1.974453e-06, No Iterations 2
GAMG:  Solving for p, Initial residual = 0.2282835, Final residual = 0.001910997, No Iterations 6
GAMG:  Solving for p, Initial residual = 0.1426974, Final residual = 1.098384e-05, No Iterations 59
time step continuity errors : sum local = 1.595702e-08, global = -3.536491e-16, cumulative = -1.804109e-16
ExecutionTime = 12.77 s  ClockTime = 14 s

Courant Number mean: 0.0005710156 max: 0.007558721
Time = 0.06

PIMPLE: iteration 1
DILUPBiCGStab:  Solving for Ux, Initial residual = 0.6354874, Final residual = 5.751837e-06, No Iterations 2
DILUPBiCGStab:  Solving for Uy, Initial residual = 0.2538213, Final residual = 1.944376e-06, No Iterations 2
DILUPBiCGStab:  Solving for Uz, Initial residual = 0.4810945, Final residual = 1.93027e-06, No Iterations 2
GAMG:  Solving for p, Initial residual = 0.4687399, Final residual = 0.003266415, No Iterations 6
GAMG:  Solving for p, Initial residual = 0.454719, Final residual = 3.881499e-05, No Iterations 79
time step continuity errors : sum local = 1.924489e-08, global = 3.974904e-16, cumulative = 2.170795e-16
ExecutionTime = 13.71 s  ClockTime = 15 s

Courant Number mean: 0.0004949818 max: 0.005641733
Time = 0.064

PIMPLE: iteration 1
DILUPBiCGStab:  Solving for Ux, Initial residual = 0.2115047, Final residual = 1.677537e-06, No Iterations 2
DILUPBiCGStab:  Solving for Uy, Initial residual = 0.4266372, Final residual = 2.481742e-06, No Iterations 2
DILUPBiCGStab:  Solving for Uz, Initial residual = 0.307605, Final residual = 1.469656e-06, No Iterations 2
GAMG:  Solving for p, Initial residual = 0.9240434, Final residual = 0.007136794, No Iterations 6
GAMG:  Solving for p, Initial residual = 0.2311307, Final residual = 2.087922e-05, No Iterations 55
time step continuity errors : sum local = 6.152742e-08, global = -7.487566e-17, cumulative = 1.422039e-16
ExecutionTime = 14.44 s  ClockTime = 15 s

Courant Number mean: 0.001894766 max: 0.01181159
Time = 0.068

PIMPLE: iteration 1
DILUPBiCGStab:  Solving for Ux, Initial residual = 0.2911535, Final residual = 2.778246e-06, No Iterations 2
DILUPBiCGStab:  Solving for Uy, Initial residual = 0.2928047, Final residual = 2.726959e-06, No Iterations 2
DILUPBiCGStab:  Solving for Uz, Initial residual = 0.4493706, Final residual = 1.92893e-06, No Iterations 2
GAMG:  Solving for p, Initial residual = 0.1654196, Final residual = 0.00105944, No Iterations 6
GAMG:  Solving for p, Initial residual = 0.05527895, Final residual = 5.453813e-06, No Iterations 62
time step continuity errors : sum local = 2.457997e-08, global = -6.280113e-17, cumulative = 7.940276e-17
ExecutionTime = 15.26 s  ClockTime = 16 s

Courant Number mean: 0.004270646 max: 0.03014743
Time = 0.072

PIMPLE: iteration 1
DILUPBiCGStab:  Solving for Ux, Initial residual = 0.1671926, Final residual = 1.817431e-06, No Iterations 2
DILUPBiCGStab:  Solving for Uy, Initial residual = 0.2269742, Final residual = 1.950259e-06, No Iterations 2
DILUPBiCGStab:  Solving for Uz, Initial residual = 0.2564955, Final residual = 1.242661e-06, No Iterations 2
GAMG:  Solving for p, Initial residual = 0.7625994, Final residual = 0.00602205, No Iterations 6
GAMG:  Solving for p, Initial residual = 0.4782148, Final residual = 3.724664e-05, No Iterations 57
time step continuity errors : sum local = 1.243223e-07, global = -2.152642e-16, cumulative = -1.358615e-16
ExecutionTime = 16.06 s  ClockTime = 17 s

Courant Number mean: 0.002364229 max: 0.01535359
Time = 0.076

PIMPLE: iteration 1
DILUPBiCGStab:  Solving for Ux, Initial residual = 0.4432543, Final residual = 4.372252e-06, No Iterations 2
DILUPBiCGStab:  Solving for Uy, Initial residual = 0.5027816, Final residual = 4.035112e-06, No Iterations 2
DILUPBiCGStab:  Solving for Uz, Initial residual = 0.4363617, Final residual = 1.983325e-06, No Iterations 2
GAMG:  Solving for p, Initial residual = 0.2995302, Final residual = 0.002053296, No Iterations 6
GAMG:  Solving for p, Initial residual = 0.09197157, Final residual = 9.033462e-06, No Iterations 45
time step continuity errors : sum local = 4.80477e-08, global = 2.637115e-16, cumulative = 1.2785e-16
ExecutionTime = 16.91 s  ClockTime = 18 s

Courant Number mean: 0.001125537 max: 0.01590342
Time = 0.08

PIMPLE: iteration 1
DILUPBiCGStab:  Solving for Ux, Initial residual = 0.8600975, Final residual = 7.74754e-06, No Iterations 2
DILUPBiCGStab:  Solving for Uy, Initial residual = 0.3269065, Final residual = 3.170011e-06, No Iterations 2
DILUPBiCGStab:  Solving for Uz, Initial residual = 0.8229948, Final residual = 3.284477e-06, No Iterations 2
GAMG:  Solving for p, Initial residual = 0.1801541, Final residual = 0.001361377, No Iterations 6
GAMG:  Solving for p, Initial residual = 0.09208895, Final residual = 8.721524e-06, No Iterations 74
time step continuity errors : sum local = 3.674613e-08, global = -1.963245e-16, cumulative = -6.847449e-17
ExecutionTime = 17.91 s  ClockTime = 19 s

Courant Number mean: 0.00285445 max: 0.02592305
Time = 0.084

PIMPLE: iteration 1
DILUPBiCGStab:  Solving for Ux, Initial residual = 0.2711558, Final residual = 2.662922e-06, No Iterations 2
DILUPBiCGStab:  Solving for Uy, Initial residual = 0.2223086, Final residual = 1.841599e-06, No Iterations 2
DILUPBiCGStab:  Solving for Uz, Initial residual = 0.4043019, Final residual = 1.741407e-06, No Iterations 2
GAMG:  Solving for p, Initial residual = 0.6241369, Final residual = 0.00325718, No Iterations 7
GAMG:  Solving for p, Initial residual = 0.5965434, Final residual = 5.53188e-05, No Iterations 64
time step continuity errors : sum local = 8.338408e-08, global = 3.739061e-16, cumulative = 3.054316e-16
ExecutionTime = 18.76 s  ClockTime = 20 s

Courant Number mean: 0.002051448 max: 0.01767992
Time = 0.088

PIMPLE: iteration 1
DILUPBiCGStab:  Solving for Ux, Initial residual = 0.2049228, Final residual = 1.836567e-06, No Iterations 2
DILUPBiCGStab:  Solving for Uy, Initial residual = 0.3260121, Final residual = 2.291224e-06, No Iterations 2
DILUPBiCGStab:  Solving for Uz, Initial residual = 0.228802, Final residual = 9.89787e-07, No Iterations 2
GAMG:  Solving for p, Initial residual = 0.6179152, Final residual = 0.004627895, No Iterations 6
GAMG:  Solving for p, Initial residual = 0.5937776, Final residual = 5.561753e-05, No Iterations 64
time step continuity errors : sum local = 1.788387e-08, global = -4.490952e-16, cumulative = -1.436636e-16
ExecutionTime = 19.68 s  ClockTime = 21 s

Courant Number mean: 0.001853869 max: 0.01622388
Time = 0.092

PIMPLE: iteration 1
DILUPBiCGStab:  Solving for Ux, Initial residual = 0.09150431, Final residual = 7.578897e-07, No Iterations 2
DILUPBiCGStab:  Solving for Uy, Initial residual = 0.2251964, Final residual = 1.584951e-06, No Iterations 2
DILUPBiCGStab:  Solving for Uz, Initial residual = 0.1602791, Final residual = 7.996929e-07, No Iterations 2
GAMG:  Solving for p, Initial residual = 0.9155232, Final residual = 0.007402167, No Iterations 6
GAMG:  Solving for p, Initial residual = 0.2247547, Final residual = 2.126189e-05, No Iterations 50
time step continuity errors : sum local = 6.081479e-08, global = 4.522257e-16, cumulative = 3.085621e-16
ExecutionTime = 20.45 s  ClockTime = 22 s

Courant Number mean: 0.000425318 max: 0.009381571
Time = 0.096

PIMPLE: iteration 1
DILUPBiCGStab:  Solving for Ux, Initial residual = 0.6977589, Final residual = 6.585637e-06, No Iterations 2
DILUPBiCGStab:  Solving for Uy, Initial residual = 0.4061569, Final residual = 3.760785e-06, No Iterations 2
DILUPBiCGStab:  Solving for Uz, Initial residual = 0.8280491, Final residual = 3.541054e-06, No Iterations 2
GAMG:  Solving for p, Initial residual = 0.1732269, Final residual = 0.0009034027, No Iterations 6
GAMG:  Solving for p, Initial residual = 0.05631427, Final residual = 5.572193e-06, No Iterations 55
time step continuity errors : sum local = 2.544762e-08, global = -8.211118e-17, cumulative = 2.264509e-16
ExecutionTime = 21.19 s  ClockTime = 22 s

Courant Number mean: 0.002663469 max: 0.01980976
Time = 0.1

PIMPLE: iteration 1
DILUPBiCGStab:  Solving for Ux, Initial residual = 0.2588459, Final residual = 2.458709e-06, No Iterations 2
DILUPBiCGStab:  Solving for Uy, Initial residual = 0.2537784, Final residual = 2.162266e-06, No Iterations 2
DILUPBiCGStab:  Solving for Uz, Initial residual = 0.3971007, Final residual = 1.6585e-06, No Iterations 2
GAMG:  Solving for p, Initial residual = 0.6216655, Final residual = 0.004800553, No Iterations 6
GAMG:  Solving for p, Initial residual = 0.6413322, Final residual = 6.303776e-05, No Iterations 51
time step continuity errors : sum local = 1.110134e-07, global = -1.131181e-16, cumulative = 1.133328e-16
ExecutionTime = 22.1 s  ClockTime = 23 s

Courant Number mean: 0.001949203 max: 0.01232438
Time = 0.104

PIMPLE: iteration 1
DILUPBiCGStab:  Solving for Ux, Initial residual = 0.1869098, Final residual = 1.803819e-06, No Iterations 2
DILUPBiCGStab:  Solving for Uy, Initial residual = 0.4013587, Final residual = 2.702029e-06, No Iterations 2
DILUPBiCGStab:  Solving for Uz, Initial residual = 0.2409296, Final residual = 1.12198e-06, No Iterations 2
GAMG:  Solving for p, Initial residual = 0.5692043, Final residual = 0.002388917, No Iterations 7
GAMG:  Solving for p, Initial residual = 0.1568711, Final residual = 1.544828e-05, No Iterations 42
time step continuity errors : sum local = 4.536533e-08, global = 3.690573e-16, cumulative = 4.823901e-16
ExecutionTime = 22.76 s  ClockTime = 24 s

Courant Number mean: 0.000477397 max: 0.009283452
Time = 0.108

PIMPLE: iteration 1
DILUPBiCGStab:  Solving for Ux, Initial residual = 0.9161694, Final residual = 8.037813e-06, No Iterations 2
DILUPBiCGStab:  Solving for Uy, Initial residual = 0.434256, Final residual = 3.574083e-06, No Iterations 2
DILUPBiCGStab:  Solving for Uz, Initial residual = 0.7283864, Final residual = 2.812686e-06, No Iterations 2
GAMG:  Solving for p, Initial residual = 0.5328432, Final residual = 0.004313458, No Iterations 6
GAMG:  Solving for p, Initial residual = 0.569074, Final residual = 5.344313e-05, No Iterations 51
time step continuity errors : sum local = 5.860801e-08, global = -2.034002e-16, cumulative = 2.789899e-16
ExecutionTime = 23.54 s  ClockTime = 25 s

Courant Number mean: 0.0003890239 max: 0.005868678
Time = 0.112

PIMPLE: iteration 1
DILUPBiCGStab:  Solving for Ux, Initial residual = 0.2154246, Final residual = 1.699958e-06, No Iterations 2
DILUPBiCGStab:  Solving for Uy, Initial residual = 0.3993654, Final residual = 2.665831e-06, No Iterations 2
DILUPBiCGStab:  Solving for Uz, Initial residual = 0.3250407, Final residual = 1.682601e-06, No Iterations 2
GAMG:  Solving for p, Initial residual = 0.7106433, Final residual = 0.006105813, No Iterations 6
GAMG:  Solving for p, Initial residual = 0.2079171, Final residual = 2.018661e-05, No Iterations 74
time step continuity errors : sum local = 4.026036e-08, global = 1.196743e-16, cumulative = 3.986642e-16
ExecutionTime = 24.46 s  ClockTime = 26 s

Courant Number mean: 0.001333039 max: 0.01232556
Time = 0.116

PIMPLE: iteration 1
DILUPBiCGStab:  Solving for Ux, Initial residual = 0.4184042, Final residual = 3.621478e-06, No Iterations 2
DILUPBiCGStab:  Solving for Uy, Initial residual = 0.2451322, Final residual = 1.932298e-06, No Iterations 2
DILUPBiCGStab:  Solving for Uz, Initial residual = 0.5818118, Final residual = 2.197481e-06, No Iterations 2
GAMG:  Solving for p, Initial residual = 0.2289486, Final residual = 0.001969434, No Iterations 6
GAMG:  Solving for p, Initial residual = 0.1455502, Final residual = 1.255333e-05, No Iterations 56
time step continuity errors : sum local = 1.807803e-08, global = -2.046674e-16, cumulative = 1.939968e-16
ExecutionTime = 25.23 s  ClockTime = 27 s

Courant Number mean: 0.001867551 max: 0.01582675
Time = 0.12

PIMPLE: iteration 1
DILUPBiCGStab:  Solving for Ux, Initial residual = 0.1620533, Final residual = 1.820482e-06, No Iterations 2
DILUPBiCGStab:  Solving for Uy, Initial residual = 0.2120594, Final residual = 1.537895e-06, No Iterations 2
DILUPBiCGStab:  Solving for Uz, Initial residual = 0.2540031, Final residual = 1.297273e-06, No Iterations 2
GAMG:  Solving for p, Initial residual = 0.8470343, Final residual = 0.006394522, No Iterations 6
GAMG:  Solving for p, Initial residual = 0.341273, Final residual = 2.98729e-05, No Iterations 48
time step continuity errors : sum local = 5.853285e-08, global = -8.159993e-17, cumulative = 1.123969e-16
ExecutionTime = 25.94 s  ClockTime = 27 s

Courant Number mean: 0.0006250215 max: 0.006925304
Time = 0.124

PIMPLE: iteration 1
DILUPBiCGStab:  Solving for Ux, Initial residual = 0.9538704, Final residual = 8.91485e-06, No Iterations 2
DILUPBiCGStab:  Solving for Uy, Initial residual = 0.5365038, Final residual = 4.455016e-06, No Iterations 2
DILUPBiCGStab:  Solving for Uz, Initial residual = 0.8137155, Final residual = 3.477031e-06, No Iterations 2
GAMG:  Solving for p, Initial residual = 0.2391738, Final residual = 0.001495583, No Iterations 6
GAMG:  Solving for p, Initial residual = 0.07704841, Final residual = 6.903377e-06, No Iterations 60
time step continuity errors : sum local = 2.219737e-08, global = 2.669994e-16, cumulative = 3.793963e-16
ExecutionTime = 26.74 s  ClockTime = 28 s

Courant Number mean: 0.001442944 max: 0.01148671
Time = 0.128

PIMPLE: iteration 1
DILUPBiCGStab:  Solving for Ux, Initial residual = 0.3839281, Final residual = 3.919521e-06, No Iterations 2
DILUPBiCGStab:  Solving for Uy, Initial residual = 0.3023498, Final residual = 3.178804e-06, No Iterations 2
DILUPBiCGStab:  Solving for Uz, Initial residual = 0.5804316, Final residual = 2.688641e-06, No Iterations 2
GAMG:  Solving for p, Initial residual = 0.2851307, Final residual = 0.002217381, No Iterations 6
GAMG:  Solving for p, Initial residual = 0.103788, Final residual = 1.026293e-05, No Iterations 72
time step continuity errors : sum local = 6.713602e-08, global = -3.792717e-16, cumulative = 1.245654e-19
ExecutionTime = 27.65 s  ClockTime = 29 s

Courant Number mean: 0.005102843 max: 0.03923277
Time = 0.132

PIMPLE: iteration 1
DILUPBiCGStab:  Solving for Ux, Initial residual = 0.2561315, Final residual = 2.62855e-06, No Iterations 2
DILUPBiCGStab:  Solving for Uy, Initial residual = 0.2001361, Final residual = 2.267706e-06, No Iterations 2
DILUPBiCGStab:  Solving for Uz, Initial residual = 0.3972458, Final residual = 1.816249e-06, No Iterations 2
GAMG:  Solving for p, Initial residual = 0.08539434, Final residual = 0.0008020996, No Iterations 5
GAMG:  Solving for p, Initial residual = 0.03043292, Final residual = 2.628701e-06, No Iterations 61
time step continuity errors : sum local = 2.082435e-08, global = 1.010671e-16, cumulative = 1.011916e-16
ExecutionTime = 28.48 s  ClockTime = 30 s

Courant Number mean: 0.009180612 max: 0.06926709
Time = 0.136

PIMPLE: iteration 1
DILUPBiCGStab:  Solving for Ux, Initial residual = 0.1693014, Final residual = 1.638101e-06, No Iterations 2
DILUPBiCGStab:  Solving for Uy, Initial residual = 0.1420066, Final residual = 1.517851e-06, No Iterations 2
DILUPBiCGStab:  Solving for Uz, Initial residual = 0.2591341, Final residual = 1.106705e-06, No Iterations 2
GAMG:  Solving for p, Initial residual = 0.1853027, Final residual = 0.001448893, No Iterations 6
GAMG:  Solving for p, Initial residual = 0.1174082, Final residual = 1.108881e-05, No Iterations 77
time step continuity errors : sum local = 5.985106e-08, global = 2.432162e-16, cumulative = 3.444078e-16
ExecutionTime = 29.39 s  ClockTime = 31 s

Courant Number mean: 0.01120165 max: 0.08290594
Time = 0.14

PIMPLE: iteration 1
DILUPBiCGStab:  Solving for Ux, Initial residual = 0.08909501, Final residual = 8.833366e-07, No Iterations 2
DILUPBiCGStab:  Solving for Uy, Initial residual = 0.07674522, Final residual = 8.092177e-07, No Iterations 2
DILUPBiCGStab:  Solving for Uz, Initial residual = 0.1338591, Final residual = 5.884959e-07, No Iterations 2
GAMG:  Solving for p, Initial residual = 0.04300687, Final residual = 0.0002579552, No Iterations 3
GAMG:  Solving for p, Initial residual = 0.006276245, Final residual = 6.555145e-07, No Iterations 64
time step continuity errors : sum local = 3.283727e-09, global = -5.227626e-16, cumulative = -1.783548e-16
ExecutionTime = 30.14 s  ClockTime = 32 s

Courant Number mean: 0.01315828 max: 0.09727701
Time = 0.144

PIMPLE: iteration 1
DILUPBiCGStab:  Solving for Ux, Initial residual = 0.08169209, Final residual = 9.064672e-07, No Iterations 2
DILUPBiCGStab:  Solving for Uy, Initial residual = 0.06799666, Final residual = 8.59279e-07, No Iterations 2
DILUPBiCGStab:  Solving for Uz, Initial residual = 0.12289, Final residual = 6.03751e-07, No Iterations 2
GAMG:  Solving for p, Initial residual = 0.2122011, Final residual = 0.001624764, No Iterations 6
GAMG:  Solving for p, Initial residual = 0.08572065, Final residual = 7.833247e-06, No Iterations 61
time step continuity errors : sum local = 6.09318e-08, global = 2.934562e-16, cumulative = 1.151015e-16
ExecutionTime = 30.96 s  ClockTime = 32 s

Courant Number mean: 0.01696025 max: 0.1247044
Time = 0.148

PIMPLE: iteration 1
DILUPBiCGStab:  Solving for Ux, Initial residual = 0.1019556, Final residual = 1.190859e-06, No Iterations 2
DILUPBiCGStab:  Solving for Uy, Initial residual = 0.09227017, Final residual = 1.222882e-06, No Iterations 2
DILUPBiCGStab:  Solving for Uz, Initial residual = 0.1526091, Final residual = 7.898126e-07, No Iterations 2
GAMG:  Solving for p, Initial residual = 0.1108657, Final residual = 0.0006855128, No Iterations 6
GAMG:  Solving for p, Initial residual = 0.04491978, Final residual = 3.409417e-06, No Iterations 67
time step continuity errors : sum local = 3.359262e-08, global = -2.067611e-16, cumulative = -9.165964e-17
ExecutionTime = 31.75 s  ClockTime = 33 s

Courant Number mean: 0.02185982 max: 0.1594099
Time = 0.152

PIMPLE: iteration 1
DILUPBiCGStab:  Solving for Ux, Initial residual = 0.1071984, Final residual = 1.557363e-06, No Iterations 2
DILUPBiCGStab:  Solving for Uy, Initial residual = 0.1008105, Final residual = 1.673118e-06, No Iterations 2
DILUPBiCGStab:  Solving for Uz, Initial residual = 0.1615385, Final residual = 1.086306e-06, No Iterations 2
GAMG:  Solving for p, Initial residual = 0.2313891, Final residual = 0.001789435, No Iterations 6
GAMG:  Solving for p, Initial residual = 0.09057074, Final residual = 8.280866e-06, No Iterations 66
time step continuity errors : sum local = 1.403333e-07, global = -1.186692e-16, cumulative = -2.103288e-16
ExecutionTime = 32.61 s  ClockTime = 34 s

Courant Number mean: 0.03091527 max: 0.2242432
Time = 0.156

PIMPLE: iteration 1
DILUPBiCGStab:  Solving for Ux, Initial residual = 0.123243, Final residual = 1.934944e-06, No Iterations 2
DILUPBiCGStab:  Solving for Uy, Initial residual = 0.1107978, Final residual = 2.076138e-06, No Iterations 2
DILUPBiCGStab:  Solving for Uz, Initial residual = 0.1841379, Final residual = 1.37307e-06, No Iterations 2
GAMG:  Solving for p, Initial residual = 0.0678934, Final residual = 0.0005952265, No Iterations 5
GAMG:  Solving for p, Initial residual = 0.02387067, Final residual = 2.369711e-06, No Iterations 66
time step continuity errors : sum local = 4.944244e-08, global = 1.109855e-16, cumulative = -9.934332e-17
ExecutionTime = 33.39 s  ClockTime = 35 s

Courant Number mean: 0.04076042 max: 0.2926005
Time = 0.16

PIMPLE: iteration 1
DILUPBiCGStab:  Solving for Ux, Initial residual = 0.1050514, Final residual = 1.740744e-06, No Iterations 2
DILUPBiCGStab:  Solving for Uy, Initial residual = 0.08846149, Final residual = 1.884208e-06, No Iterations 2
DILUPBiCGStab:  Solving for Uz, Initial residual = 0.1547678, Final residual = 1.250045e-06, No Iterations 2
GAMG:  Solving for p, Initial residual = 0.01676667, Final residual = 0.0001610296, No Iterations 4
GAMG:  Solving for p, Initial residual = 0.002415958, Final residual = 9.189853e-07, No Iterations 31
time step continuity errors : sum local = 1.948786e-08, global = 4.951247e-18, cumulative = -9.439208e-17
ExecutionTime = 34.01 s  ClockTime = 36 s

Courant Number mean: 0.05015414 max: 0.3553005
Time = 0.164

PIMPLE: iteration 1
DILUPBiCGStab:  Solving for Ux, Initial residual = 0.08717342, Final residual = 1.613829e-06, No Iterations 2
DILUPBiCGStab:  Solving for Uy, Initial residual = 0.07112636, Final residual = 1.727933e-06, No Iterations 2
DILUPBiCGStab:  Solving for Uz, Initial residual = 0.1265253, Final residual = 1.186626e-06, No Iterations 2
GAMG:  Solving for p, Initial residual = 0.04097987, Final residual = 0.000346564, No Iterations 6
GAMG:  Solving for p, Initial residual = 0.01887212, Final residual = 1.867078e-06, No Iterations 57
time step continuity errors : sum local = 4.259696e-08, global = 3.431777e-16, cumulative = 2.487856e-16
ExecutionTime = 34.73 s  ClockTime = 36 s

Courant Number mean: 0.0604437 max: 0.4220095
Time = 0.168

PIMPLE: iteration 1
DILUPBiCGStab:  Solving for Ux, Initial residual = 0.07791005, Final residual = 1.464635e-06, No Iterations 2
DILUPBiCGStab:  Solving for Uy, Initial residual = 0.06558881, Final residual = 1.728471e-06, No Iterations 2
DILUPBiCGStab:  Solving for Uz, Initial residual = 0.1109017, Final residual = 1.102401e-06, No Iterations 2
GAMG:  Solving for p, Initial residual = 0.04008829, Final residual = 0.000323928, No Iterations 6
GAMG:  Solving for p, Initial residual = 0.02010727, Final residual = 1.979494e-06, No Iterations 47
time step continuity errors : sum local = 4.465559e-08, global = 8.749373e-18, cumulative = 2.57535e-16
ExecutionTime = 35.47 s  ClockTime = 37 s

Courant Number mean: 0.06912504 max: 0.4731963
Time = 0.172

PIMPLE: iteration 1
DILUPBiCGStab:  Solving for Ux, Initial residual = 0.06288074, Final residual = 1.319102e-06, No Iterations 2
DILUPBiCGStab:  Solving for Uy, Initial residual = 0.0504692, Final residual = 1.501814e-06, No Iterations 2
DILUPBiCGStab:  Solving for Uz, Initial residual = 0.0879966, Final residual = 1.013321e-06, No Iterations 2
GAMG:  Solving for p, Initial residual = 0.0378078, Final residual = 0.0003220211, No Iterations 7
GAMG:  Solving for p, Initial residual = 0.01784005, Final residual = 1.575608e-06, No Iterations 75
time step continuity errors : sum local = 3.759784e-08, global = -3.756186e-16, cumulative = -1.180837e-16
ExecutionTime = 36.47 s  ClockTime = 38 s

Courant Number mean: 0.07876123 max: 0.5296268
Time = 0.176

PIMPLE: iteration 1
DILUPBiCGStab:  Solving for Ux, Initial residual = 0.05892726, Final residual = 1.261687e-06, No Iterations 2
DILUPBiCGStab:  Solving for Uy, Initial residual = 0.05005312, Final residual = 1.691755e-06, No Iterations 2
DILUPBiCGStab:  Solving for Uz, Initial residual = 0.08079172, Final residual = 1.005696e-06, No Iterations 2
GAMG:  Solving for p, Initial residual = 0.04053749, Final residual = 0.0003082143, No Iterations 6
GAMG:  Solving for p, Initial residual = 0.0206532, Final residual = 1.913723e-06, No Iterations 63
time step continuity errors : sum local = 4.180241e-08, global = 2.630608e-16, cumulative = 1.449771e-16
ExecutionTime = 37.44 s  ClockTime = 39 s

Courant Number mean: 0.08687004 max: 0.5739393
Time = 0.18

PIMPLE: iteration 1
DILUPBiCGStab:  Solving for Ux, Initial residual = 0.04687866, Final residual = 9.985818e-07, No Iterations 2
DILUPBiCGStab:  Solving for Uy, Initial residual = 0.04235601, Final residual = 1.63326e-06, No Iterations 2
DILUPBiCGStab:  Solving for Uz, Initial residual = 0.0627641, Final residual = 8.045481e-07, No Iterations 2
GAMG:  Solving for p, Initial residual = 0.09282967, Final residual = 0.0007980273, No Iterations 6
GAMG:  Solving for p, Initial residual = 0.05061911, Final residual = 4.829831e-06, No Iterations 61
time step continuity errors : sum local = 8.475413e-08, global = -2.299902e-16, cumulative = -8.501315e-17
ExecutionTime = 38.33 s  ClockTime = 40 s

Courant Number mean: 0.09229492 max: 0.6055204
Time = 0.184

PIMPLE: iteration 1
DILUPBiCGStab:  Solving for Ux, Initial residual = 0.03512531, Final residual = 8.011027e-07, No Iterations 2
DILUPBiCGStab:  Solving for Uy, Initial residual = 0.03096968, Final residual = 1.357196e-06, No Iterations 2
DILUPBiCGStab:  Solving for Uz, Initial residual = 0.04691626, Final residual = 6.622585e-07, No Iterations 2
GAMG:  Solving for p, Initial residual = 0.02613489, Final residual = 0.0001705247, No Iterations 7
GAMG:  Solving for p, Initial residual = 0.01083561, Final residual = 1.015084e-06, No Iterations 72
time step continuity errors : sum local = 1.767149e-08, global = 1.287492e-16, cumulative = 4.373609e-17
ExecutionTime = 39.31 s  ClockTime = 41 s

Courant Number mean: 0.09827048 max: 0.6409175
Time = 0.188

PIMPLE: iteration 1
DILUPBiCGStab:  Solving for Ux, Initial residual = 0.0327767, Final residual = 7.332407e-07, No Iterations 2
DILUPBiCGStab:  Solving for Uy, Initial residual = 0.0315327, Final residual = 1.44989e-06, No Iterations 2
DILUPBiCGStab:  Solving for Uz, Initial residual = 0.04315961, Final residual = 6.083321e-07, No Iterations 2
GAMG:  Solving for p, Initial residual = 0.1391648, Final residual = 0.0008762502, No Iterations 7
GAMG:  Solving for p, Initial residual = 0.08306175, Final residual = 3.039485e-05, No Iterations 100
time step continuity errors : sum local = 3.983217e-07, global = 4.210837e-17, cumulative = 8.584445e-17
ExecutionTime = 40.38 s  ClockTime = 42 s

Courant Number mean: 0.1010756 max: 0.6571413
Time = 0.192

PIMPLE: iteration 1
DILUPBiCGStab:  Solving for Ux, Initial residual = 0.01869478, Final residual = 4.40149e-07, No Iterations 2
DILUPBiCGStab:  Solving for Uy, Initial residual = 0.03110611, Final residual = 1.160613e-06, No Iterations 2
DILUPBiCGStab:  Solving for Uz, Initial residual = 0.02569136, Final residual = 4.00414e-07, No Iterations 2
GAMG:  Solving for p, Initial residual = 0.4588461, Final residual = 0.003805488, No Iterations 6
GAMG:  Solving for p, Initial residual = 0.4018311, Final residual = 3.894815e-05, No Iterations 49
time step continuity errors : sum local = 2.126382e-07, global = 1.6046e-16, cumulative = 2.463044e-16
ExecutionTime = 41.15 s  ClockTime = 43 s

Courant Number mean: 0.09779802 max: 0.6357947
Time = 0.196

PIMPLE: iteration 1
DILUPBiCGStab:  Solving for Ux, Initial residual = 0.00515185, Final residual = 1.058302e-07, No Iterations 2
DILUPBiCGStab:  Solving for Uy, Initial residual = 0.03511235, Final residual = 1.034337e-06, No Iterations 2
DILUPBiCGStab:  Solving for Uz, Initial residual = 0.0140379, Final residual = 3.243804e-07, No Iterations 2
GAMG:  Solving for p, Initial residual = 0.5703818, Final residual = 0.005158237, No Iterations 6
GAMG:  Solving for p, Initial residual = 0.1877534, Final residual = 1.548827e-05, No Iterations 51
time step continuity errors : sum local = 1.291748e-07, global = -3.693238e-16, cumulative = -1.230193e-16
ExecutionTime = 41.89 s  ClockTime = 44 s

Courant Number mean: 0.09060553 max: 0.5893108
Time = 0.2

PIMPLE: iteration 1
DILUPBiCGStab:  Solving for Ux, Initial residual = 0.02074602, Final residual = 4.071103e-07, No Iterations 2
DILUPBiCGStab:  Solving for Uy, Initial residual = 0.05498052, Final residual = 1.83609e-06, No Iterations 2
DILUPBiCGStab:  Solving for Uz, Initial residual = 0.03128766, Final residual = 4.764422e-07, No Iterations 2
GAMG:  Solving for p, Initial residual = 0.2026706, Final residual = 0.001599601, No Iterations 6
GAMG:  Solving for p, Initial residual = 0.07218464, Final residual = 6.818978e-06, No Iterations 53
time step continuity errors : sum local = 8.779702e-08, global = 4.913556e-16, cumulative = 3.683363e-16
ExecutionTime = 42.63 s  ClockTime = 45 s

Courant Number mean: 0.0815325 max: 0.5318856
Time = 0.204

PIMPLE: iteration 1
DILUPBiCGStab:  Solving for Ux, Initial residual = 0.03250773, Final residual = 5.939405e-07, No Iterations 2
DILUPBiCGStab:  Solving for Uy, Initial residual = 0.06552573, Final residual = 2.0583e-06, No Iterations 2
DILUPBiCGStab:  Solving for Uz, Initial residual = 0.04522242, Final residual = 5.499771e-07, No Iterations 2
GAMG:  Solving for p, Initial residual = 0.1101959, Final residual = 0.0008343866, No Iterations 6
GAMG:  Solving for p, Initial residual = 0.04233606, Final residual = 3.948546e-06, No Iterations 54
time step continuity errors : sum local = 6.561917e-08, global = -5.862953e-16, cumulative = -2.179591e-16
ExecutionTime = 43.37 s  ClockTime = 45 s

Courant Number mean: 0.07128531 max: 0.4669491
Time = 0.208

PIMPLE: iteration 1
DILUPBiCGStab:  Solving for Ux, Initial residual = 0.04398197, Final residual = 7.536263e-07, No Iterations 2
DILUPBiCGStab:  Solving for Uy, Initial residual = 0.07468338, Final residual = 2.086163e-06, No Iterations 2
DILUPBiCGStab:  Solving for Uz, Initial residual = 0.05828685, Final residual = 5.876885e-07, No Iterations 2
GAMG:  Solving for p, Initial residual = 0.06441195, Final residual = 0.0005178801, No Iterations 7
GAMG:  Solving for p, Initial residual = 0.02493632, Final residual = 2.465642e-06, No Iterations 70
time step continuity errors : sum local = 4.830533e-08, global = 5.445206e-16, cumulative = 3.265616e-16
ExecutionTime = 44.25 s  ClockTime = 46 s

Courant Number mean: 0.06048239 max: 0.403606
Time = 0.212

PIMPLE: iteration 1
DILUPBiCGStab:  Solving for Ux, Initial residual = 0.05848611, Final residual = 1.106226e-06, No Iterations 2
DILUPBiCGStab:  Solving for Uy, Initial residual = 0.08742513, Final residual = 2.225384e-06, No Iterations 2
DILUPBiCGStab:  Solving for Uz, Initial residual = 0.07532589, Final residual = 7.723985e-07, No Iterations 2
GAMG:  Solving for p, Initial residual = 0.1552992, Final residual = 0.00126443, No Iterations 6
GAMG:  Solving for p, Initial residual = 0.06497426, Final residual = 6.247312e-06, No Iterations 54
time step continuity errors : sum local = 1.702765e-07, global = -1.291001e-16, cumulative = 1.974614e-16
ExecutionTime = 45.21 s  ClockTime = 47 s

Courant Number mean: 0.04639916 max: 0.3207593
Time = 0.216

PIMPLE: iteration 1
DILUPBiCGStab:  Solving for Ux, Initial residual = 0.099051, Final residual = 1.697466e-06, No Iterations 2
DILUPBiCGStab:  Solving for Uy, Initial residual = 0.1246851, Final residual = 2.53879e-06, No Iterations 2
DILUPBiCGStab:  Solving for Uz, Initial residual = 0.1189308, Final residual = 9.791567e-07, No Iterations 2
GAMG:  Solving for p, Initial residual = 0.0287717, Final residual = 0.0002720994, No Iterations 5
GAMG:  Solving for p, Initial residual = 0.007774432, Final residual = 9.351651e-07, No Iterations 55
time step continuity errors : sum local = 2.591302e-08, global = 5.04987e-17, cumulative = 2.479601e-16
ExecutionTime = 45.97 s  ClockTime = 48 s

Courant Number mean: 0.03526015 max: 0.2508983
Time = 0.22

PIMPLE: iteration 1
DILUPBiCGStab:  Solving for Ux, Initial residual = 0.1173849, Final residual = 1.840458e-06, No Iterations 2
DILUPBiCGStab:  Solving for Uy, Initial residual = 0.1237333, Final residual = 2.104598e-06, No Iterations 2
DILUPBiCGStab:  Solving for Uz, Initial residual = 0.1368629, Final residual = 9.524119e-07, No Iterations 2
GAMG:  Solving for p, Initial residual = 0.03721029, Final residual = 0.0002601958, No Iterations 6
GAMG:  Solving for p, Initial residual = 0.01659756, Final residual = 1.565431e-06, No Iterations 78
time step continuity errors : sum local = 4.131002e-08, global = -1.420921e-16, cumulative = 1.05868e-16
ExecutionTime = 46.86 s  ClockTime = 49 s

Courant Number mean: 0.0276833 max: 0.1888324
Time = 0.224

PIMPLE: iteration 1
DILUPBiCGStab:  Solving for Ux, Initial residual = 0.1379254, Final residual = 2.074444e-06, No Iterations 2
DILUPBiCGStab:  Solving for Uy, Initial residual = 0.1207056, Final residual = 1.793396e-06, No Iterations 2
DILUPBiCGStab:  Solving for Uz, Initial residual = 0.1561958, Final residual = 9.964984e-07, No Iterations 2
GAMG:  Solving for p, Initial residual = 0.02491992, Final residual = 0.000158177, No Iterations 6
GAMG:  Solving for p, Initial residual = 0.0098656, Final residual = 7.681689e-07, No Iterations 58
time step continuity errors : sum local = 1.971652e-08, global = -1.924272e-16, cumulative = -8.655915e-17
ExecutionTime = 47.67 s  ClockTime = 50 s

Courant Number mean: 0.02294107 max: 0.1781458
Time = 0.228

PIMPLE: iteration 1
DILUPBiCGStab:  Solving for Ux, Initial residual = 0.1777326, Final residual = 2.534702e-06, No Iterations 2
DILUPBiCGStab:  Solving for Uy, Initial residual = 0.123037, Final residual = 1.701412e-06, No Iterations 2
DILUPBiCGStab:  Solving for Uz, Initial residual = 0.1909264, Final residual = 1.085972e-06, No Iterations 2
GAMG:  Solving for p, Initial residual = 0.04221575, Final residual = 0.0003268792, No Iterations 6
GAMG:  Solving for p, Initial residual = 0.02005559, Final residual = 1.85587e-06, No Iterations 79
time step continuity errors : sum local = 4.235999e-08, global = -2.152754e-17, cumulative = -1.080867e-16
ExecutionTime = 48.53 s  ClockTime = 51 s

Courant Number mean: 0.02103048 max: 0.2220791
Time = 0.232

PIMPLE: iteration 1
DILUPBiCGStab:  Solving for Ux, Initial residual = 0.2361273, Final residual = 3.351175e-06, No Iterations 2
DILUPBiCGStab:  Solving for Uy, Initial residual = 0.1170172, Final residual = 1.63743e-06, No Iterations 2
DILUPBiCGStab:  Solving for Uz, Initial residual = 0.2348956, Final residual = 1.300119e-06, No Iterations 2
GAMG:  Solving for p, Initial residual = 0.02943722, Final residual = 0.0002178452, No Iterations 6
GAMG:  Solving for p, Initial residual = 0.01162275, Final residual = 1.001612e-06, No Iterations 74
time step continuity errors : sum local = 2.190917e-08, global = -6.03559e-17, cumulative = -1.684426e-16
ExecutionTime = 49.45 s  ClockTime = 52 s

Courant Number mean: 0.02171467 max: 0.2685279
Time = 0.236

PIMPLE: iteration 1
DILUPBiCGStab:  Solving for Ux, Initial residual = 0.3667713, Final residual = 4.72133e-06, No Iterations 2
DILUPBiCGStab:  Solving for Uy, Initial residual = 0.1187384, Final residual = 1.675228e-06, No Iterations 2
DILUPBiCGStab:  Solving for Uz, Initial residual = 0.3072333, Final residual = 1.469601e-06, No Iterations 2
GAMG:  Solving for p, Initial residual = 0.1191878, Final residual = 0.0008816394, No Iterations 6
GAMG:  Solving for p, Initial residual = 0.06664346, Final residual = 6.269301e-06, No Iterations 71
time step continuity errors : sum local = 1.03552e-07, global = 3.504799e-16, cumulative = 1.820373e-16
ExecutionTime = 50.33 s  ClockTime = 53 s

Courant Number mean: 0.02340502 max: 0.292944
Time = 0.24

PIMPLE: iteration 1
DILUPBiCGStab:  Solving for Ux, Initial residual = 0.4398956, Final residual = 5.373552e-06, No Iterations 2
DILUPBiCGStab:  Solving for Uy, Initial residual = 0.1048492, Final residual = 1.513332e-06, No Iterations 2
DILUPBiCGStab:  Solving for Uz, Initial residual = 0.3082271, Final residual = 1.41539e-06, No Iterations 2
GAMG:  Solving for p, Initial residual = 0.1460795, Final residual = 0.0009392895, No Iterations 6
GAMG:  Solving for p, Initial residual = 0.07793336, Final residual = 6.726243e-06, No Iterations 90
time step continuity errors : sum local = 8.120565e-08, global = -1.62527e-16, cumulative = 1.95103e-17
ExecutionTime = 51.3 s  ClockTime = 54 s

Courant Number mean: 0.02477975 max: 0.3000686
Time = 0.244

PIMPLE: iteration 1
DILUPBiCGStab:  Solving for Ux, Initial residual = 0.4953351, Final residual = 6.102621e-06, No Iterations 2
DILUPBiCGStab:  Solving for Uy, Initial residual = 0.08315469, Final residual = 1.194525e-06, No Iterations 2
DILUPBiCGStab:  Solving for Uz, Initial residual = 0.2843158, Final residual = 1.368162e-06, No Iterations 2
GAMG:  Solving for p, Initial residual = 0.0810607, Final residual = 0.0003201615, No Iterations 6
GAMG:  Solving for p, Initial residual = 0.02778714, Final residual = 2.625448e-06, No Iterations 58
time step continuity errors : sum local = 2.524094e-08, global = -7.138811e-17, cumulative = -5.18778e-17
ExecutionTime = 52.04 s  ClockTime = 54 s

Courant Number mean: 0.02662385 max: 0.3104087
Time = 0.248

PIMPLE: iteration 1
DILUPBiCGStab:  Solving for Ux, Initial residual = 0.4556377, Final residual = 5.444636e-06, No Iterations 2
DILUPBiCGStab:  Solving for Uy, Initial residual = 0.07217316, Final residual = 9.976507e-07, No Iterations 2
DILUPBiCGStab:  Solving for Uz, Initial residual = 0.2667844, Final residual = 1.253413e-06, No Iterations 2
GAMG:  Solving for p, Initial residual = 0.1850288, Final residual = 0.001242709, No Iterations 6
GAMG:  Solving for p, Initial residual = 0.1001388, Final residual = 9.835383e-06, No Iterations 69
time step continuity errors : sum local = 6.576473e-08, global = 3.42367e-17, cumulative = -1.76411e-17
ExecutionTime = 52.95 s  ClockTime = 55 s

Courant Number mean: 0.02739584 max: 0.3066455
Time = 0.252

PIMPLE: iteration 1
DILUPBiCGStab:  Solving for Ux, Initial residual = 0.2249344, Final residual = 2.691378e-06, No Iterations 2
DILUPBiCGStab:  Solving for Uy, Initial residual = 0.06208179, Final residual = 6.266291e-07, No Iterations 2
DILUPBiCGStab:  Solving for Uz, Initial residual = 0.1651262, Final residual = 8.756813e-07, No Iterations 2
GAMG:  Solving for p, Initial residual = 0.1717667, Final residual = 0.001255111, No Iterations 5
GAMG:  Solving for p, Initial residual = 0.06187993, Final residual = 5.265152e-06, No Iterations 72
time step continuity errors : sum local = 2.376076e-08, global = 8.651707e-18, cumulative = -8.989395e-18
ExecutionTime = 53.8 s  ClockTime = 56 s

Courant Number mean: 0.02765099 max: 0.2996121
Time = 0.256

PIMPLE: iteration 1
DILUPBiCGStab:  Solving for Ux, Initial residual = 0.1240817, Final residual = 1.573305e-06, No Iterations 2
DILUPBiCGStab:  Solving for Uy, Initial residual = 0.05619893, Final residual = 4.547741e-07, No Iterations 2
DILUPBiCGStab:  Solving for Uz, Initial residual = 0.1049295, Final residual = 6.169826e-07, No Iterations 2
GAMG:  Solving for p, Initial residual = 0.4262136, Final residual = 0.0029543, No Iterations 6
GAMG:  Solving for p, Initial residual = 0.3679773, Final residual = 3.607621e-05, No Iterations 65
time step continuity errors : sum local = 6.709591e-08, global = 1.0251e-16, cumulative = 9.352062e-17
ExecutionTime = 54.63 s  ClockTime = 57 s

Courant Number mean: 0.02627656 max: 0.2797156
Time = 0.26

PIMPLE: iteration 1
DILUPBiCGStab:  Solving for Ux, Initial residual = 0.01816044, Final residual = 2.385905e-07, No Iterations 2
DILUPBiCGStab:  Solving for Uy, Initial residual = 0.05596493, Final residual = 6.417071e-07, No Iterations 2
DILUPBiCGStab:  Solving for Uz, Initial residual = 0.02984089, Final residual = 5.734914e-07, No Iterations 2
GAMG:  Solving for p, Initial residual = 0.2797238, Final residual = 0.00163639, No Iterations 3
GAMG:  Solving for p, Initial residual = 0.05041752, Final residual = 4.570509e-06, No Iterations 85
time step continuity errors : sum local = 4.010923e-09, global = 2.019732e-17, cumulative = 1.137179e-16
ExecutionTime = 55.55 s  ClockTime = 58 s

Courant Number mean: 0.02505936 max: 0.2621915
Time = 0.264

PIMPLE: iteration 1
DILUPBiCGStab:  Solving for Ux, Initial residual = 0.03158497, Final residual = 3.484542e-07, No Iterations 2
DILUPBiCGStab:  Solving for Uy, Initial residual = 0.04847626, Final residual = 5.531673e-07, No Iterations 2
DILUPBiCGStab:  Solving for Uz, Initial residual = 0.04124332, Final residual = 5.472597e-07, No Iterations 2
GAMG:  Solving for p, Initial residual = 0.7052856, Final residual = 0.005299817, No Iterations 6
GAMG:  Solving for p, Initial residual = 0.2048423, Final residual = 1.745546e-05, No Iterations 68
time step continuity errors : sum local = 5.449058e-08, global = -1.316071e-16, cumulative = -1.788921e-17
ExecutionTime = 56.45 s  ClockTime = 59 s

Courant Number mean: 0.02582824 max: 0.260725
Time = 0.268

PIMPLE: iteration 1
DILUPBiCGStab:  Solving for Ux, Initial residual = 0.08935317, Final residual = 1.234863e-06, No Iterations 2
DILUPBiCGStab:  Solving for Uy, Initial residual = 0.05146123, Final residual = 4.567256e-07, No Iterations 2
DILUPBiCGStab:  Solving for Uz, Initial residual = 0.0851859, Final residual = 4.815727e-07, No Iterations 2
GAMG:  Solving for p, Initial residual = 0.7743052, Final residual = 0.00762491, No Iterations 6
GAMG:  Solving for p, Initial residual = 0.4099559, Final residual = 4.081953e-05, No Iterations 46
time step continuity errors : sum local = 1.276588e-07, global = 3.38891e-16, cumulative = 3.210018e-16
ExecutionTime = 57.22 s  ClockTime = 60 s

Courant Number mean: 0.02302568 max: 0.2363624
Time = 0.272

PIMPLE: iteration 1
DILUPBiCGStab:  Solving for Ux, Initial residual = 0.1682593, Final residual = 1.840923e-06, No Iterations 2
DILUPBiCGStab:  Solving for Uy, Initial residual = 0.09341233, Final residual = 1.107833e-06, No Iterations 2
DILUPBiCGStab:  Solving for Uz, Initial residual = 0.1316373, Final residual = 8.171715e-07, No Iterations 2
GAMG:  Solving for p, Initial residual = 0.165997, Final residual = 0.000957264, No Iterations 7
GAMG:  Solving for p, Initial residual = 0.07796176, Final residual = 6.666441e-06, No Iterations 71
time step continuity errors : sum local = 1.660181e-08, global = -3.779777e-16, cumulative = -5.697594e-17
ExecutionTime = 58.06 s  ClockTime = 61 s

Courant Number mean: 0.02094922 max: 0.2180429
Time = 0.276

PIMPLE: iteration 1
DILUPBiCGStab:  Solving for Ux, Initial residual = 0.1165229, Final residual = 1.430982e-06, No Iterations 2
DILUPBiCGStab:  Solving for Uy, Initial residual = 0.06976485, Final residual = 8.623771e-07, No Iterations 2
DILUPBiCGStab:  Solving for Uz, Initial residual = 0.08682738, Final residual = 6.682664e-07, No Iterations 2
GAMG:  Solving for p, Initial residual = 0.6616008, Final residual = 0.005911309, No Iterations 9
GAMG:  Solving for p, Initial residual = 0.4906406, Final residual = 4.881469e-05, No Iterations 42
time step continuity errors : sum local = 6.642516e-08, global = 2.712076e-16, cumulative = 2.142317e-16
ExecutionTime = 58.81 s  ClockTime = 62 s

Courant Number mean: 0.02083433 max: 0.2125907
Time = 0.28

PIMPLE: iteration 1
DILUPBiCGStab:  Solving for Ux, Initial residual = 0.07229054, Final residual = 8.469088e-07, No Iterations 2
DILUPBiCGStab:  Solving for Uy, Initial residual = 0.04343194, Final residual = 3.150092e-07, No Iterations 2
DILUPBiCGStab:  Solving for Uz, Initial residual = 0.06680741, Final residual = 4.526788e-07, No Iterations 2
GAMG:  Solving for p, Initial residual = 0.4750101, Final residual = 0.002996477, No Iterations 7
GAMG:  Solving for p, Initial residual = 0.1446151, Final residual = 1.409339e-05, No Iterations 52
time step continuity errors : sum local = 4.508876e-08, global = -3.178911e-17, cumulative = 1.824426e-16
ExecutionTime = 59.58 s  ClockTime = 62 s

Courant Number mean: 0.02198166 max: 0.2159108
Time = 0.284

PIMPLE: iteration 1
DILUPBiCGStab:  Solving for Ux, Initial residual = 0.1047032, Final residual = 1.195522e-06, No Iterations 2
DILUPBiCGStab:  Solving for Uy, Initial residual = 0.04795836, Final residual = 4.593817e-07, No Iterations 2
DILUPBiCGStab:  Solving for Uz, Initial residual = 0.09952827, Final residual = 3.82114e-07, No Iterations 2
GAMG:  Solving for p, Initial residual = 0.5092586, Final residual = 0.004984632, No Iterations 7
GAMG:  Solving for p, Initial residual = 0.5502806, Final residual = 5.240492e-05, No Iterations 54
time step continuity errors : sum local = 6.138632e-08, global = -2.14536e-16, cumulative = -3.20934e-17
ExecutionTime = 60.37 s  ClockTime = 63 s

Courant Number mean: 0.02123786 max: 0.2075904
Time = 0.288

PIMPLE: iteration 1
DILUPBiCGStab:  Solving for Ux, Initial residual = 0.01200176, Final residual = 1.227956e-07, No Iterations 2
DILUPBiCGStab:  Solving for Uy, Initial residual = 0.03019806, Final residual = 3.231143e-07, No Iterations 2
DILUPBiCGStab:  Solving for Uz, Initial residual = 0.02055311, Final residual = 3.160943e-07, No Iterations 2
GAMG:  Solving for p, Initial residual = 0.4770748, Final residual = 0.003886456, No Iterations 6
GAMG:  Solving for p, Initial residual = 0.1748855, Final residual = 1.654503e-05, No Iterations 58
time step continuity errors : sum local = 1.943524e-08, global = 1.518462e-16, cumulative = 1.197528e-16
ExecutionTime = 61.21 s  ClockTime = 64 s

Courant Number mean: 0.02116676 max: 0.2036864
Time = 0.292

PIMPLE: iteration 1
DILUPBiCGStab:  Solving for Ux, Initial residual = 0.06119172, Final residual = 7.067034e-07, No Iterations 2
DILUPBiCGStab:  Solving for Uy, Initial residual = 0.03863056, Final residual = 2.838189e-07, No Iterations 2
DILUPBiCGStab:  Solving for Uz, Initial residual = 0.06810181, Final residual = 4.515464e-07, No Iterations 2
GAMG:  Solving for p, Initial residual = 0.5870738, Final residual = 0.004682721, No Iterations 6
GAMG:  Solving for p, Initial residual = 0.172835, Final residual = 3.491376e-05, No Iterations 100
time step continuity errors : sum local = 1.947844e-07, global = -1.563544e-16, cumulative = -3.660163e-17
ExecutionTime = 62.22 s  ClockTime = 65 s

Courant Number mean: 0.02362707 max: 0.2162822
Time = 0.296

PIMPLE: iteration 1
DILUPBiCGStab:  Solving for Ux, Initial residual = 0.1311936, Final residual = 1.569619e-06, No Iterations 2
DILUPBiCGStab:  Solving for Uy, Initial residual = 0.06956171, Final residual = 8.874684e-07, No Iterations 2
DILUPBiCGStab:  Solving for Uz, Initial residual = 0.1478507, Final residual = 6.448848e-07, No Iterations 2
GAMG:  Solving for p, Initial residual = 0.1074357, Final residual = 0.0007103759, No Iterations 6
GAMG:  Solving for p, Initial residual = 0.03637535, Final residual = 3.316085e-06, No Iterations 67
time step continuity errors : sum local = 2.285116e-08, global = 8.27096e-17, cumulative = 4.610796e-17
ExecutionTime = 63.15 s  ClockTime = 66 s

Courant Number mean: 0.02654854 max: 0.233058
Time = 0.3

PIMPLE: iteration 1
DILUPBiCGStab:  Solving for Ux, Initial residual = 0.1194664, Final residual = 1.519428e-06, No Iterations 2
DILUPBiCGStab:  Solving for Uy, Initial residual = 0.06365435, Final residual = 9.901358e-07, No Iterations 2
DILUPBiCGStab:  Solving for Uz, Initial residual = 0.1430059, Final residual = 6.931128e-07, No Iterations 2
GAMG:  Solving for p, Initial residual = 0.1204202, Final residual = 0.0008713011, No Iterations 6
GAMG:  Solving for p, Initial residual = 0.04998639, Final residual = 3.823843e-06, No Iterations 79
time step continuity errors : sum local = 3.415856e-08, global = 1.478264e-16, cumulative = 1.939344e-16
ExecutionTime = 64.11 s  ClockTime = 67 s

Courant Number mean: 0.03059421 max: 0.2576942
Time = 0.304

PIMPLE: iteration 1
DILUPBiCGStab:  Solving for Ux, Initial residual = 0.1007811, Final residual = 1.222191e-06, No Iterations 2
DILUPBiCGStab:  Solving for Uy, Initial residual = 0.07512468, Final residual = 9.819044e-07, No Iterations 2
DILUPBiCGStab:  Solving for Uz, Initial residual = 0.1224068, Final residual = 5.514112e-07, No Iterations 2
GAMG:  Solving for p, Initial residual = 0.4326404, Final residual = 0.003355237, No Iterations 6
GAMG:  Solving for p, Initial residual = 0.4292256, Final residual = 4.186828e-05, No Iterations 75
time step continuity errors : sum local = 1.554952e-07, global = -1.166836e-16, cumulative = 7.725075e-17
ExecutionTime = 65.06 s  ClockTime = 68 s

Courant Number mean: 0.03015559 max: 0.2536488
Time = 0.308

PIMPLE: iteration 1
DILUPBiCGStab:  Solving for Ux, Initial residual = 0.02011071, Final residual = 2.512378e-07, No Iterations 2
DILUPBiCGStab:  Solving for Uy, Initial residual = 0.03775526, Final residual = 3.151628e-07, No Iterations 2
DILUPBiCGStab:  Solving for Uz, Initial residual = 0.02859371, Final residual = 2.200817e-07, No Iterations 2
GAMG:  Solving for p, Initial residual = 0.3038893, Final residual = 0.002498377, No Iterations 7
GAMG:  Solving for p, Initial residual = 0.1182374, Final residual = 1.158461e-05, No Iterations 60
time step continuity errors : sum local = 3.894788e-08, global = -1.797904e-16, cumulative = -1.025397e-16
ExecutionTime = 65.96 s  ClockTime = 69 s

Courant Number mean: 0.03099185 max: 0.2574026
Time = 0.312

PIMPLE: iteration 1
DILUPBiCGStab:  Solving for Ux, Initial residual = 0.04189163, Final residual = 5.13413e-07, No Iterations 2
DILUPBiCGStab:  Solving for Uy, Initial residual = 0.02169103, Final residual = 2.441595e-07, No Iterations 2
DILUPBiCGStab:  Solving for Uz, Initial residual = 0.05294902, Final residual = 2.661025e-07, No Iterations 2
GAMG:  Solving for p, Initial residual = 0.1142592, Final residual = 0.0007955915, No Iterations 6
GAMG:  Solving for p, Initial residual = 0.04709468, Final residual = 4.161848e-06, No Iterations 60
time step continuity errors : sum local = 1.918337e-08, global = 1.094133e-16, cumulative = 6.873559e-18
ExecutionTime = 66.82 s  ClockTime = 70 s

Courant Number mean: 0.03248528 max: 0.2651641
Time = 0.316

PIMPLE: iteration 1
DILUPBiCGStab:  Solving for Ux, Initial residual = 0.04278607, Final residual = 5.212057e-07, No Iterations 2
DILUPBiCGStab:  Solving for Uy, Initial residual = 0.03153911, Final residual = 3.9446e-07, No Iterations 2
DILUPBiCGStab:  Solving for Uz, Initial residual = 0.05290065, Final residual = 2.351642e-07, No Iterations 2
GAMG:  Solving for p, Initial residual = 0.3522456, Final residual = 0.002832862, No Iterations 6
GAMG:  Solving for p, Initial residual = 0.2978823, Final residual = 2.599835e-05, No Iterations 46
time step continuity errors : sum local = 5.603438e-08, global = 3.080765e-17, cumulative = 3.768121e-17
ExecutionTime = 67.55 s  ClockTime = 71 s

Courant Number mean: 0.03210112 max: 0.260569
Time = 0.32

PIMPLE: iteration 1
DILUPBiCGStab:  Solving for Ux, Initial residual = 0.01047795, Final residual = 1.535011e-07, No Iterations 2
DILUPBiCGStab:  Solving for Uy, Initial residual = 0.02817387, Final residual = 2.506366e-07, No Iterations 2
DILUPBiCGStab:  Solving for Uz, Initial residual = 0.01504015, Final residual = 1.413352e-07, No Iterations 2
GAMG:  Solving for p, Initial residual = 0.6259747, Final residual = 0.004541539, No Iterations 6
GAMG:  Solving for p, Initial residual = 0.346926, Final residual = 3.264272e-05, No Iterations 73
time step continuity errors : sum local = 4.255772e-08, global = -1.280743e-16, cumulative = -9.039309e-17
ExecutionTime = 68.55 s  ClockTime = 72 s

Courant Number mean: 0.03055582 max: 0.2478497
Time = 0.324

PIMPLE: iteration 1
DILUPBiCGStab:  Solving for Ux, Initial residual = 0.01409588, Final residual = 1.644509e-07, No Iterations 2
DILUPBiCGStab:  Solving for Uy, Initial residual = 0.03654477, Final residual = 4.880051e-07, No Iterations 2
DILUPBiCGStab:  Solving for Uz, Initial residual = 0.01960399, Final residual = 1.804216e-07, No Iterations 2
GAMG:  Solving for p, Initial residual = 0.1373788, Final residual = 0.0007781672, No Iterations 3
GAMG:  Solving for p, Initial residual = 0.01914694, Final residual = 1.786279e-06, No Iterations 33
time step continuity errors : sum local = 2.441119e-09, global = 4.619601e-16, cumulative = 3.71567e-16
ExecutionTime = 69.13 s  ClockTime = 72 s

Courant Number mean: 0.02910753 max: 0.2379871
Time = 0.328

PIMPLE: iteration 1
DILUPBiCGStab:  Solving for Ux, Initial residual = 0.01225821, Final residual = 1.681191e-07, No Iterations 2
DILUPBiCGStab:  Solving for Uy, Initial residual = 0.03465191, Final residual = 4.500926e-07, No Iterations 2
DILUPBiCGStab:  Solving for Uz, Initial residual = 0.01778565, Final residual = 1.874585e-07, No Iterations 2
GAMG:  Solving for p, Initial residual = 0.7962566, Final residual = 0.005991794, No Iterations 9
GAMG:  Solving for p, Initial residual = 0.3250679, Final residual = 2.996522e-05, No Iterations 56
time step continuity errors : sum local = 6.052265e-08, global = -3.150741e-17, cumulative = 3.400596e-16
ExecutionTime = 69.97 s  ClockTime = 73 s

Courant Number mean: 0.02959745 max: 0.2391059
Time = 0.332

PIMPLE: iteration 1
DILUPBiCGStab:  Solving for Ux, Initial residual = 0.01907189, Final residual = 2.75628e-07, No Iterations 2
DILUPBiCGStab:  Solving for Uy, Initial residual = 0.02917563, Final residual = 2.688737e-07, No Iterations 2
DILUPBiCGStab:  Solving for Uz, Initial residual = 0.02422457, Final residual = 1.490986e-07, No Iterations 2
GAMG:  Solving for p, Initial residual = 0.8354709, Final residual = 0.007695337, No Iterations 6
GAMG:  Solving for p, Initial residual = 0.3458997, Final residual = 2.624212e-05, No Iterations 78
time step continuity errors : sum local = 8.332401e-08, global = -1.87929e-16, cumulative = 1.521306e-16
ExecutionTime = 70.83 s  ClockTime = 74 s

Courant Number mean: 0.02706994 max: 0.2230962
Time = 0.336

PIMPLE: iteration 1
DILUPBiCGStab:  Solving for Ux, Initial residual = 0.03701781, Final residual = 4.257682e-07, No Iterations 2
DILUPBiCGStab:  Solving for Uy, Initial residual = 0.06209476, Final residual = 7.556158e-07, No Iterations 2
DILUPBiCGStab:  Solving for Uz, Initial residual = 0.04590752, Final residual = 2.683973e-07, No Iterations 2
GAMG:  Solving for p, Initial residual = 0.5106981, Final residual = 0.004222136, No Iterations 6
GAMG:  Solving for p, Initial residual = 0.5617842, Final residual = 5.400341e-05, No Iterations 62
time step continuity errors : sum local = 6.297676e-08, global = 1.517846e-16, cumulative = 3.039152e-16
ExecutionTime = 71.64 s  ClockTime = 75 s

Courant Number mean: 0.02639549 max: 0.2174569
Time = 0.34

PIMPLE: iteration 1
DILUPBiCGStab:  Solving for Ux, Initial residual = 0.006118108, Final residual = 5.744249e-08, No Iterations 2
DILUPBiCGStab:  Solving for Uy, Initial residual = 0.02098124, Final residual = 2.881092e-07, No Iterations 2
DILUPBiCGStab:  Solving for Uz, Initial residual = 0.01057054, Final residual = 1.104865e-07, No Iterations 2
GAMG:  Solving for p, Initial residual = 0.6425968, Final residual = 0.005204909, No Iterations 6
GAMG:  Solving for p, Initial residual = 0.1976725, Final residual = 1.559109e-05, No Iterations 63
time step continuity errors : sum local = 3.499387e-08, global = -2.461196e-16, cumulative = 5.779556e-17
ExecutionTime = 72.49 s  ClockTime = 76 s

Courant Number mean: 0.02463119 max: 0.2050255
Time = 0.344

PIMPLE: iteration 1
DILUPBiCGStab:  Solving for Ux, Initial residual = 0.03906727, Final residual = 4.421293e-07, No Iterations 2
DILUPBiCGStab:  Solving for Uy, Initial residual = 0.05486167, Final residual = 7.249091e-07, No Iterations 2
DILUPBiCGStab:  Solving for Uz, Initial residual = 0.05167148, Final residual = 3.011738e-07, No Iterations 2
GAMG:  Solving for p, Initial residual = 0.4317475, Final residual = 0.00378033, No Iterations 6
GAMG:  Solving for p, Initial residual = 0.1407876, Final residual = 1.276943e-05, No Iterations 57
time step continuity errors : sum local = 8.088302e-08, global = 4.279922e-17, cumulative = 1.005948e-16
ExecutionTime = 73.28 s  ClockTime = 77 s

Courant Number mean: 0.02067615 max: 0.178869
Time = 0.348

PIMPLE: iteration 1
DILUPBiCGStab:  Solving for Ux, Initial residual = 0.09716948, Final residual = 1.098188e-06, No Iterations 2
DILUPBiCGStab:  Solving for Uy, Initial residual = 0.1167245, Final residual = 1.277573e-06, No Iterations 2
DILUPBiCGStab:  Solving for Uz, Initial residual = 0.1119297, Final residual = 5.452745e-07, No Iterations 2
GAMG:  Solving for p, Initial residual = 0.5960911, Final residual = 0.005648378, No Iterations 6
GAMG:  Solving for p, Initial residual = 0.6871917, Final residual = 6.586153e-05, No Iterations 53
time step continuity errors : sum local = 1.453783e-07, global = -8.668542e-17, cumulative = 1.390936e-17
ExecutionTime = 74.03 s  ClockTime = 77 s

Courant Number mean: 0.02087727 max: 0.1772107
Time = 0.352

PIMPLE: iteration 1
DILUPBiCGStab:  Solving for Ux, Initial residual = 0.01720168, Final residual = 1.98935e-07, No Iterations 2
DILUPBiCGStab:  Solving for Uy, Initial residual = 0.05163532, Final residual = 3.216433e-07, No Iterations 2
DILUPBiCGStab:  Solving for Uz, Initial residual = 0.0227742, Final residual = 1.269816e-07, No Iterations 2
GAMG:  Solving for p, Initial residual = 0.493904, Final residual = 0.003039147, No Iterations 6
GAMG:  Solving for p, Initial residual = 0.1292282, Final residual = 1.266619e-05, No Iterations 64
time step continuity errors : sum local = 2.578489e-08, global = -5.685433e-17, cumulative = -4.294496e-17
ExecutionTime = 74.87 s  ClockTime = 78 s

Courant Number mean: 0.02164032 max: 0.1792925
Time = 0.356

PIMPLE: iteration 1
DILUPBiCGStab:  Solving for Ux, Initial residual = 0.02574644, Final residual = 3.47562e-07, No Iterations 2
DILUPBiCGStab:  Solving for Uy, Initial residual = 0.05031723, Final residual = 4.403585e-07, No Iterations 2
DILUPBiCGStab:  Solving for Uz, Initial residual = 0.03357208, Final residual = 1.76911e-07, No Iterations 2
GAMG:  Solving for p, Initial residual = 0.8898714, Final residual = 0.008331189, No Iterations 6
GAMG:  Solving for p, Initial residual = 0.323003, Final residual = 3.153291e-05, No Iterations 72
time step continuity errors : sum local = 1.246739e-07, global = 5.040747e-16, cumulative = 4.611297e-16
ExecutionTime = 75.79 s  ClockTime = 79 s

Courant Number mean: 0.01888004 max: 0.1608309
Time = 0.36

PIMPLE: iteration 1
DILUPBiCGStab:  Solving for Ux, Initial residual = 0.08832382, Final residual = 9.728157e-07, No Iterations 2
DILUPBiCGStab:  Solving for Uy, Initial residual = 0.1020769, Final residual = 1.125642e-06, No Iterations 2
DILUPBiCGStab:  Solving for Uz, Initial residual = 0.1090733, Final residual = 5.136501e-07, No Iterations 2
GAMG:  Solving for p, Initial residual = 0.2619757, Final residual = 0.002305856, No Iterations 6
GAMG:  Solving for p, Initial residual = 0.09090921, Final residual = 8.782501e-06, No Iterations 54
time step continuity errors : sum local = 6.543067e-08, global = -7.179069e-16, cumulative = -2.567772e-16
ExecutionTime = 76.5 s  ClockTime = 80 s

Courant Number mean: 0.0146692 max: 0.1360495
Time = 0.364

PIMPLE: iteration 1
DILUPBiCGStab:  Solving for Ux, Initial residual = 0.1733461, Final residual = 1.842958e-06, No Iterations 2
DILUPBiCGStab:  Solving for Uy, Initial residual = 0.1562599, Final residual = 1.562512e-06, No Iterations 2
DILUPBiCGStab:  Solving for Uz, Initial residual = 0.1833466, Final residual = 7.831683e-07, No Iterations 2
GAMG:  Solving for p, Initial residual = 0.5848504, Final residual = 0.005504667, No Iterations 6
GAMG:  Solving for p, Initial residual = 0.687159, Final residual = 5.676625e-05, No Iterations 59
time step continuity errors : sum local = 1.398337e-07, global = 1.606491e-16, cumulative = -9.612816e-17
ExecutionTime = 77.28 s  ClockTime = 81 s

Courant Number mean: 0.01499057 max: 0.1356317
Time = 0.368

PIMPLE: iteration 1
DILUPBiCGStab:  Solving for Ux, Initial residual = 0.01874646, Final residual = 2.050614e-07, No Iterations 2
DILUPBiCGStab:  Solving for Uy, Initial residual = 0.07185806, Final residual = 4.609118e-07, No Iterations 2
DILUPBiCGStab:  Solving for Uz, Initial residual = 0.02429544, Final residual = 1.12557e-07, No Iterations 2
GAMG:  Solving for p, Initial residual = 0.6203545, Final residual = 0.003976439, No Iterations 7
GAMG:  Solving for p, Initial residual = 0.4154598, Final residual = 3.687718e-05, No Iterations 62
time step continuity errors : sum local = 1.756035e-08, global = 4.117981e-16, cumulative = 3.1567e-16
ExecutionTime = 78.09 s  ClockTime = 81 s

Courant Number mean: 0.01467471 max: 0.1323224
Time = 0.372

PIMPLE: iteration 1
DILUPBiCGStab:  Solving for Ux, Initial residual = 0.006041842, Final residual = 4.911313e-08, No Iterations 2
DILUPBiCGStab:  Solving for Uy, Initial residual = 0.02642209, Final residual = 2.354016e-07, No Iterations 2
DILUPBiCGStab:  Solving for Uz, Initial residual = 0.01087942, Final residual = 7.620975e-08, No Iterations 2
GAMG:  Solving for p, Initial residual = 0.6239927, Final residual = 0.005574453, No Iterations 6
GAMG:  Solving for p, Initial residual = 0.1869488, Final residual = 1.63397e-05, No Iterations 65
time step continuity errors : sum local = 1.814073e-08, global = -4.177931e-16, cumulative = -1.021231e-16
ExecutionTime = 78.97 s  ClockTime = 82 s

Courant Number mean: 0.01386253 max: 0.1261952
Time = 0.376

PIMPLE: iteration 1
DILUPBiCGStab:  Solving for Ux, Initial residual = 0.02535135, Final residual = 3.145243e-07, No Iterations 2
DILUPBiCGStab:  Solving for Uy, Initial residual = 0.05284746, Final residual = 4.917517e-07, No Iterations 2
DILUPBiCGStab:  Solving for Uz, Initial residual = 0.03319361, Final residual = 2.183672e-07, No Iterations 2
GAMG:  Solving for p, Initial residual = 0.8868728, Final residual = 0.007377383, No Iterations 6
GAMG:  Solving for p, Initial residual = 0.3039513, Final residual = 2.908123e-05, No Iterations 56
time step continuity errors : sum local = 8.429554e-08, global = 1.20106e-16, cumulative = 1.798282e-17
ExecutionTime = 79.71 s  ClockTime = 83 s

Courant Number mean: 0.0154773 max: 0.1322751
Time = 0.38

PIMPLE: iteration 1
DILUPBiCGStab:  Solving for Ux, Initial residual = 0.05567283, Final residual = 5.628516e-07, No Iterations 2
DILUPBiCGStab:  Solving for Uy, Initial residual = 0.07375574, Final residual = 6.827007e-07, No Iterations 2
DILUPBiCGStab:  Solving for Uz, Initial residual = 0.07029964, Final residual = 2.593947e-07, No Iterations 2
GAMG:  Solving for p, Initial residual = 0.3439725, Final residual = 0.002623176, No Iterations 6
GAMG:  Solving for p, Initial residual = 0.2719195, Final residual = 2.498027e-05, No Iterations 69
time step continuity errors : sum local = 3.749498e-08, global = 8.546484e-18, cumulative = 2.652931e-17
ExecutionTime = 80.68 s  ClockTime = 84 s

Courant Number mean: 0.01573715 max: 0.1325148
Time = 0.384

PIMPLE: iteration 1
DILUPBiCGStab:  Solving for Ux, Initial residual = 0.02810109, Final residual = 3.028348e-07, No Iterations 2
DILUPBiCGStab:  Solving for Uy, Initial residual = 0.03484831, Final residual = 3.070647e-07, No Iterations 2
DILUPBiCGStab:  Solving for Uz, Initial residual = 0.03827385, Final residual = 1.889634e-07, No Iterations 2
GAMG:  Solving for p, Initial residual = 0.5125647, Final residual = 0.004664247, No Iterations 6
GAMG:  Solving for p, Initial residual = 0.1618582, Final residual = 1.452727e-05, No Iterations 52
time step continuity errors : sum local = 5.882621e-08, global = 2.761778e-16, cumulative = 3.027071e-16
ExecutionTime = 81.45 s  ClockTime = 85 s

Courant Number mean: 0.01793645 max: 0.1419369
Time = 0.388

PIMPLE: iteration 1
DILUPBiCGStab:  Solving for Ux, Initial residual = 0.05576103, Final residual = 6.180613e-07, No Iterations 2
DILUPBiCGStab:  Solving for Uy, Initial residual = 0.07549473, Final residual = 7.149312e-07, No Iterations 2
DILUPBiCGStab:  Solving for Uz, Initial residual = 0.07096466, Final residual = 2.904061e-07, No Iterations 2
GAMG:  Solving for p, Initial residual = 0.6433481, Final residual = 0.006317173, No Iterations 6
GAMG:  Solving for p, Initial residual = 0.6402887, Final residual = 6.107448e-05, No Iterations 67
time step continuity errors : sum local = 1.03137e-07, global = 5.338916e-17, cumulative = 3.560962e-16
ExecutionTime = 82.3 s  ClockTime = 86 s

Courant Number mean: 0.01691878 max: 0.1364699
Time = 0.392

PIMPLE: iteration 1
DILUPBiCGStab:  Solving for Ux, Initial residual = 0.01995541, Final residual = 2.048716e-07, No Iterations 2
DILUPBiCGStab:  Solving for Uy, Initial residual = 0.05370483, Final residual = 4.611436e-07, No Iterations 2
DILUPBiCGStab:  Solving for Uz, Initial residual = 0.02622971, Final residual = 1.401678e-07, No Iterations 2
GAMG:  Solving for p, Initial residual = 0.2511582, Final residual = 0.001444616, No Iterations 3
GAMG:  Solving for p, Initial residual = 0.03495134, Final residual = 3.311989e-06, No Iterations 73
time step continuity errors : sum local = 3.961865e-09, global = -8.470178e-17, cumulative = 2.713944e-16
ExecutionTime = 83.11 s  ClockTime = 87 s

Courant Number mean: 0.01595319 max: 0.1310406
Time = 0.396

PIMPLE: iteration 1
DILUPBiCGStab:  Solving for Ux, Initial residual = 0.02136264, Final residual = 2.558685e-07, No Iterations 2
DILUPBiCGStab:  Solving for Uy, Initial residual = 0.05574323, Final residual = 5.337454e-07, No Iterations 2
DILUPBiCGStab:  Solving for Uz, Initial residual = 0.0299395, Final residual = 2.065698e-07, No Iterations 2
GAMG:  Solving for p, Initial residual = 0.9205272, Final residual = 0.00761478, No Iterations 6
GAMG:  Solving for p, Initial residual = 0.2836464, Final residual = 2.558778e-05, No Iterations 69
time step continuity errors : sum local = 9.958813e-08, global = -4.294827e-16, cumulative = -1.580882e-16
ExecutionTime = 84.02 s  ClockTime = 88 s

Courant Number mean: 0.01816968 max: 0.1407294
Time = 0.4

PIMPLE: iteration 1
DILUPBiCGStab:  Solving for Ux, Initial residual = 0.05825662, Final residual = 6.004312e-07, No Iterations 2
DILUPBiCGStab:  Solving for Uy, Initial residual = 0.07190086, Final residual = 7.086832e-07, No Iterations 2
DILUPBiCGStab:  Solving for Uz, Initial residual = 0.07566364, Final residual = 2.93525e-07, No Iterations 2
GAMG:  Solving for p, Initial residual = 0.2376877, Final residual = 0.002211592, No Iterations 6
GAMG:  Solving for p, Initial residual = 0.1549922, Final residual = 1.549103e-05, No Iterations 98
time step continuity errors : sum local = 4.243305e-08, global = 1.727519e-16, cumulative = 1.466369e-17
ExecutionTime = 84.99 s  ClockTime = 89 s

Courant Number mean: 0.01895568 max: 0.1445126
Time = 0.404

PIMPLE: iteration 1
DILUPBiCGStab:  Solving for Ux, Initial residual = 0.02983016, Final residual = 3.105939e-07, No Iterations 2
DILUPBiCGStab:  Solving for Uy, Initial residual = 0.02648757, Final residual = 2.738418e-07, No Iterations 2
DILUPBiCGStab:  Solving for Uz, Initial residual = 0.03934891, Final residual = 1.580609e-07, No Iterations 2
GAMG:  Solving for p, Initial residual = 0.03432962, Final residual = 0.0003064469, No Iterations 3
GAMG:  Solving for p, Initial residual = 0.005587375, Final residual = 9.610771e-07, No Iterations 34
time step continuity errors : sum local = 2.257959e-09, global = -1.429087e-16, cumulative = -1.28245e-16
ExecutionTime = 85.77 s  ClockTime = 89 s

Courant Number mean: 0.01975197 max: 0.1484008
Time = 0.408

PIMPLE: iteration 1
DILUPBiCGStab:  Solving for Ux, Initial residual = 0.02419839, Final residual = 2.660532e-07, No Iterations 2
DILUPBiCGStab:  Solving for Uy, Initial residual = 0.02805916, Final residual = 3.039973e-07, No Iterations 2
DILUPBiCGStab:  Solving for Uz, Initial residual = 0.03107708, Final residual = 1.244856e-07, No Iterations 2
GAMG:  Solving for p, Initial residual = 0.4929094, Final residual = 0.003676918, No Iterations 6
GAMG:  Solving for p, Initial residual = 0.5366059, Final residual = 5.272764e-05, No Iterations 67
time step continuity errors : sum local = 4.269075e-08, global = -5.171319e-17, cumulative = -1.799582e-16
ExecutionTime = 86.66 s  ClockTime = 90 s

Courant Number mean: 0.01929946 max: 0.1462964
Time = 0.412

PIMPLE: iteration 1
DILUPBiCGStab:  Solving for Ux, Initial residual = 0.002126386, Final residual = 8.951863e-07, No Iterations 1
DILUPBiCGStab:  Solving for Uy, Initial residual = 0.02299318, Final residual = 2.121916e-07, No Iterations 2
DILUPBiCGStab:  Solving for Uz, Initial residual = 0.005092258, Final residual = 6.42016e-08, No Iterations 2
GAMG:  Solving for p, Initial residual = 0.3417923, Final residual = 0.003040393, No Iterations 3
GAMG:  Solving for p, Initial residual = 0.06666493, Final residual = 6.150999e-06, No Iterations 63
time step continuity errors : sum local = 1.838653e-09, global = 5.323621e-16, cumulative = 3.52404e-16
ExecutionTime = 87.41 s  ClockTime = 91 s

Courant Number mean: 0.01887458 max: 0.1441874
Time = 0.416

PIMPLE: iteration 1
DILUPBiCGStab:  Solving for Ux, Initial residual = 0.002884822, Final residual = 2.356496e-08, No Iterations 2
DILUPBiCGStab:  Solving for Uy, Initial residual = 0.0162456, Final residual = 1.61041e-07, No Iterations 2
DILUPBiCGStab:  Solving for Uz, Initial residual = 0.006210416, Final residual = 6.335052e-08, No Iterations 2
GAMG:  Solving for p, Initial residual = 0.7213546, Final residual = 0.006880365, No Iterations 6
GAMG:  Solving for p, Initial residual = 0.216112, Final residual = 1.569618e-05, No Iterations 64
time step continuity errors : sum local = 1.562181e-08, global = -2.34684e-16, cumulative = 1.1772e-16
ExecutionTime = 88.24 s  ClockTime = 92 s

Courant Number mean: 0.01910151 max: 0.1450887
Time = 0.42

PIMPLE: iteration 1
DILUPBiCGStab:  Solving for Ux, Initial residual = 0.01657508, Final residual = 1.633688e-07, No Iterations 2
DILUPBiCGStab:  Solving for Uy, Initial residual = 0.03892851, Final residual = 3.291323e-07, No Iterations 2
DILUPBiCGStab:  Solving for Uz, Initial residual = 0.02355856, Final residual = 1.166635e-07, No Iterations 2
GAMG:  Solving for p, Initial residual = 0.9278483, Final residual = 0.007168042, No Iterations 6
GAMG:  Solving for p, Initial residual = 0.2660447, Final residual = 2.253361e-05, No Iterations 70
time step continuity errors : sum local = 1.090894e-07, global = 3.503583e-16, cumulative = 4.680783e-16
ExecutionTime = 89.03 s  ClockTime = 93 s

Courant Number mean: 0.01585734 max: 0.1279003
Time = 0.424

PIMPLE: iteration 1
DILUPBiCGStab:  Solving for Ux, Initial residual = 0.08332423, Final residual = 8.286277e-07, No Iterations 2
DILUPBiCGStab:  Solving for Uy, Initial residual = 0.1263716, Final residual = 1.221494e-06, No Iterations 2
DILUPBiCGStab:  Solving for Uz, Initial residual = 0.1006053, Final residual = 4.115708e-07, No Iterations 2
GAMG:  Solving for p, Initial residual = 0.4091654, Final residual = 0.003130939, No Iterations 6
GAMG:  Solving for p, Initial residual = 0.3775947, Final residual = 2.880767e-05, No Iterations 51
time step continuity errors : sum local = 6.463441e-08, global = -2.811745e-16, cumulative = 1.869038e-16
ExecutionTime = 89.79 s  ClockTime = 94 s

Courant Number mean: 0.01493966 max: 0.1226542
Time = 0.428

PIMPLE: iteration 1
DILUPBiCGStab:  Solving for Ux, Initial residual = 0.01772895, Final residual = 1.878662e-07, No Iterations 2
DILUPBiCGStab:  Solving for Uy, Initial residual = 0.04570698, Final residual = 3.904262e-07, No Iterations 2
DILUPBiCGStab:  Solving for Uz, Initial residual = 0.02310838, Final residual = 1.15245e-07, No Iterations 2
GAMG:  Solving for p, Initial residual = 0.4512434, Final residual = 0.002745007, No Iterations 6
GAMG:  Solving for p, Initial residual = 0.3853676, Final residual = 3.601919e-05, No Iterations 62
time step continuity errors : sum local = 2.183473e-08, global = -3.528197e-16, cumulative = -1.659158e-16
ExecutionTime = 90.54 s  ClockTime = 94 s

Courant Number mean: 0.01470842 max: 0.120449
Time = 0.432

PIMPLE: iteration 1
DILUPBiCGStab:  Solving for Ux, Initial residual = 0.01953972, Final residual = 1.864347e-07, No Iterations 2
DILUPBiCGStab:  Solving for Uy, Initial residual = 0.05307545, Final residual = 5.331556e-07, No Iterations 2
DILUPBiCGStab:  Solving for Uz, Initial residual = 0.03190319, Final residual = 1.842116e-07, No Iterations 2
GAMG:  Solving for p, Initial residual = 0.9063092, Final residual = 0.007583697, No Iterations 6
GAMG:  Solving for p, Initial residual = 0.2210681, Final residual = 2.130444e-05, No Iterations 64
time step continuity errors : sum local = 1.54214e-07, global = 6.116097e-17, cumulative = -1.047549e-16
ExecutionTime = 91.34 s  ClockTime = 95 s

Courant Number mean: 0.01092061 max: 0.09777219
Time = 0.436

PIMPLE: iteration 1
DILUPBiCGStab:  Solving for Ux, Initial residual = 0.1763721, Final residual = 1.6826e-06, No Iterations 2
DILUPBiCGStab:  Solving for Uy, Initial residual = 0.1818886, Final residual = 1.613564e-06, No Iterations 2
DILUPBiCGStab:  Solving for Uz, Initial residual = 0.1929871, Final residual = 7.164413e-07, No Iterations 2
GAMG:  Solving for p, Initial residual = 0.4401052, Final residual = 0.003617518, No Iterations 6
GAMG:  Solving for p, Initial residual = 0.4331749, Final residual = 3.856894e-05, No Iterations 60
time step continuity errors : sum local = 1.119221e-07, global = 1.297786e-16, cumulative = 2.502372e-17
ExecutionTime = 92.13 s  ClockTime = 96 s

Courant Number mean: 0.01016778 max: 0.09338823
Time = 0.44

PIMPLE: iteration 1
DILUPBiCGStab:  Solving for Ux, Initial residual = 0.02489618, Final residual = 2.906539e-07, No Iterations 2
DILUPBiCGStab:  Solving for Uy, Initial residual = 0.08489929, Final residual = 6.021838e-07, No Iterations 2
DILUPBiCGStab:  Solving for Uz, Initial residual = 0.03273877, Final residual = 1.688889e-07, No Iterations 2
GAMG:  Solving for p, Initial residual = 0.6825707, Final residual = 0.005002988, No Iterations 6
GAMG:  Solving for p, Initial residual = 0.4426973, Final residual = 4.093016e-05, No Iterations 67
time step continuity errors : sum local = 4.190834e-08, global = 1.90545e-16, cumulative = 2.155687e-16
ExecutionTime = 93.01 s  ClockTime = 97 s

Courant Number mean: 0.01044971 max: 0.09411209
Time = 0.444

PIMPLE: iteration 1
DILUPBiCGStab:  Solving for Ux, Initial residual = 0.02192508, Final residual = 2.48206e-07, No Iterations 2
DILUPBiCGStab:  Solving for Uy, Initial residual = 0.06374569, Final residual = 4.688334e-07, No Iterations 2
DILUPBiCGStab:  Solving for Uz, Initial residual = 0.03078987, Final residual = 1.577755e-07, No Iterations 2
GAMG:  Solving for p, Initial residual = 0.9222313, Final residual = 0.00615337, No Iterations 6
GAMG:  Solving for p, Initial residual = 0.2847588, Final residual = 2.792701e-05, No Iterations 72
time step continuity errors : sum local = 8.209207e-08, global = -9.960377e-17, cumulative = 1.15965e-16
ExecutionTime = 93.85 s  ClockTime = 98 s

Courant Number mean: 0.008876115 max: 0.08473306
Time = 0.448

PIMPLE: iteration 1
DILUPBiCGStab:  Solving for Ux, Initial residual = 0.09736539, Final residual = 9.184051e-07, No Iterations 2
DILUPBiCGStab:  Solving for Uy, Initial residual = 0.1015962, Final residual = 9.340438e-07, No Iterations 2
DILUPBiCGStab:  Solving for Uz, Initial residual = 0.1170934, Final residual = 4.286307e-07, No Iterations 2
GAMG:  Solving for p, Initial residual = 0.06398603, Final residual = 0.0003372186, No Iterations 3
GAMG:  Solving for p, Initial residual = 0.009085648, Final residual = 9.756072e-07, No Iterations 76
time step continuity errors : sum local = 3.370548e-09, global = 1.284634e-16, cumulative = 2.444284e-16
ExecutionTime = 94.68 s  ClockTime = 99 s

Courant Number mean: 0.007637582 max: 0.07523276
Time = 0.452

PIMPLE: iteration 1
DILUPBiCGStab:  Solving for Ux, Initial residual = 0.1107833, Final residual = 1.015785e-06, No Iterations 2
DILUPBiCGStab:  Solving for Uy, Initial residual = 0.09369982, Final residual = 8.564816e-07, No Iterations 2
DILUPBiCGStab:  Solving for Uz, Initial residual = 0.1269757, Final residual = 4.398977e-07, No Iterations 2
GAMG:  Solving for p, Initial residual = 0.3060629, Final residual = 0.002896334, No Iterations 6
GAMG:  Solving for p, Initial residual = 0.2355305, Final residual = 2.337013e-05, No Iterations 65
time step continuity errors : sum local = 4.317181e-08, global = -3.808394e-16, cumulative = -1.36411e-16
ExecutionTime = 95.52 s  ClockTime = 100 s

Courant Number mean: 0.007082017 max: 0.07090904
Time = 0.456

PIMPLE: iteration 1
DILUPBiCGStab:  Solving for Ux, Initial residual = 0.04964099, Final residual = 4.694986e-07, No Iterations 2
DILUPBiCGStab:  Solving for Uy, Initial residual = 0.05363185, Final residual = 4.847731e-07, No Iterations 2
DILUPBiCGStab:  Solving for Uz, Initial residual = 0.06368094, Final residual = 2.439398e-07, No Iterations 2
GAMG:  Solving for p, Initial residual = 0.2246934, Final residual = 0.001918614, No Iterations 6
GAMG:  Solving for p, Initial residual = 0.09109982, Final residual = 8.966627e-06, No Iterations 63
time step continuity errors : sum local = 2.08636e-08, global = 4.771084e-16, cumulative = 3.406973e-16
ExecutionTime = 96.34 s  ClockTime = 101 s

Courant Number mean: 0.006347916 max: 0.06409657
Time = 0.46

PIMPLE: iteration 1
DILUPBiCGStab:  Solving for Ux, Initial residual = 0.09104427, Final residual = 8.57202e-07, No Iterations 2
DILUPBiCGStab:  Solving for Uy, Initial residual = 0.07943458, Final residual = 7.043478e-07, No Iterations 2
DILUPBiCGStab:  Solving for Uz, Initial residual = 0.1021829, Final residual = 3.573463e-07, No Iterations 2
GAMG:  Solving for p, Initial residual = 0.4807303, Final residual = 0.003464996, No Iterations 6
GAMG:  Solving for p, Initial residual = 0.5337358, Final residual = 4.842773e-05, No Iterations 44
time step continuity errors : sum local = 3.878483e-08, global = -1.756277e-16, cumulative = 1.650697e-16
ExecutionTime = 97 s  ClockTime = 101 s

Courant Number mean: 0.006085042 max: 0.06245993
Time = 0.464

PIMPLE: iteration 1
DILUPBiCGStab:  Solving for Ux, Initial residual = 0.03306447, Final residual = 2.614614e-07, No Iterations 2
DILUPBiCGStab:  Solving for Uy, Initial residual = 0.1113282, Final residual = 6.775824e-07, No Iterations 2
DILUPBiCGStab:  Solving for Uz, Initial residual = 0.0514335, Final residual = 2.625132e-07, No Iterations 2
GAMG:  Solving for p, Initial residual = 0.9319088, Final residual = 0.006497923, No Iterations 6
GAMG:  Solving for p, Initial residual = 0.2318133, Final residual = 2.186806e-05, No Iterations 52
time step continuity errors : sum local = 1.04522e-07, global = 3.249938e-17, cumulative = 1.975691e-16
ExecutionTime = 97.71 s  ClockTime = 102 s

Courant Number mean: 0.008181383 max: 0.07382428
Time = 0.468

PIMPLE: iteration 1
DILUPBiCGStab:  Solving for Ux, Initial residual = 0.1176078, Final residual = 1.157002e-06, No Iterations 2
DILUPBiCGStab:  Solving for Uy, Initial residual = 0.1740524, Final residual = 1.426638e-06, No Iterations 2
DILUPBiCGStab:  Solving for Uz, Initial residual = 0.1551605, Final residual = 5.971033e-07, No Iterations 2
GAMG:  Solving for p, Initial residual = 0.6408379, Final residual = 0.00493559, No Iterations 7
GAMG:  Solving for p, Initial residual = 0.6928976, Final residual = 5.393383e-05, No Iterations 46
time step continuity errors : sum local = 9.730063e-08, global = -1.387003e-16, cumulative = 5.886875e-17
ExecutionTime = 98.43 s  ClockTime = 103 s

Courant Number mean: 0.00739546 max: 0.0699956
Time = 0.472

PIMPLE: iteration 1
DILUPBiCGStab:  Solving for Ux, Initial residual = 0.05073129, Final residual = 4.998987e-07, No Iterations 2
DILUPBiCGStab:  Solving for Uy, Initial residual = 0.123243, Final residual = 8.487266e-07, No Iterations 2
DILUPBiCGStab:  Solving for Uz, Initial residual = 0.06767095, Final residual = 2.928605e-07, No Iterations 2
GAMG:  Solving for p, Initial residual = 0.6280346, Final residual = 0.004073883, No Iterations 6
GAMG:  Solving for p, Initial residual = 0.1706013, Final residual = 1.68404e-05, No Iterations 77
time step continuity errors : sum local = 6.659713e-08, global = 1.968354e-16, cumulative = 2.557042e-16
ExecutionTime = 99.3 s  ClockTime = 104 s

Courant Number mean: 0.005756392 max: 0.05885467
Time = 0.476

PIMPLE: iteration 1
DILUPBiCGStab:  Solving for Ux, Initial residual = 0.1740525, Final residual = 1.953173e-06, No Iterations 2
DILUPBiCGStab:  Solving for Uy, Initial residual = 0.2127315, Final residual = 1.734004e-06, No Iterations 2
DILUPBiCGStab:  Solving for Uz, Initial residual = 0.1818153, Final residual = 8.163763e-07, No Iterations 2
GAMG:  Solving for p, Initial residual = 0.784839, Final residual = 0.006069703, No Iterations 6
GAMG:  Solving for p, Initial residual = 0.4827886, Final residual = 4.561689e-05, No Iterations 59
time step continuity errors : sum local = 1.435801e-07, global = -2.80783e-16, cumulative = -2.50788e-17
ExecutionTime = 100.04 s  ClockTime = 105 s

Courant Number mean: 0.006850404 max: 0.06470814
Time = 0.48

PIMPLE: iteration 1
DILUPBiCGStab:  Solving for Ux, Initial residual = 0.09901736, Final residual = 9.578829e-07, No Iterations 2
DILUPBiCGStab:  Solving for Uy, Initial residual = 0.1581363, Final residual = 1.287467e-06, No Iterations 2
DILUPBiCGStab:  Solving for Uz, Initial residual = 0.1314287, Final residual = 5.087738e-07, No Iterations 2
GAMG:  Solving for p, Initial residual = 0.1332302, Final residual = 0.0009785076, No Iterations 3
GAMG:  Solving for p, Initial residual = 0.01865753, Final residual = 1.713528e-06, No Iterations 54
time step continuity errors : sum local = 5.623591e-09, global = 3.697707e-16, cumulative = 3.446919e-16
ExecutionTime = 100.8 s  ClockTime = 106 s

Courant Number mean: 0.008458286 max: 0.0713
Time = 0.484

PIMPLE: iteration 1
DILUPBiCGStab:  Solving for Ux, Initial residual = 0.07192594, Final residual = 6.940959e-07, No Iterations 2
DILUPBiCGStab:  Solving for Uy, Initial residual = 0.09977523, Final residual = 8.971327e-07, No Iterations 2
DILUPBiCGStab:  Solving for Uz, Initial residual = 0.09494218, Final residual = 3.561439e-07, No Iterations 2
GAMG:  Solving for p, Initial residual = 0.5258869, Final residual = 0.004072487, No Iterations 6
GAMG:  Solving for p, Initial residual = 0.6302627, Final residual = 5.97466e-05, No Iterations 74
time step continuity errors : sum local = 6.155688e-08, global = -4.080826e-16, cumulative = -6.339072e-17
ExecutionTime = 101.63 s  ClockTime = 106 s

Courant Number mean: 0.008277949 max: 0.07020407
Time = 0.488

PIMPLE: iteration 1
DILUPBiCGStab:  Solving for Ux, Initial residual = 0.002622036, Final residual = 7.473865e-07, No Iterations 1
DILUPBiCGStab:  Solving for Uy, Initial residual = 0.04104663, Final residual = 2.511595e-07, No Iterations 2
DILUPBiCGStab:  Solving for Uz, Initial residual = 0.00576042, Final residual = 4.210115e-08, No Iterations 2
GAMG:  Solving for p, Initial residual = 0.521909, Final residual = 0.002697444, No Iterations 3
GAMG:  Solving for p, Initial residual = 0.1403049, Final residual = 1.142211e-05, No Iterations 37
time step continuity errors : sum local = 2.017587e-09, global = 4.722195e-17, cumulative = -1.616877e-17
ExecutionTime = 102.34 s  ClockTime = 107 s

Courant Number mean: 0.00812243 max: 0.06914472
Time = 0.492

PIMPLE: iteration 1
DILUPBiCGStab:  Solving for Ux, Initial residual = 0.01383738, Final residual = 1.162677e-07, No Iterations 2
DILUPBiCGStab:  Solving for Uy, Initial residual = 0.05179707, Final residual = 3.687571e-07, No Iterations 2
DILUPBiCGStab:  Solving for Uz, Initial residual = 0.02250227, Final residual = 1.086235e-07, No Iterations 2
GAMG:  Solving for p, Initial residual = 0.9314044, Final residual = 0.007035856, No Iterations 6
GAMG:  Solving for p, Initial residual = 0.2251041, Final residual = 1.714969e-05, No Iterations 61
time step continuity errors : sum local = 4.965438e-08, global = 1.669824e-16, cumulative = 1.508136e-16
ExecutionTime = 103.11 s  ClockTime = 108 s

Courant Number mean: 0.006427905 max: 0.06063894
Time = 0.496

PIMPLE: iteration 1
DILUPBiCGStab:  Solving for Ux, Initial residual = 0.1262977, Final residual = 1.178426e-06, No Iterations 2
DILUPBiCGStab:  Solving for Uy, Initial residual = 0.1512534, Final residual = 1.404219e-06, No Iterations 2
DILUPBiCGStab:  Solving for Uz, Initial residual = 0.1503517, Final residual = 5.542687e-07, No Iterations 2
GAMG:  Solving for p, Initial residual = 0.06456315, Final residual = 0.000288923, No Iterations 3
GAMG:  Solving for p, Initial residual = 0.009017029, Final residual = 7.671376e-07, No Iterations 95
time step continuity errors : sum local = 2.617153e-09, global = -2.233526e-16, cumulative = -7.253904e-17
ExecutionTime = 104.05 s  ClockTime = 109 s

Courant Number mean: 0.005232159 max: 0.05286372
Time = 0.5

PIMPLE: iteration 1
DILUPBiCGStab:  Solving for Ux, Initial residual = 0.1466119, Final residual = 1.365692e-06, No Iterations 2
DILUPBiCGStab:  Solving for Uy, Initial residual = 0.1460736, Final residual = 1.279224e-06, No Iterations 2
DILUPBiCGStab:  Solving for Uz, Initial residual = 0.1609805, Final residual = 5.762928e-07, No Iterations 2
GAMG:  Solving for p, Initial residual = 0.5019361, Final residual = 0.00382326, No Iterations 6
GAMG:  Solving for p, Initial residual = 0.5786113, Final residual = 4.503981e-05, No Iterations 54
time step continuity errors : sum local = 5.169828e-08, global = 7.671496e-18, cumulative = -6.486754e-17
ExecutionTime = 104.82 s  ClockTime = 110 s

Courant Number mean: 0.005057464 max: 0.05180928
Time = 0.504

PIMPLE: iteration 1
DILUPBiCGStab:  Solving for Ux, Initial residual = 0.009939198, Final residual = 5.061329e-08, No Iterations 2
DILUPBiCGStab:  Solving for Uy, Initial residual = 0.07640681, Final residual = 4.019332e-07, No Iterations 2
DILUPBiCGStab:  Solving for Uz, Initial residual = 0.01692264, Final residual = 7.183952e-08, No Iterations 2
GAMG:  Solving for p, Initial residual = 0.7830077, Final residual = 0.005564299, No Iterations 6
GAMG:  Solving for p, Initial residual = 0.252986, Final residual = 9.545805e-05, No Iterations 100
time step continuity errors : sum local = 8.663212e-08, global = 2.270345e-17, cumulative = -4.21641e-17
ExecutionTime = 105.85 s  ClockTime = 111 s

Courant Number mean: 0.005280332 max: 0.0531276
Time = 0.508

PIMPLE: iteration 1
DILUPBiCGStab:  Solving for Ux, Initial residual = 0.04149856, Final residual = 3.830725e-07, No Iterations 2
DILUPBiCGStab:  Solving for Uy, Initial residual = 0.07816607, Final residual = 6.427737e-07, No Iterations 2
DILUPBiCGStab:  Solving for Uz, Initial residual = 0.05430156, Final residual = 2.102242e-07, No Iterations 2
GAMG:  Solving for p, Initial residual = 0.1078556, Final residual = 0.0005340707, No Iterations 3
GAMG:  Solving for p, Initial residual = 0.01429437, Final residual = 1.353368e-06, No Iterations 68
time step continuity errors : sum local = 1.449277e-09, global = 4.823195e-16, cumulative = 4.401554e-16
ExecutionTime = 106.63 s  ClockTime = 112 s

Courant Number mean: 0.005703607 max: 0.0545351
Time = 0.512

PIMPLE: iteration 1
DILUPBiCGStab:  Solving for Ux, Initial residual = 0.04359268, Final residual = 4.223179e-07, No Iterations 2
DILUPBiCGStab:  Solving for Uy, Initial residual = 0.06487564, Final residual = 6.222644e-07, No Iterations 2
DILUPBiCGStab:  Solving for Uz, Initial residual = 0.05880513, Final residual = 2.386158e-07, No Iterations 2
GAMG:  Solving for p, Initial residual = 0.2916088, Final residual = 0.002092318, No Iterations 6
GAMG:  Solving for p, Initial residual = 0.1066694, Final residual = 1.770825e-05, No Iterations 100
time step continuity errors : sum local = 3.663982e-08, global = -5.661938e-16, cumulative = -1.260384e-16
ExecutionTime = 107.67 s  ClockTime = 113 s

Courant Number mean: 0.006828225 max: 0.05822209
Time = 0.516

PIMPLE: iteration 1
DILUPBiCGStab:  Solving for Ux, Initial residual = 0.06093969, Final residual = 5.565057e-07, No Iterations 2
DILUPBiCGStab:  Solving for Uy, Initial residual = 0.07835766, Final residual = 7.420293e-07, No Iterations 2
DILUPBiCGStab:  Solving for Uz, Initial residual = 0.08102122, Final residual = 2.898406e-07, No Iterations 2
GAMG:  Solving for p, Initial residual = 0.2320598, Final residual = 0.001772298, No Iterations 6
GAMG:  Solving for p, Initial residual = 0.1545143, Final residual = 1.46024e-05, No Iterations 93
time step continuity errors : sum local = 1.972914e-08, global = 1.843904e-16, cumulative = 5.835201e-17
ExecutionTime = 108.6 s  ClockTime = 114 s

Courant Number mean: 0.007297871 max: 0.05978108
Time = 0.52

PIMPLE: iteration 1
DILUPBiCGStab:  Solving for Ux, Initial residual = 0.0276521, Final residual = 3.20847e-07, No Iterations 2
DILUPBiCGStab:  Solving for Uy, Initial residual = 0.06602107, Final residual = 5.038313e-07, No Iterations 2
DILUPBiCGStab:  Solving for Uz, Initial residual = 0.03770677, Final residual = 1.850341e-07, No Iterations 2
GAMG:  Solving for p, Initial residual = 0.8510874, Final residual = 0.006387042, No Iterations 6
GAMG:  Solving for p, Initial residual = 0.3349651, Final residual = 3.328484e-05, No Iterations 82
time step continuity errors : sum local = 6.54136e-08, global = 3.102358e-16, cumulative = 3.685878e-16
ExecutionTime = 109.55 s  ClockTime = 115 s

Courant Number mean: 0.006055566 max: 0.05456984
Time = 0.524

PIMPLE: iteration 1
DILUPBiCGStab:  Solving for Ux, Initial residual = 0.0830573, Final residual = 7.645502e-07, No Iterations 2
DILUPBiCGStab:  Solving for Uy, Initial residual = 0.1349027, Final residual = 1.123482e-06, No Iterations 2
DILUPBiCGStab:  Solving for Uz, Initial residual = 0.1030304, Final residual = 3.814933e-07, No Iterations 2
GAMG:  Solving for p, Initial residual = 0.09484578, Final residual = 0.0005019023, No Iterations 3
GAMG:  Solving for p, Initial residual = 0.01319969, Final residual = 1.272209e-06, No Iterations 88
time step continuity errors : sum local = 2.870263e-09, global = -1.465345e-16, cumulative = 2.220533e-16
ExecutionTime = 110.56 s  ClockTime = 116 s

Courant Number mean: 0.00500095 max: 0.04922476
Time = 0.528

PIMPLE: iteration 1
DILUPBiCGStab:  Solving for Ux, Initial residual = 0.08702309, Final residual = 8.069785e-07, No Iterations 2
DILUPBiCGStab:  Solving for Uy, Initial residual = 0.1186279, Final residual = 1.031321e-06, No Iterations 2
DILUPBiCGStab:  Solving for Uz, Initial residual = 0.1026656, Final residual = 3.711398e-07, No Iterations 2
GAMG:  Solving for p, Initial residual = 0.5084573, Final residual = 0.003741579, No Iterations 6
GAMG:  Solving for p, Initial residual = 0.5842177, Final residual = 9.61138e-05, No Iterations 100
time step continuity errors : sum local = 7.10403e-08, global = -2.894742e-16, cumulative = -6.742085e-17
ExecutionTime = 111.63 s  ClockTime = 117 s

Courant Number mean: 0.004911834 max: 0.0483867
Time = 0.532

PIMPLE: iteration 1
DILUPBiCGStab:  Solving for Ux, Initial residual = 0.003548415, Final residual = 3.016052e-08, No Iterations 2
DILUPBiCGStab:  Solving for Uy, Initial residual = 0.04572046, Final residual = 2.519029e-07, No Iterations 2
DILUPBiCGStab:  Solving for Uz, Initial residual = 0.006753701, Final residual = 3.790599e-08, No Iterations 2
GAMG:  Solving for p, Initial residual = 0.4610951, Final residual = 0.002689493, No Iterations 3
GAMG:  Solving for p, Initial residual = 0.1197562, Final residual = 1.408763e-05, No Iterations 100
time step continuity errors : sum local = 2.341164e-09, global = 4.063191e-16, cumulative = 3.388983e-16
ExecutionTime = 112.7 s  ClockTime = 118 s

Courant Number mean: 0.004830844 max: 0.04763203
Time = 0.536

PIMPLE: iteration 1
DILUPBiCGStab:  Solving for Ux, Initial residual = 0.008332723, Final residual = 6.586648e-08, No Iterations 2
DILUPBiCGStab:  Solving for Uy, Initial residual = 0.02623945, Final residual = 1.93367e-07, No Iterations 2
DILUPBiCGStab:  Solving for Uz, Initial residual = 0.01377631, Final residual = 6.179024e-08, No Iterations 2
GAMG:  Solving for p, Initial residual = 0.8044642, Final residual = 0.006087837, No Iterations 6
GAMG:  Solving for p, Initial residual = 0.2099621, Final residual = 1.851421e-05, No Iterations 97
time step continuity errors : sum local = 1.88057e-08, global = -2.221443e-16, cumulative = 1.16754e-16
ExecutionTime = 113.81 s  ClockTime = 119 s

Courant Number mean: 0.004389758 max: 0.04466401
Time = 0.54

PIMPLE: iteration 1
DILUPBiCGStab:  Solving for Ux, Initial residual = 0.04304864, Final residual = 4.726208e-07, No Iterations 2
DILUPBiCGStab:  Solving for Uy, Initial residual = 0.08395924, Final residual = 6.343949e-07, No Iterations 2
DILUPBiCGStab:  Solving for Uz, Initial residual = 0.05230366, Final residual = 2.280493e-07, No Iterations 2
GAMG:  Solving for p, Initial residual = 0.8047804, Final residual = 0.006742817, No Iterations 6
GAMG:  Solving for p, Initial residual = 0.4397365, Final residual = 4.110433e-05, No Iterations 62
time step continuity errors : sum local = 4.073585e-08, global = 7.887622e-17, cumulative = 1.956302e-16
ExecutionTime = 114.7 s  ClockTime = 120 s

Courant Number mean: 0.004780581 max: 0.04616759
Time = 0.544

PIMPLE: iteration 1
DILUPBiCGStab:  Solving for Ux, Initial residual = 0.04188424, Final residual = 4.66502e-07, No Iterations 2
DILUPBiCGStab:  Solving for Uy, Initial residual = 0.1090216, Final residual = 7.906445e-07, No Iterations 2
DILUPBiCGStab:  Solving for Uz, Initial residual = 0.05857736, Final residual = 3.016111e-07, No Iterations 2
GAMG:  Solving for p, Initial residual = 0.9267089, Final residual = 0.007272814, No Iterations 6
GAMG:  Solving for p, Initial residual = 0.2951671, Final residual = 2.672461e-05, No Iterations 84
time step continuity errors : sum local = 7.912049e-08, global = 1.773715e-16, cumulative = 3.730016e-16
ExecutionTime = 115.62 s  ClockTime = 121 s

Courant Number mean: 0.003818386 max: 0.03880424
Time = 0.548

PIMPLE: iteration 1
DILUPBiCGStab:  Solving for Ux, Initial residual = 0.2268095, Final residual = 2.030839e-06, No Iterations 2
DILUPBiCGStab:  Solving for Uy, Initial residual = 0.1893853, Final residual = 1.592455e-06, No Iterations 2
DILUPBiCGStab:  Solving for Uz, Initial residual = 0.2384341, Final residual = 8.226195e-07, No Iterations 2
GAMG:  Solving for p, Initial residual = 0.1499721, Final residual = 0.001085224, No Iterations 7
GAMG:  Solving for p, Initial residual = 0.08020621, Final residual = 7.845993e-06, No Iterations 53
time step continuity errors : sum local = 2.050406e-08, global = -1.409997e-16, cumulative = 2.32002e-16
ExecutionTime = 116.37 s  ClockTime = 122 s

Courant Number mean: 0.003470176 max: 0.03350347
Time = 0.552

PIMPLE: iteration 1
DILUPBiCGStab:  Solving for Ux, Initial residual = 0.1882043, Final residual = 2.299438e-06, No Iterations 2
DILUPBiCGStab:  Solving for Uy, Initial residual = 0.2323266, Final residual = 1.90858e-06, No Iterations 2
DILUPBiCGStab:  Solving for Uz, Initial residual = 0.2022415, Final residual = 1.127452e-06, No Iterations 2
GAMG:  Solving for p, Initial residual = 0.895794, Final residual = 0.008118952, No Iterations 6
GAMG:  Solving for p, Initial residual = 0.3041282, Final residual = 2.91741e-05, No Iterations 50
time step continuity errors : sum local = 1.720951e-07, global = -7.102989e-17, cumulative = 1.609721e-16
ExecutionTime = 117.11 s  ClockTime = 123 s

Courant Number mean: 0.005624007 max: 0.04619631
Time = 0.556

PIMPLE: iteration 1
DILUPBiCGStab:  Solving for Ux, Initial residual = 0.2018451, Final residual = 1.989019e-06, No Iterations 2
DILUPBiCGStab:  Solving for Uy, Initial residual = 0.2315926, Final residual = 2.116526e-06, No Iterations 2
DILUPBiCGStab:  Solving for Uz, Initial residual = 0.2788496, Final residual = 1.101933e-06, No Iterations 2
GAMG:  Solving for p, Initial residual = 0.09788089, Final residual = 0.0009700648, No Iterations 5
GAMG:  Solving for p, Initial residual = 0.03247311, Final residual = 2.558804e-06, No Iterations 66
time step continuity errors : sum local = 1.489191e-08, global = -3.587138e-16, cumulative = -1.977417e-16
ExecutionTime = 117.89 s  ClockTime = 124 s

Courant Number mean: 0.008444941 max: 0.05757085
Time = 0.56

PIMPLE: iteration 1
DILUPBiCGStab:  Solving for Ux, Initial residual = 0.1169277, Final residual = 1.104749e-06, No Iterations 2
DILUPBiCGStab:  Solving for Uy, Initial residual = 0.1351737, Final residual = 1.290554e-06, No Iterations 2
DILUPBiCGStab:  Solving for Uz, Initial residual = 0.1618914, Final residual = 6.08007e-07, No Iterations 2
GAMG:  Solving for p, Initial residual = 0.3999912, Final residual = 0.003748234, No Iterations 6
GAMG:  Solving for p, Initial residual = 0.3680786, Final residual = 3.456718e-05, No Iterations 61
time step continuity errors : sum local = 8.010324e-08, global = 2.797021e-16, cumulative = 8.196043e-17
ExecutionTime = 118.72 s  ClockTime = 125 s

Courant Number mean: 0.008777933 max: 0.05967167
Time = 0.564

PIMPLE: iteration 1
DILUPBiCGStab:  Solving for Ux, Initial residual = 0.03054615, Final residual = 3.234207e-07, No Iterations 2
DILUPBiCGStab:  Solving for Uy, Initial residual = 0.09982927, Final residual = 6.853662e-07, No Iterations 2
DILUPBiCGStab:  Solving for Uz, Initial residual = 0.04482714, Final residual = 2.238072e-07, No Iterations 2
GAMG:  Solving for p, Initial residual = 0.8633766, Final residual = 0.0061321, No Iterations 6
GAMG:  Solving for p, Initial residual = 0.2890252, Final residual = 2.414091e-05, No Iterations 62
time step continuity errors : sum local = 9.14175e-08, global = 5.445404e-17, cumulative = 1.364145e-16
ExecutionTime = 119.48 s  ClockTime = 125 s

Courant Number mean: 0.006227913 max: 0.04958871
Time = 0.568

PIMPLE: iteration 1
DILUPBiCGStab:  Solving for Ux, Initial residual = 0.1609353, Final residual = 1.48674e-06, No Iterations 2
DILUPBiCGStab:  Solving for Uy, Initial residual = 0.2348048, Final residual = 2.036858e-06, No Iterations 2
DILUPBiCGStab:  Solving for Uz, Initial residual = 0.188233, Final residual = 7.050346e-07, No Iterations 2
GAMG:  Solving for p, Initial residual = 0.1262878, Final residual = 0.0009386744, No Iterations 6
GAMG:  Solving for p, Initial residual = 0.05387066, Final residual = 4.79291e-06, No Iterations 81
time step continuity errors : sum local = 1.754478e-08, global = -8.664863e-17, cumulative = 4.976584e-17
ExecutionTime = 120.34 s  ClockTime = 126 s

Courant Number mean: 0.004523861 max: 0.04205457
Time = 0.572

PIMPLE: iteration 1
DILUPBiCGStab:  Solving for Ux, Initial residual = 0.126065, Final residual = 1.450519e-06, No Iterations 2
DILUPBiCGStab:  Solving for Uy, Initial residual = 0.216725, Final residual = 1.856201e-06, No Iterations 2
DILUPBiCGStab:  Solving for Uz, Initial residual = 0.1449009, Final residual = 6.985609e-07, No Iterations 2
GAMG:  Solving for p, Initial residual = 0.7943973, Final residual = 0.006303447, No Iterations 6
GAMG:  Solving for p, Initial residual = 0.4356646, Final residual = 4.184199e-05, No Iterations 50
time step continuity errors : sum local = 1.228917e-07, global = 8.926976e-17, cumulative = 1.390356e-16
ExecutionTime = 121.08 s  ClockTime = 127 s

Courant Number mean: 0.006106122 max: 0.04808695
Time = 0.576

PIMPLE: iteration 1
DILUPBiCGStab:  Solving for Ux, Initial residual = 0.09391643, Final residual = 8.702619e-07, No Iterations 2
DILUPBiCGStab:  Solving for Uy, Initial residual = 0.1627742, Final residual = 1.292819e-06, No Iterations 2
DILUPBiCGStab:  Solving for Uz, Initial residual = 0.1279246, Final residual = 4.750181e-07, No Iterations 2
GAMG:  Solving for p, Initial residual = 0.1824641, Final residual = 0.001482737, No Iterations 6
GAMG:  Solving for p, Initial residual = 0.08249892, Final residual = 7.52907e-06, No Iterations 84
time step continuity errors : sum local = 1.873646e-08, global = 1.859881e-16, cumulative = 3.250237e-16
ExecutionTime = 122.01 s  ClockTime = 128 s

Courant Number mean: 0.007135454 max: 0.05231816
Time = 0.58

PIMPLE: iteration 1
DILUPBiCGStab:  Solving for Ux, Initial residual = 0.05903789, Final residual = 5.528095e-07, No Iterations 2
DILUPBiCGStab:  Solving for Uy, Initial residual = 0.07494197, Final residual = 7.32517e-07, No Iterations 2
DILUPBiCGStab:  Solving for Uz, Initial residual = 0.08127368, Final residual = 3.065131e-07, No Iterations 2
GAMG:  Solving for p, Initial residual = 0.03371048, Final residual = 0.0002546748, No Iterations 3
GAMG:  Solving for p, Initial residual = 0.004853874, Final residual = 8.149032e-07, No Iterations 62
time step continuity errors : sum local = 1.872659e-09, global = -6.916646e-17, cumulative = 2.558573e-16
ExecutionTime = 122.75 s  ClockTime = 129 s

Courant Number mean: 0.008204149 max: 0.0571856
Time = 0.584

PIMPLE: iteration 1
DILUPBiCGStab:  Solving for Ux, Initial residual = 0.05263237, Final residual = 4.949071e-07, No Iterations 2
DILUPBiCGStab:  Solving for Uy, Initial residual = 0.05575946, Final residual = 6.146316e-07, No Iterations 2
DILUPBiCGStab:  Solving for Uz, Initial residual = 0.07257671, Final residual = 2.730478e-07, No Iterations 2
GAMG:  Solving for p, Initial residual = 0.01402228, Final residual = 0.0001312247, No Iterations 3
GAMG:  Solving for p, Initial residual = 0.001772381, Final residual = 9.994431e-07, No Iterations 32
time step continuity errors : sum local = 2.296311e-09, global = -5.328688e-17, cumulative = 2.025704e-16
ExecutionTime = 123.43 s  ClockTime = 130 s

Courant Number mean: 0.009236415 max: 0.06208203
Time = 0.588

PIMPLE: iteration 1
DILUPBiCGStab:  Solving for Ux, Initial residual = 0.04116025, Final residual = 4.023713e-07, No Iterations 2
DILUPBiCGStab:  Solving for Uy, Initial residual = 0.05766211, Final residual = 5.553499e-07, No Iterations 2
DILUPBiCGStab:  Solving for Uz, Initial residual = 0.05526912, Final residual = 2.096472e-07, No Iterations 2
GAMG:  Solving for p, Initial residual = 0.5019421, Final residual = 0.003985145, No Iterations 6
GAMG:  Solving for p, Initial residual = 0.5796554, Final residual = 5.607856e-05, No Iterations 62
time step continuity errors : sum local = 4.310697e-08, global = -1.131231e-16, cumulative = 8.944727e-17
ExecutionTime = 124.19 s  ClockTime = 131 s

Courant Number mean: 0.009003388 max: 0.0616161
Time = 0.592

PIMPLE: iteration 1
DILUPBiCGStab:  Solving for Ux, Initial residual = 0.007469507, Final residual = 5.531537e-08, No Iterations 2
DILUPBiCGStab:  Solving for Uy, Initial residual = 0.03755553, Final residual = 2.722108e-07, No Iterations 2
DILUPBiCGStab:  Solving for Uz, Initial residual = 0.01406325, Final residual = 8.703595e-08, No Iterations 2
GAMG:  Solving for p, Initial residual = 0.78291, Final residual = 0.006343426, No Iterations 6
GAMG:  Solving for p, Initial residual = 0.2178666, Final residual = 1.69922e-05, No Iterations 64
time step continuity errors : sum local = 3.25289e-08, global = -1.329395e-16, cumulative = -4.34922e-17
ExecutionTime = 124.99 s  ClockTime = 131 s

Courant Number mean: 0.01002325 max: 0.06672542
Time = 0.596

PIMPLE: iteration 1
DILUPBiCGStab:  Solving for Ux, Initial residual = 0.03438704, Final residual = 3.966136e-07, No Iterations 2
DILUPBiCGStab:  Solving for Uy, Initial residual = 0.06984624, Final residual = 5.68526e-07, No Iterations 2
DILUPBiCGStab:  Solving for Uz, Initial residual = 0.04632226, Final residual = 2.122868e-07, No Iterations 2
GAMG:  Solving for p, Initial residual = 0.810739, Final residual = 0.006331068, No Iterations 6
GAMG:  Solving for p, Initial residual = 0.4206478, Final residual = 4.052808e-05, No Iterations 66
time step continuity errors : sum local = 8.524466e-08, global = 2.14063e-16, cumulative = 1.705708e-16
ExecutionTime = 125.77 s  ClockTime = 132 s

Courant Number mean: 0.008602899 max: 0.06071413
Time = 0.6

PIMPLE: iteration 1
DILUPBiCGStab:  Solving for Ux, Initial residual = 0.05424563, Final residual = 5.073394e-07, No Iterations 2
DILUPBiCGStab:  Solving for Uy, Initial residual = 0.1185618, Final residual = 1.000965e-06, No Iterations 2
DILUPBiCGStab:  Solving for Uz, Initial residual = 0.0705285, Final residual = 2.830798e-07, No Iterations 2
GAMG:  Solving for p, Initial residual = 0.1114742, Final residual = 0.0006435285, No Iterations 3
GAMG:  Solving for p, Initial residual = 0.01585471, Final residual = 1.534981e-06, No Iterations 70
time step continuity errors : sum local = 3.570607e-09, global = -1.359574e-16, cumulative = 3.461333e-17
ExecutionTime = 126.62 s  ClockTime = 133 s

Courant Number mean: 0.007228593 max: 0.0549299
Time = 0.604

PIMPLE: iteration 1
DILUPBiCGStab:  Solving for Ux, Initial residual = 0.04828717, Final residual = 5.517791e-07, No Iterations 2
DILUPBiCGStab:  Solving for Uy, Initial residual = 0.1210578, Final residual = 1.061024e-06, No Iterations 2
DILUPBiCGStab:  Solving for Uz, Initial residual = 0.06137694, Final residual = 3.027973e-07, No Iterations 2
GAMG:  Solving for p, Initial residual = 0.8013446, Final residual = 0.006249385, No Iterations 6
GAMG:  Solving for p, Initial residual = 0.4391763, Final residual = 3.763616e-05, No Iterations 75
time step continuity errors : sum local = 7.300044e-08, global = 1.578186e-16, cumulative = 1.924319e-16
ExecutionTime = 127.45 s  ClockTime = 134 s

Courant Number mean: 0.008341271 max: 0.05983103
Time = 0.608

PIMPLE: iteration 1
DILUPBiCGStab:  Solving for Ux, Initial residual = 0.04730751, Final residual = 4.507827e-07, No Iterations 2
DILUPBiCGStab:  Solving for Uy, Initial residual = 0.09135083, Final residual = 7.453251e-07, No Iterations 2
DILUPBiCGStab:  Solving for Uz, Initial residual = 0.06465729, Final residual = 2.515535e-07, No Iterations 2
GAMG:  Solving for p, Initial residual = 0.1171615, Final residual = 0.0005955775, No Iterations 3
GAMG:  Solving for p, Initial residual = 0.01628825, Final residual = 1.518185e-06, No Iterations 65
time step continuity errors : sum local = 3.253655e-09, global = -2.247509e-16, cumulative = -3.231899e-17
ExecutionTime = 128.25 s  ClockTime = 135 s

Courant Number mean: 0.00938355 max: 0.06464543
Time = 0.612

PIMPLE: iteration 1
DILUPBiCGStab:  Solving for Ux, Initial residual = 0.03747557, Final residual = 3.639437e-07, No Iterations 2
DILUPBiCGStab:  Solving for Uy, Initial residual = 0.0622022, Final residual = 5.650583e-07, No Iterations 2
DILUPBiCGStab:  Solving for Uz, Initial residual = 0.05024732, Final residual = 1.917451e-07, No Iterations 2
GAMG:  Solving for p, Initial residual = 0.5308105, Final residual = 0.004647452, No Iterations 6
GAMG:  Solving for p, Initial residual = 0.6294646, Final residual = 5.814976e-05, No Iterations 75
time step continuity errors : sum local = 3.90529e-08, global = 6.047772e-17, cumulative = 2.815874e-17
ExecutionTime = 129.13 s  ClockTime = 136 s

Courant Number mean: 0.009163698 max: 0.06409919
Time = 0.616

PIMPLE: iteration 1
DILUPBiCGStab:  Solving for Ux, Initial residual = 0.01731719, Final residual = 1.550873e-07, No Iterations 2
DILUPBiCGStab:  Solving for Uy, Initial residual = 0.07594894, Final residual = 5.363174e-07, No Iterations 2
DILUPBiCGStab:  Solving for Uz, Initial residual = 0.02920348, Final residual = 1.502125e-07, No Iterations 2
GAMG:  Solving for p, Initial residual = 0.9416272, Final residual = 0.00659509, No Iterations 6
GAMG:  Solving for p, Initial residual = 0.2266357, Final residual = 2.229255e-05, No Iterations 69
time step continuity errors : sum local = 1.083015e-07, global = -2.184588e-16, cumulative = -1.903e-16
ExecutionTime = 129.9 s  ClockTime = 137 s

Courant Number mean: 0.006278679 max: 0.05048219
Time = 0.62

PIMPLE: iteration 1
DILUPBiCGStab:  Solving for Ux, Initial residual = 0.1526694, Final residual = 1.414879e-06, No Iterations 2
DILUPBiCGStab:  Solving for Uy, Initial residual = 0.2280716, Final residual = 1.873937e-06, No Iterations 2
DILUPBiCGStab:  Solving for Uz, Initial residual = 0.1734607, Final residual = 6.51479e-07, No Iterations 2
GAMG:  Solving for p, Initial residual = 0.5309102, Final residual = 0.003918829, No Iterations 6
GAMG:  Solving for p, Initial residual = 0.6383847, Final residual = 5.666953e-05, No Iterations 68
time step continuity errors : sum local = 9.393558e-08, global = 5.214675e-16, cumulative = 3.311675e-16
ExecutionTime = 130.76 s  ClockTime = 138 s

Courant Number mean: 0.006090711 max: 0.04981693
Time = 0.624

PIMPLE: iteration 1
DILUPBiCGStab:  Solving for Ux, Initial residual = 0.01424561, Final residual = 9.162158e-08, No Iterations 2
DILUPBiCGStab:  Solving for Uy, Initial residual = 0.105355, Final residual = 5.302453e-07, No Iterations 2
DILUPBiCGStab:  Solving for Uz, Initial residual = 0.02373448, Final residual = 1.125705e-07, No Iterations 2
GAMG:  Solving for p, Initial residual = 0.8774, Final residual = 0.007462513, No Iterations 6
GAMG:  Solving for p, Initial residual = 0.2394213, Final residual = 2.090828e-05, No Iterations 82
time step continuity errors : sum local = 5.806613e-08, global = 1.08956e-16, cumulative = 4.401235e-16
ExecutionTime = 131.69 s  ClockTime = 139 s

Courant Number mean: 0.007782949 max: 0.0571467
Time = 0.628

PIMPLE: iteration 1
DILUPBiCGStab:  Solving for Ux, Initial residual = 0.0681036, Final residual = 6.357162e-07, No Iterations 2
DILUPBiCGStab:  Solving for Uy, Initial residual = 0.1184837, Final residual = 1.052664e-06, No Iterations 2
DILUPBiCGStab:  Solving for Uz, Initial residual = 0.09402785, Final residual = 3.601584e-07, No Iterations 2
GAMG:  Solving for p, Initial residual = 0.1593269, Final residual = 0.001245094, No Iterations 6
GAMG:  Solving for p, Initial residual = 0.08304264, Final residual = 6.042955e-06, No Iterations 73
time step continuity errors : sum local = 1.42974e-08, global = -3.218786e-17, cumulative = 4.079357e-16
ExecutionTime = 132.51 s  ClockTime = 140 s

Courant Number mean: 0.008800247 max: 0.06186772
Time = 0.632

PIMPLE: iteration 1
DILUPBiCGStab:  Solving for Ux, Initial residual = 0.03562028, Final residual = 4.073135e-07, No Iterations 2
DILUPBiCGStab:  Solving for Uy, Initial residual = 0.08424742, Final residual = 7.044899e-07, No Iterations 2
DILUPBiCGStab:  Solving for Uz, Initial residual = 0.04872071, Final residual = 2.299817e-07, No Iterations 2
GAMG:  Solving for p, Initial residual = 0.7993485, Final residual = 0.005167371, No Iterations 7
GAMG:  Solving for p, Initial residual = 0.4213869, Final residual = 4.002232e-05, No Iterations 48
time step continuity errors : sum local = 8.19723e-08, global = -5.538053e-16, cumulative = -1.458696e-16
ExecutionTime = 133.32 s  ClockTime = 140 s

Courant Number mean: 0.007434954 max: 0.05598628
Time = 0.636

PIMPLE: iteration 1
DILUPBiCGStab:  Solving for Ux, Initial residual = 0.05592105, Final residual = 5.183878e-07, No Iterations 2
DILUPBiCGStab:  Solving for Uy, Initial residual = 0.1259497, Final residual = 1.01855e-06, No Iterations 2
DILUPBiCGStab:  Solving for Uz, Initial residual = 0.07241164, Final residual = 2.838977e-07, No Iterations 2
GAMG:  Solving for p, Initial residual = 0.1169432, Final residual = 0.001020945, No Iterations 3
GAMG:  Solving for p, Initial residual = 0.01569377, Final residual = 2.153978e-06, No Iterations 100
time step continuity errors : sum local = 5.338574e-09, global = 5.388669e-16, cumulative = 3.929973e-16
ExecutionTime = 134.35 s  ClockTime = 142 s

Courant Number mean: 0.006158941 max: 0.05021262
Time = 0.64

PIMPLE: iteration 1
DILUPBiCGStab:  Solving for Ux, Initial residual = 0.05092911, Final residual = 6.080757e-07, No Iterations 2
DILUPBiCGStab:  Solving for Uy, Initial residual = 0.1385887, Final residual = 1.196948e-06, No Iterations 2
DILUPBiCGStab:  Solving for Uz, Initial residual = 0.06558981, Final residual = 3.44135e-07, No Iterations 2
GAMG:  Solving for p, Initial residual = 0.8521385, Final residual = 0.004098636, No Iterations 9
GAMG:  Solving for p, Initial residual = 0.3770869, Final residual = 2.926724e-05, No Iterations 55
time step continuity errors : sum local = 8.241615e-08, global = -4.281565e-16, cumulative = -3.515922e-17
ExecutionTime = 135.06 s  ClockTime = 142 s

Courant Number mean: 0.00789233 max: 0.05747814
Time = 0.644

PIMPLE: iteration 1
DILUPBiCGStab:  Solving for Ux, Initial residual = 0.05460712, Final residual = 6.252121e-07, No Iterations 2
DILUPBiCGStab:  Solving for Uy, Initial residual = 0.1382949, Final residual = 1.036057e-06, No Iterations 2
DILUPBiCGStab:  Solving for Uz, Initial residual = 0.07494636, Final residual = 3.601725e-07, No Iterations 2
GAMG:  Solving for p, Initial residual = 0.8412673, Final residual = 0.004314057, No Iterations 9
GAMG:  Solving for p, Initial residual = 0.4209606, Final residual = 4.088811e-05, No Iterations 73
time step continuity errors : sum local = 1.263976e-07, global = 1.475457e-16, cumulative = 1.123865e-16
ExecutionTime = 135.93 s  ClockTime = 143 s

Courant Number mean: 0.006025997 max: 0.04909206
Time = 0.648

PIMPLE: iteration 1
DILUPBiCGStab:  Solving for Ux, Initial residual = 0.08848507, Final residual = 7.911081e-07, No Iterations 2
DILUPBiCGStab:  Solving for Uy, Initial residual = 0.1684404, Final residual = 1.328919e-06, No Iterations 2
DILUPBiCGStab:  Solving for Uz, Initial residual = 0.1084745, Final residual = 3.918983e-07, No Iterations 2
GAMG:  Solving for p, Initial residual = 0.3339718, Final residual = 0.002718983, No Iterations 6
GAMG:  Solving for p, Initial residual = 0.2601609, Final residual = 2.112028e-05, No Iterations 57
time step continuity errors : sum local = 3.313967e-08, global = 1.399175e-16, cumulative = 2.52304e-16
ExecutionTime = 136.7 s  ClockTime = 144 s

Courant Number mean: 0.005378364 max: 0.04581647
Time = 0.652

PIMPLE: iteration 1
DILUPBiCGStab:  Solving for Ux, Initial residual = 0.02937548, Final residual = 3.428171e-07, No Iterations 2
DILUPBiCGStab:  Solving for Uy, Initial residual = 0.0962374, Final residual = 7.525394e-07, No Iterations 2
DILUPBiCGStab:  Solving for Uz, Initial residual = 0.03924025, Final residual = 2.025737e-07, No Iterations 2
GAMG:  Solving for p, Initial residual = 0.8484659, Final residual = 0.006433342, No Iterations 8
GAMG:  Solving for p, Initial residual = 0.3497695, Final residual = 3.187527e-05, No Iterations 52
time step continuity errors : sum local = 5.881739e-08, global = -3.936135e-16, cumulative = -1.413095e-16
ExecutionTime = 137.44 s  ClockTime = 145 s

Courant Number mean: 0.006449189 max: 0.05031578
Time = 0.656

PIMPLE: iteration 1
DILUPBiCGStab:  Solving for Ux, Initial residual = 0.04277608, Final residual = 5.017111e-07, No Iterations 2
DILUPBiCGStab:  Solving for Uy, Initial residual = 0.1249663, Final residual = 9.360325e-07, No Iterations 2
DILUPBiCGStab:  Solving for Uz, Initial residual = 0.05946139, Final residual = 3.034412e-07, No Iterations 2
GAMG:  Solving for p, Initial residual = 0.8818834, Final residual = 0.006971363, No Iterations 6
GAMG:  Solving for p, Initial residual = 0.3605512, Final residual = 3.454381e-05, No Iterations 58
time step continuity errors : sum local = 1.0386e-07, global = 2.620561e-16, cumulative = 1.207466e-16
ExecutionTime = 138.31 s  ClockTime = 146 s

Courant Number mean: 0.004864607 max: 0.04249624
Time = 0.66

PIMPLE: iteration 1
DILUPBiCGStab:  Solving for Ux, Initial residual = 0.09835195, Final residual = 8.934198e-07, No Iterations 2
DILUPBiCGStab:  Solving for Uy, Initial residual = 0.1809232, Final residual = 1.369372e-06, No Iterations 2
DILUPBiCGStab:  Solving for Uz, Initial residual = 0.1170817, Final residual = 4.277792e-07, No Iterations 2
GAMG:  Solving for p, Initial residual = 0.534245, Final residual = 0.004287047, No Iterations 6
GAMG:  Solving for p, Initial residual = 0.6505694, Final residual = 5.293605e-05, No Iterations 46
time step continuity errors : sum local = 5.321788e-08, global = 1.6688e-17, cumulative = 1.374346e-16
ExecutionTime = 138.99 s  ClockTime = 147 s

Courant Number mean: 0.004716027 max: 0.04188656
Time = 0.664

PIMPLE: iteration 1
DILUPBiCGStab:  Solving for Ux, Initial residual = 0.007257622, Final residual = 5.935415e-08, No Iterations 2
DILUPBiCGStab:  Solving for Uy, Initial residual = 0.05287373, Final residual = 3.331835e-07, No Iterations 2
DILUPBiCGStab:  Solving for Uz, Initial residual = 0.01234023, Final residual = 6.007396e-08, No Iterations 2
GAMG:  Solving for p, Initial residual = 0.5922942, Final residual = 0.004429368, No Iterations 6
GAMG:  Solving for p, Initial residual = 0.1937354, Final residual = 1.900977e-05, No Iterations 46
time step continuity errors : sum local = 2.07971e-08, global = -2.968341e-16, cumulative = -1.593996e-16
ExecutionTime = 139.63 s  ClockTime = 147 s

Courant Number mean: 0.00426829 max: 0.03912158
Time = 0.668

PIMPLE: iteration 1
DILUPBiCGStab:  Solving for Ux, Initial residual = 0.05142535, Final residual = 4.983351e-07, No Iterations 2
DILUPBiCGStab:  Solving for Uy, Initial residual = 0.08744574, Final residual = 8.303916e-07, No Iterations 2
DILUPBiCGStab:  Solving for Uz, Initial residual = 0.06995969, Final residual = 2.909697e-07, No Iterations 2
GAMG:  Solving for p, Initial residual = 0.428627, Final residual = 0.003633901, No Iterations 6
GAMG:  Solving for p, Initial residual = 0.1399421, Final residual = 1.318557e-05, No Iterations 45
time step continuity errors : sum local = 4.16989e-08, global = 1.942334e-16, cumulative = 3.48338e-17
ExecutionTime = 140.3 s  ClockTime = 148 s

End

Finalising parallel run
