# Supplementary material for: Computing Endolymph Hydrodynamics During Head Impulse Test on Normal and Hydropic Vestibular Labyrinth Models
Source: Front Neurol. 2020 Apr 21;11:289. doi: 10.3389/fneur.2020.00289 (PMC7193182; doi:10.3389/fneur.2020.00289)
Supplement: Supplementary file 10 [file Data_Sheet_4.ZIP › NoHydrops/Impulse6/Impulse6/Impulse6/pimpleDyMFoam.log]

/*---------------------------------------------------------------------------*\
| =========                 |                                                 |
| \\      /  F ield         | OpenFOAM: The Open Source CFD Toolbox           |
|  \\    /   O peration     | Version:  4.0                                   |
|   \\  /    A nd           | Web:      www.OpenFOAM.org                      |
|    \\/     M anipulation  |                                                 |
\*---------------------------------------------------------------------------*/
Build  : 4.0
Exec   : pimpleDyMFoam -parallel
Date   : Aug 15 2019
Time   : 10:42:22
Host   : "macBookPro"
PID    : 2519
Case   : /media/sf_Intercambio_VM/Simulations/Normal/Impulse6/Impulse6/Impulse6
nProcs : 2
Slaves : 1("macBookPro.2520")
Pstream initialized with:
    floatTransfer      : 0
    nProcsSimpleSum    : 0
    commsType          : nonBlocking
    polling iterations : 0
fileModificationChecking : Monitoring run-time modified files using timeStampMaster
allowSystemOperations : Allowing user-supplied system call operations

// * * * * * * * * * * * * * * * * * * * * * * * * * * * * * * * * * * * * * //
Create time

Create mesh for time = 0

Selecting dynamicFvMesh solidBodyMotionFvMesh
Selecting solid-body motion function rotatingMotion
Applying solid body motion to entire mesh

PIMPLE: Operating solver in PISO mode

Reading field p

Reading field U

Reading/calculating face flux field phi

Selecting incompressible transport model Newtonian
Selecting turbulence model type laminar
Creating MRF zone list from MRFProperties
Reading/calculating face velocity Uf

Creating finite volume options from "system/fvOptions"

Courant Number mean: 0 max: 0

Starting time loop

Courant Number mean: 0 max: 0
Time = 0.004

PIMPLE: iteration 1
DILUPBiCGStab:  Solving for Ux, Initial residual = 1, Final residual = 8.18551e-06, No Iterations 2
DILUPBiCGStab:  Solving for Uy, Initial residual = 1, Final residual = 7.588784e-06, No Iterations 2
DILUPBiCGStab:  Solving for Uz, Initial residual = 1, Final residual = 4.903583e-06, No Iterations 2
GAMG:  Solving for p, Initial residual = 1, Final residual = 0.008130581, No Iterations 6
GAMG:  Solving for p, Initial residual = 0.226441, Final residual = 2.084252e-05, No Iterations 76
time step continuity errors : sum local = 4.095467e-08, global = 2.264687e-16, cumulative = 2.264687e-16
ExecutionTime = 1.47 s  ClockTime = 2 s

Courant Number mean: 0.001285019 max: 0.01009679
Time = 0.008

PIMPLE: iteration 1
DILUPBiCGStab:  Solving for Ux, Initial residual = 0.2996331, Final residual = 2.647645e-06, No Iterations 2
DILUPBiCGStab:  Solving for Uy, Initial residual = 0.2706543, Final residual = 2.067397e-06, No Iterations 2
DILUPBiCGStab:  Solving for Uz, Initial residual = 0.454837, Final residual = 1.75191e-06, No Iterations 2
GAMG:  Solving for p, Initial residual = 0.5320231, Final residual = 0.00448369, No Iterations 6
GAMG:  Solving for p, Initial residual = 0.6087731, Final residual = 5.739447e-05, No Iterations 63
time step continuity errors : sum local = 4.120866e-08, global = -1.16073e-16, cumulative = 1.103957e-16
ExecutionTime = 2.34 s  ClockTime = 3 s

Courant Number mean: 0.001219157 max: 0.008914174
Time = 0.012

PIMPLE: iteration 1
DILUPBiCGStab:  Solving for Ux, Initial residual = 0.1055253, Final residual = 8.330433e-07, No Iterations 2
DILUPBiCGStab:  Solving for Uy, Initial residual = 0.3150217, Final residual = 1.605748e-06, No Iterations 2
DILUPBiCGStab:  Solving for Uz, Initial residual = 0.1821947, Final residual = 8.34952e-07, No Iterations 2
GAMG:  Solving for p, Initial residual = 0.9297279, Final residual = 0.006983927, No Iterations 6
GAMG:  Solving for p, Initial residual = 0.2318185, Final residual = 2.202008e-05, No Iterations 87
time step continuity errors : sum local = 6.230082e-08, global = -4.603708e-17, cumulative = 6.435865e-17
ExecutionTime = 3.36 s  ClockTime = 4 s

Courant Number mean: 0.0008271498 max: 0.009406797
Time = 0.016

PIMPLE: iteration 1
DILUPBiCGStab:  Solving for Ux, Initial residual = 0.5536706, Final residual = 6.10293e-06, No Iterations 2
DILUPBiCGStab:  Solving for Uy, Initial residual = 0.4222183, Final residual = 3.218301e-06, No Iterations 2
DILUPBiCGStab:  Solving for Uz, Initial residual = 0.708321, Final residual = 3.580288e-06, No Iterations 2
GAMG:  Solving for p, Initial residual = 0.8255963, Final residual = 0.006887546, No Iterations 6
GAMG:  Solving for p, Initial residual = 0.4247233, Final residual = 4.015106e-05, No Iterations 44
time step continuity errors : sum local = 1.201991e-07, global = -6.768417e-18, cumulative = 5.759023e-17
ExecutionTime = 4.12 s  ClockTime = 5 s

Courant Number mean: 0.001326633 max: 0.01075426
Time = 0.02

PIMPLE: iteration 1
DILUPBiCGStab:  Solving for Ux, Initial residual = 0.4279529, Final residual = 3.931276e-06, No Iterations 2
DILUPBiCGStab:  Solving for Uy, Initial residual = 0.3714614, Final residual = 2.841765e-06, No Iterations 2
DILUPBiCGStab:  Solving for Uz, Initial residual = 0.624622, Final residual = 2.578555e-06, No Iterations 2
GAMG:  Solving for p, Initial residual = 0.1479597, Final residual = 0.001012572, No Iterations 3
GAMG:  Solving for p, Initial residual = 0.02239357, Final residual = 1.854188e-06, No Iterations 85
time step continuity errors : sum local = 6.302513e-09, global = 6.70593e-17, cumulative = 1.246495e-16
ExecutionTime = 5 s  ClockTime = 6 s

Courant Number mean: 0.00304251 max: 0.02318877
Time = 0.024

PIMPLE: iteration 1
DILUPBiCGStab:  Solving for Ux, Initial residual = 0.1906909, Final residual = 2.123932e-06, No Iterations 2
DILUPBiCGStab:  Solving for Uy, Initial residual = 0.2487764, Final residual = 2.040722e-06, No Iterations 2
DILUPBiCGStab:  Solving for Uz, Initial residual = 0.2986878, Final residual = 1.499046e-06, No Iterations 2
GAMG:  Solving for p, Initial residual = 0.7985222, Final residual = 0.006279246, No Iterations 6
GAMG:  Solving for p, Initial residual = 0.4320575, Final residual = 3.959438e-05, No Iterations 49
time step continuity errors : sum local = 1.184281e-07, global = -7.956168e-17, cumulative = 4.508785e-17
ExecutionTime = 5.75 s  ClockTime = 7 s

Courant Number mean: 0.001205816 max: 0.01155266
Time = 0.028

PIMPLE: iteration 1
DILUPBiCGStab:  Solving for Ux, Initial residual = 0.6001534, Final residual = 6.178306e-06, No Iterations 2
DILUPBiCGStab:  Solving for Uy, Initial residual = 0.5576422, Final residual = 3.911661e-06, No Iterations 2
DILUPBiCGStab:  Solving for Uz, Initial residual = 0.4816831, Final residual = 2.263464e-06, No Iterations 2
GAMG:  Solving for p, Initial residual = 0.7990956, Final residual = 0.006801468, No Iterations 6
GAMG:  Solving for p, Initial residual = 0.4923107, Final residual = 4.181057e-05, No Iterations 64
time step continuity errors : sum local = 8.972487e-08, global = -9.029322e-17, cumulative = -4.520536e-17
ExecutionTime = 6.66 s  ClockTime = 8 s

Courant Number mean: 0.002273875 max: 0.01654576
Time = 0.032

PIMPLE: iteration 1
DILUPBiCGStab:  Solving for Ux, Initial residual = 0.1845871, Final residual = 1.607259e-06, No Iterations 2
DILUPBiCGStab:  Solving for Uy, Initial residual = 0.2502456, Final residual = 1.708589e-06, No Iterations 2
DILUPBiCGStab:  Solving for Uz, Initial residual = 0.2794712, Final residual = 1.059656e-06, No Iterations 2
GAMG:  Solving for p, Initial residual = 0.2735348, Final residual = 0.002485485, No Iterations 6
GAMG:  Solving for p, Initial residual = 0.1503581, Final residual = 1.455731e-05, No Iterations 77
time step continuity errors : sum local = 1.942131e-08, global = 2.55069e-16, cumulative = 2.098636e-16
ExecutionTime = 7.65 s  ClockTime = 9 s

Courant Number mean: 0.002767208 max: 0.02027123
Time = 0.036

PIMPLE: iteration 1
DILUPBiCGStab:  Solving for Ux, Initial residual = 0.09815237, Final residual = 1.020285e-06, No Iterations 2
DILUPBiCGStab:  Solving for Uy, Initial residual = 0.2158389, Final residual = 1.549872e-06, No Iterations 2
DILUPBiCGStab:  Solving for Uz, Initial residual = 0.1584955, Final residual = 8.249813e-07, No Iterations 2
GAMG:  Solving for p, Initial residual = 0.9171193, Final residual = 0.007256488, No Iterations 6
GAMG:  Solving for p, Initial residual = 0.28478, Final residual = 2.596796e-05, No Iterations 51
time step continuity errors : sum local = 1.013391e-07, global = -2.155593e-16, cumulative = -5.695737e-18
ExecutionTime = 8.42 s  ClockTime = 9 s

Courant Number mean: 0.0006883109 max: 0.0128564
Time = 0.04

PIMPLE: iteration 1
DILUPBiCGStab:  Solving for Ux, Initial residual = 0.9332253, Final residual = 8.069273e-06, No Iterations 2
DILUPBiCGStab:  Solving for Uy, Initial residual = 0.4238567, Final residual = 3.296221e-06, No Iterations 2
DILUPBiCGStab:  Solving for Uz, Initial residual = 0.7411819, Final residual = 2.829963e-06, No Iterations 2
GAMG:  Solving for p, Initial residual = 0.3891099, Final residual = 0.003283743, No Iterations 6
GAMG:  Solving for p, Initial residual = 0.3066858, Final residual = 3.055909e-05, No Iterations 61
time step continuity errors : sum local = 6.068468e-08, global = 1.367663e-17, cumulative = 7.980895e-18
ExecutionTime = 9.42 s  ClockTime = 11 s

Courant Number mean: 0.0005505849 max: 0.008774229
Time = 0.044

PIMPLE: iteration 1
DILUPBiCGStab:  Solving for Ux, Initial residual = 0.8784603, Final residual = 8.124786e-06, No Iterations 2
DILUPBiCGStab:  Solving for Uy, Initial residual = 0.2879342, Final residual = 2.069565e-06, No Iterations 2
DILUPBiCGStab:  Solving for Uz, Initial residual = 0.7794464, Final residual = 3.353187e-06, No Iterations 2
GAMG:  Solving for p, Initial residual = 0.2326408, Final residual = 0.001960993, No Iterations 7
GAMG:  Solving for p, Initial residual = 0.08944735, Final residual = 7.849315e-06, No Iterations 62
time step continuity errors : sum local = 1.757161e-08, global = 2.668184e-16, cumulative = 2.747993e-16
ExecutionTime = 10.13 s  ClockTime = 11 s

Courant Number mean: 0.001649744 max: 0.0151759
Time = 0.048

PIMPLE: iteration 1
DILUPBiCGStab:  Solving for Ux, Initial residual = 0.2988237, Final residual = 3.405979e-06, No Iterations 2
DILUPBiCGStab:  Solving for Uy, Initial residual = 0.282159, Final residual = 2.224232e-06, No Iterations 2
DILUPBiCGStab:  Solving for Uz, Initial residual = 0.456028, Final residual = 2.377695e-06, No Iterations 2
GAMG:  Solving for p, Initial residual = 0.8348351, Final residual = 0.006868359, No Iterations 6
GAMG:  Solving for p, Initial residual = 0.3700639, Final residual = 2.988522e-05, No Iterations 75
time step continuity errors : sum local = 8.799395e-08, global = -1.030956e-16, cumulative = 1.717038e-16
ExecutionTime = 10.99 s  ClockTime = 12 s

Courant Number mean: 0.000603227 max: 0.01049876
Time = 0.052

PIMPLE: iteration 1
DILUPBiCGStab:  Solving for Ux, Initial residual = 0.5796042, Final residual = 5.049443e-06, No Iterations 2
DILUPBiCGStab:  Solving for Uy, Initial residual = 0.4549879, Final residual = 3.251548e-06, No Iterations 2
DILUPBiCGStab:  Solving for Uz, Initial residual = 0.7526389, Final residual = 2.896974e-06, No Iterations 2
GAMG:  Solving for p, Initial residual = 0.5617691, Final residual = 0.004768609, No Iterations 6
GAMG:  Solving for p, Initial residual = 0.6275929, Final residual = 5.965616e-05, No Iterations 72
time step continuity errors : sum local = 5.910754e-08, global = -2.410473e-16, cumulative = -6.934359e-17
ExecutionTime = 11.85 s  ClockTime = 13 s

Courant Number mean: 0.0004394253 max: 0.004376905
Time = 0.056

PIMPLE: iteration 1
DILUPBiCGStab:  Solving for Ux, Initial residual = 0.3560648, Final residual = 3.202252e-06, No Iterations 2
DILUPBiCGStab:  Solving for Uy, Initial residual = 0.6761183, Final residual = 3.936968e-06, No Iterations 2
DILUPBiCGStab:  Solving for Uz, Initial residual = 0.5019331, Final residual = 2.745135e-06, No Iterations 2
GAMG:  Solving for p, Initial residual = 0.9543048, Final residual = 0.007198942, No Iterations 6
GAMG:  Solving for p, Initial residual = 0.2317289, Final residual = 2.3081e-05, No Iterations 82
time step continuity errors : sum local = 1.332739e-07, global = -1.09751e-16, cumulative = -1.790946e-16
ExecutionTime = 12.83 s  ClockTime = 14 s

Courant Number mean: 0.003493678 max: 0.02887948
Time = 0.06

PIMPLE: iteration 1
DILUPBiCGStab:  Solving for Ux, Initial residual = 0.3278267, Final residual = 3.190235e-06, No Iterations 2
DILUPBiCGStab:  Solving for Uy, Initial residual = 0.2957299, Final residual = 2.301581e-06, No Iterations 2
DILUPBiCGStab:  Solving for Uz, Initial residual = 0.4900672, Final residual = 2.109191e-06, No Iterations 2
GAMG:  Solving for p, Initial residual = 0.6839481, Final residual = 0.005704427, No Iterations 6
GAMG:  Solving for p, Initial residual = 0.6088459, Final residual = 5.960409e-05, No Iterations 78
time step continuity errors : sum local = 1.65487e-07, global = 3.163269e-16, cumulative = 1.372323e-16
ExecutionTime = 13.72 s  ClockTime = 15 s

Courant Number mean: 0.002131348 max: 0.0155977
Time = 0.064

PIMPLE: iteration 1
DILUPBiCGStab:  Solving for Ux, Initial residual = 0.4985421, Final residual = 4.998143e-06, No Iterations 2
DILUPBiCGStab:  Solving for Uy, Initial residual = 0.5584391, Final residual = 4.027787e-06, No Iterations 2
DILUPBiCGStab:  Solving for Uz, Initial residual = 0.4789619, Final residual = 2.278214e-06, No Iterations 2
GAMG:  Solving for p, Initial residual = 0.4894953, Final residual = 0.004717643, No Iterations 6
GAMG:  Solving for p, Initial residual = 0.1405957, Final residual = 1.140184e-05, No Iterations 48
time step continuity errors : sum local = 5.77021e-08, global = -7.446197e-17, cumulative = 6.27703e-17
ExecutionTime = 14.46 s  ClockTime = 16 s

Courant Number mean: 0.001390477 max: 0.01489047
Time = 0.068

PIMPLE: iteration 1
DILUPBiCGStab:  Solving for Ux, Initial residual = 0.5360928, Final residual = 4.712307e-06, No Iterations 2
DILUPBiCGStab:  Solving for Uy, Initial residual = 0.3407532, Final residual = 2.983646e-06, No Iterations 2
DILUPBiCGStab:  Solving for Uz, Initial residual = 0.7205831, Final residual = 2.800697e-06, No Iterations 2
GAMG:  Solving for p, Initial residual = 0.4110949, Final residual = 0.003333182, No Iterations 6
GAMG:  Solving for p, Initial residual = 0.3537868, Final residual = 3.431024e-05, No Iterations 62
time step continuity errors : sum local = 8.604478e-08, global = 2.392046e-16, cumulative = 3.019749e-16
ExecutionTime = 15.2 s  ClockTime = 17 s

Courant Number mean: 0.00188666 max: 0.01424905
Time = 0.072

PIMPLE: iteration 1
DILUPBiCGStab:  Solving for Ux, Initial residual = 0.201345, Final residual = 1.825742e-06, No Iterations 2
DILUPBiCGStab:  Solving for Uy, Initial residual = 0.3639837, Final residual = 2.356029e-06, No Iterations 2
DILUPBiCGStab:  Solving for Uz, Initial residual = 0.3280033, Final residual = 1.705216e-06, No Iterations 2
GAMG:  Solving for p, Initial residual = 0.9052837, Final residual = 0.006759148, No Iterations 6
GAMG:  Solving for p, Initial residual = 0.2721032, Final residual = 2.477679e-05, No Iterations 75
time step continuity errors : sum local = 1.425166e-07, global = -4.06851e-16, cumulative = -1.048761e-16
ExecutionTime = 16.41 s  ClockTime = 18 s

Courant Number mean: 0.002249095 max: 0.01939193
Time = 0.076

PIMPLE: iteration 1
DILUPBiCGStab:  Solving for Ux, Initial residual = 0.4922939, Final residual = 4.554294e-06, No Iterations 2
DILUPBiCGStab:  Solving for Uy, Initial residual = 0.3386122, Final residual = 3.002432e-06, No Iterations 2
DILUPBiCGStab:  Solving for Uz, Initial residual = 0.6871913, Final residual = 2.831116e-06, No Iterations 2
GAMG:  Solving for p, Initial residual = 0.1664534, Final residual = 0.001356158, No Iterations 6
GAMG:  Solving for p, Initial residual = 0.07733383, Final residual = 7.213872e-06, No Iterations 61
time step continuity errors : sum local = 3.67789e-08, global = 4.878413e-17, cumulative = -5.609195e-17
ExecutionTime = 17.38 s  ClockTime = 19 s

Courant Number mean: 0.004482767 max: 0.03500044
Time = 0.08

PIMPLE: iteration 1
DILUPBiCGStab:  Solving for Ux, Initial residual = 0.184641, Final residual = 2.112917e-06, No Iterations 2
DILUPBiCGStab:  Solving for Uy, Initial residual = 0.2413162, Final residual = 1.952634e-06, No Iterations 2
DILUPBiCGStab:  Solving for Uz, Initial residual = 0.2891594, Final residual = 1.503563e-06, No Iterations 2
GAMG:  Solving for p, Initial residual = 0.7842737, Final residual = 0.006038079, No Iterations 6
GAMG:  Solving for p, Initial residual = 0.4334492, Final residual = 4.227422e-05, No Iterations 56
time step continuity errors : sum local = 1.681987e-07, global = 3.121185e-17, cumulative = -2.48801e-17
ExecutionTime = 18.29 s  ClockTime = 20 s

Courant Number mean: 0.001972507 max: 0.01687826
Time = 0.084

PIMPLE: iteration 1
DILUPBiCGStab:  Solving for Ux, Initial residual = 0.5716199, Final residual = 5.703475e-06, No Iterations 2
DILUPBiCGStab:  Solving for Uy, Initial residual = 0.5567775, Final residual = 3.980579e-06, No Iterations 2
DILUPBiCGStab:  Solving for Uz, Initial residual = 0.4672433, Final residual = 2.131235e-06, No Iterations 2
GAMG:  Solving for p, Initial residual = 0.7670673, Final residual = 0.006470867, No Iterations 6
GAMG:  Solving for p, Initial residual = 0.5458956, Final residual = 4.803705e-05, No Iterations 74
time step continuity errors : sum local = 1.108343e-07, global = 7.117669e-17, cumulative = 4.629659e-17
ExecutionTime = 19.17 s  ClockTime = 21 s

Courant Number mean: 0.002939529 max: 0.02228892
Time = 0.088

PIMPLE: iteration 1
DILUPBiCGStab:  Solving for Ux, Initial residual = 0.152794, Final residual = 1.336942e-06, No Iterations 2
DILUPBiCGStab:  Solving for Uy, Initial residual = 0.2282211, Final residual = 1.511329e-06, No Iterations 2
DILUPBiCGStab:  Solving for Uz, Initial residual = 0.2276714, Final residual = 8.531421e-07, No Iterations 2
GAMG:  Solving for p, Initial residual = 0.2860373, Final residual = 0.002651577, No Iterations 6
GAMG:  Solving for p, Initial residual = 0.1550775, Final residual = 1.504018e-05, No Iterations 52
time step continuity errors : sum local = 1.980581e-08, global = 5.615214e-17, cumulative = 1.024487e-16
ExecutionTime = 20.2 s  ClockTime = 22 s

Courant Number mean: 0.003403843 max: 0.02561242
Time = 0.092

PIMPLE: iteration 1
DILUPBiCGStab:  Solving for Ux, Initial residual = 0.08225276, Final residual = 8.562895e-07, No Iterations 2
DILUPBiCGStab:  Solving for Uy, Initial residual = 0.1848672, Final residual = 1.342002e-06, No Iterations 2
DILUPBiCGStab:  Solving for Uz, Initial residual = 0.1314991, Final residual = 6.812471e-07, No Iterations 2
GAMG:  Solving for p, Initial residual = 0.9185341, Final residual = 0.007404603, No Iterations 6
GAMG:  Solving for p, Initial residual = 0.2835766, Final residual = 2.707093e-05, No Iterations 51
time step continuity errors : sum local = 1.037497e-07, global = 9.563462e-17, cumulative = 1.980834e-16
ExecutionTime = 21.03 s  ClockTime = 23 s

Courant Number mean: 0.001138352 max: 0.01263647
Time = 0.096

PIMPLE: iteration 1
DILUPBiCGStab:  Solving for Ux, Initial residual = 0.6961551, Final residual = 7.458278e-06, No Iterations 2
DILUPBiCGStab:  Solving for Uy, Initial residual = 0.4882572, Final residual = 3.675619e-06, No Iterations 2
DILUPBiCGStab:  Solving for Uz, Initial residual = 0.542555, Final residual = 2.655011e-06, No Iterations 2
GAMG:  Solving for p, Initial residual = 0.7905678, Final residual = 0.006743541, No Iterations 6
GAMG:  Solving for p, Initial residual = 0.4744449, Final residual = 4.312623e-05, No Iterations 68
time step continuity errors : sum local = 1.354343e-07, global = -2.116964e-16, cumulative = -1.361301e-17
ExecutionTime = 21.91 s  ClockTime = 24 s

Courant Number mean: 0.002794858 max: 0.01957846
Time = 0.1

PIMPLE: iteration 1
DILUPBiCGStab:  Solving for Ux, Initial residual = 0.2574351, Final residual = 2.736453e-06, No Iterations 2
DILUPBiCGStab:  Solving for Uy, Initial residual = 0.331171, Final residual = 2.76147e-06, No Iterations 2
DILUPBiCGStab:  Solving for Uz, Initial residual = 0.3984756, Final residual = 1.937905e-06, No Iterations 2
GAMG:  Solving for p, Initial residual = 0.4160737, Final residual = 0.002645811, No Iterations 6
GAMG:  Solving for p, Initial residual = 0.1285525, Final residual = 1.250734e-05, No Iterations 64
time step continuity errors : sum local = 9.055048e-08, global = 7.479679e-17, cumulative = 6.118378e-17
ExecutionTime = 22.68 s  ClockTime = 25 s

Courant Number mean: 0.007006585 max: 0.05133792
Time = 0.104

PIMPLE: iteration 1
DILUPBiCGStab:  Solving for Ux, Initial residual = 0.2050009, Final residual = 1.897808e-06, No Iterations 2
DILUPBiCGStab:  Solving for Uy, Initial residual = 0.1978472, Final residual = 1.869895e-06, No Iterations 2
DILUPBiCGStab:  Solving for Uz, Initial residual = 0.3146114, Final residual = 1.283646e-06, No Iterations 2
GAMG:  Solving for p, Initial residual = 0.3554544, Final residual = 0.002953576, No Iterations 6
GAMG:  Solving for p, Initial residual = 0.2921087, Final residual = 2.45677e-05, No Iterations 56
time step continuity errors : sum local = 8.974679e-08, global = -2.098957e-16, cumulative = -1.487119e-16
ExecutionTime = 23.6 s  ClockTime = 26 s

Courant Number mean: 0.007898643 max: 0.05768196
Time = 0.108

PIMPLE: iteration 1
DILUPBiCGStab:  Solving for Ux, Initial residual = 0.05671212, Final residual = 5.643345e-07, No Iterations 2
DILUPBiCGStab:  Solving for Uy, Initial residual = 0.1051319, Final residual = 7.676688e-07, No Iterations 2
DILUPBiCGStab:  Solving for Uz, Initial residual = 0.08340604, Final residual = 3.686932e-07, No Iterations 2
GAMG:  Solving for p, Initial residual = 0.4946511, Final residual = 0.004891976, No Iterations 6
GAMG:  Solving for p, Initial residual = 0.482018, Final residual = 4.794632e-05, No Iterations 77
time step continuity errors : sum local = 4.548279e-08, global = 1.822368e-16, cumulative = 3.352489e-17
ExecutionTime = 24.64 s  ClockTime = 27 s

Courant Number mean: 0.007552795 max: 0.05491791
Time = 0.112

PIMPLE: iteration 1
DILUPBiCGStab:  Solving for Ux, Initial residual = 0.01061564, Final residual = 8.397803e-08, No Iterations 2
DILUPBiCGStab:  Solving for Uy, Initial residual = 0.05558616, Final residual = 4.139332e-07, No Iterations 2
DILUPBiCGStab:  Solving for Uz, Initial residual = 0.02122966, Final residual = 1.404595e-07, No Iterations 2
GAMG:  Solving for p, Initial residual = 0.7040793, Final residual = 0.005703478, No Iterations 6
GAMG:  Solving for p, Initial residual = 0.209674, Final residual = 1.667369e-05, No Iterations 90
time step continuity errors : sum local = 3.31199e-08, global = 2.911522e-16, cumulative = 3.24677e-16
ExecutionTime = 25.62 s  ClockTime = 28 s

Courant Number mean: 0.00848842 max: 0.06168126
Time = 0.116

PIMPLE: iteration 1
DILUPBiCGStab:  Solving for Ux, Initial residual = 0.07027932, Final residual = 7.593303e-07, No Iterations 2
DILUPBiCGStab:  Solving for Uy, Initial residual = 0.09054304, Final residual = 8.842048e-07, No Iterations 2
DILUPBiCGStab:  Solving for Uz, Initial residual = 0.1067554, Final residual = 5.261641e-07, No Iterations 2
GAMG:  Solving for p, Initial residual = 0.447243, Final residual = 0.003394517, No Iterations 6
GAMG:  Solving for p, Initial residual = 0.1440977, Final residual = 1.34848e-05, No Iterations 73
time step continuity errors : sum local = 8.136137e-08, global = -4.783654e-16, cumulative = -1.536883e-16
ExecutionTime = 28.17 s  ClockTime = 31 s

Courant Number mean: 0.01194047 max: 0.08662122
Time = 0.12

PIMPLE: iteration 1
DILUPBiCGStab:  Solving for Ux, Initial residual = 0.1298521, Final residual = 1.626168e-06, No Iterations 2
DILUPBiCGStab:  Solving for Uy, Initial residual = 0.1425807, Final residual = 1.797657e-06, No Iterations 2
DILUPBiCGStab:  Solving for Uz, Initial residual = 0.198609, Final residual = 1.126408e-06, No Iterations 2
GAMG:  Solving for p, Initial residual = 0.2961555, Final residual = 0.001781817, No Iterations 7
GAMG:  Solving for p, Initial residual = 0.1064132, Final residual = 9.680621e-06, No Iterations 54
time step continuity errors : sum local = 1.223645e-07, global = 8.477229e-17, cumulative = -6.891604e-17
ExecutionTime = 29.02 s  ClockTime = 32 s

Courant Number mean: 0.01897023 max: 0.1379888
Time = 0.124

PIMPLE: iteration 1
DILUPBiCGStab:  Solving for Ux, Initial residual = 0.1473642, Final residual = 1.899166e-06, No Iterations 2
DILUPBiCGStab:  Solving for Uy, Initial residual = 0.1353726, Final residual = 2.011027e-06, No Iterations 2
DILUPBiCGStab:  Solving for Uz, Initial residual = 0.2238886, Final residual = 1.310199e-06, No Iterations 2
GAMG:  Solving for p, Initial residual = 0.06067085, Final residual = 0.0004096341, No Iterations 6
GAMG:  Solving for p, Initial residual = 0.01808458, Final residual = 1.786005e-06, No Iterations 48
time step continuity errors : sum local = 2.707646e-08, global = 1.07613e-16, cumulative = 3.869696e-17
ExecutionTime = 29.83 s  ClockTime = 33 s

Courant Number mean: 0.02621979 max: 0.1901021
Time = 0.128

PIMPLE: iteration 1
DILUPBiCGStab:  Solving for Ux, Initial residual = 0.1157292, Final residual = 1.471673e-06, No Iterations 2
DILUPBiCGStab:  Solving for Uy, Initial residual = 0.09995934, Final residual = 1.553228e-06, No Iterations 2
DILUPBiCGStab:  Solving for Uz, Initial residual = 0.173046, Final residual = 1.008874e-06, No Iterations 2
GAMG:  Solving for p, Initial residual = 0.06209511, Final residual = 0.0004728011, No Iterations 6
GAMG:  Solving for p, Initial residual = 0.03162816, Final residual = 2.854403e-06, No Iterations 53
time step continuity errors : sum local = 3.880359e-08, global = 5.202159e-17, cumulative = 9.071855e-17
ExecutionTime = 30.7 s  ClockTime = 33 s

Courant Number mean: 0.03189938 max: 0.2293118
Time = 0.132

PIMPLE: iteration 1
DILUPBiCGStab:  Solving for Ux, Initial residual = 0.08454061, Final residual = 1.154071e-06, No Iterations 2
DILUPBiCGStab:  Solving for Uy, Initial residual = 0.06806435, Final residual = 1.100806e-06, No Iterations 2
DILUPBiCGStab:  Solving for Uz, Initial residual = 0.1245178, Final residual = 7.859793e-07, No Iterations 2
GAMG:  Solving for p, Initial residual = 0.03182636, Final residual = 0.0002492855, No Iterations 6
GAMG:  Solving for p, Initial residual = 0.0147993, Final residual = 1.383756e-06, No Iterations 75
time step continuity errors : sum local = 1.916286e-08, global = -2.182492e-16, cumulative = -1.275307e-16
ExecutionTime = 31.63 s  ClockTime = 34 s

Courant Number mean: 0.03801043 max: 0.2706745
Time = 0.136

PIMPLE: iteration 1
DILUPBiCGStab:  Solving for Ux, Initial residual = 0.07986823, Final residual = 1.29292e-06, No Iterations 2
DILUPBiCGStab:  Solving for Uy, Initial residual = 0.06772412, Final residual = 1.364465e-06, No Iterations 2
DILUPBiCGStab:  Solving for Uz, Initial residual = 0.117009, Final residual = 9.019977e-07, No Iterations 2
GAMG:  Solving for p, Initial residual = 0.1336467, Final residual = 0.00103166, No Iterations 6
GAMG:  Solving for p, Initial residual = 0.05818278, Final residual = 5.803475e-06, No Iterations 64
time step continuity errors : sum local = 1.101638e-07, global = 4.202987e-16, cumulative = 2.927681e-16
ExecutionTime = 32.41 s  ClockTime = 35 s

Courant Number mean: 0.04703275 max: 0.3317115
Time = 0.14

PIMPLE: iteration 1
DILUPBiCGStab:  Solving for Ux, Initial residual = 0.08570615, Final residual = 1.446253e-06, No Iterations 2
DILUPBiCGStab:  Solving for Uy, Initial residual = 0.075674, Final residual = 1.673786e-06, No Iterations 2
DILUPBiCGStab:  Solving for Uz, Initial residual = 0.1240178, Final residual = 1.034741e-06, No Iterations 2
GAMG:  Solving for p, Initial residual = 0.02124984, Final residual = 8.100301e-05, No Iterations 5
GAMG:  Solving for p, Initial residual = 0.003531711, Final residual = 9.704583e-07, No Iterations 39
time step continuity errors : sum local = 1.942851e-08, global = -2.136777e-16, cumulative = 7.90904e-17
ExecutionTime = 33.19 s  ClockTime = 36 s

Courant Number mean: 0.05567823 max: 0.3868433
Time = 0.144

PIMPLE: iteration 1
DILUPBiCGStab:  Solving for Ux, Initial residual = 0.0751878, Final residual = 1.521072e-06, No Iterations 2
DILUPBiCGStab:  Solving for Uy, Initial residual = 0.06392584, Final residual = 1.757055e-06, No Iterations 2
DILUPBiCGStab:  Solving for Uz, Initial residual = 0.1078676, Final residual = 1.135478e-06, No Iterations 2
GAMG:  Solving for p, Initial residual = 0.09888058, Final residual = 0.0007249689, No Iterations 6
GAMG:  Solving for p, Initial residual = 0.04448299, Final residual = 4.018826e-06, No Iterations 75
time step continuity errors : sum local = 9.885841e-08, global = -7.778323e-17, cumulative = 1.307177e-18
ExecutionTime = 34.13 s  ClockTime = 37 s

Courant Number mean: 0.0670866 max: 0.4600541
Time = 0.148

PIMPLE: iteration 1
DILUPBiCGStab:  Solving for Ux, Initial residual = 0.08054859, Final residual = 2.110856e-06, No Iterations 2
DILUPBiCGStab:  Solving for Uy, Initial residual = 0.07243448, Final residual = 2.695378e-06, No Iterations 2
DILUPBiCGStab:  Solving for Uz, Initial residual = 0.114762, Final residual = 1.734259e-06, No Iterations 2
GAMG:  Solving for p, Initial residual = 0.1258523, Final residual = 0.0009678864, No Iterations 6
GAMG:  Solving for p, Initial residual = 0.05365941, Final residual = 5.140656e-06, No Iterations 57
time step continuity errors : sum local = 1.722961e-07, global = 1.321534e-16, cumulative = 1.334605e-16
ExecutionTime = 35.04 s  ClockTime = 38 s

Courant Number mean: 0.08299316 max: 0.5615359
Time = 0.152

PIMPLE: iteration 1
DILUPBiCGStab:  Solving for Ux, Initial residual = 0.08218856, Final residual = 2.035798e-06, No Iterations 2
DILUPBiCGStab:  Solving for Uy, Initial residual = 0.07572747, Final residual = 3.148136e-06, No Iterations 2
DILUPBiCGStab:  Solving for Uz, Initial residual = 0.114772, Final residual = 1.732709e-06, No Iterations 2
GAMG:  Solving for p, Initial residual = 0.08016042, Final residual = 0.0006545282, No Iterations 6
GAMG:  Solving for p, Initial residual = 0.04302848, Final residual = 4.163836e-06, No Iterations 58
time step continuity errors : sum local = 1.264016e-07, global = 1.558425e-16, cumulative = 2.893031e-16
ExecutionTime = 35.85 s  ClockTime = 39 s

Courant Number mean: 0.0944796 max: 0.6242695
Time = 0.156

PIMPLE: iteration 1
DILUPBiCGStab:  Solving for Ux, Initial residual = 0.05935806, Final residual = 1.567398e-06, No Iterations 2
DILUPBiCGStab:  Solving for Uy, Initial residual = 0.05129325, Final residual = 2.36592e-06, No Iterations 2
DILUPBiCGStab:  Solving for Uz, Initial residual = 0.08076081, Final residual = 1.375743e-06, No Iterations 2
GAMG:  Solving for p, Initial residual = 0.02750056, Final residual = 0.0002688809, No Iterations 5
GAMG:  Solving for p, Initial residual = 0.009918444, Final residual = 9.082707e-07, No Iterations 77
time step continuity errors : sum local = 2.609416e-08, global = -3.174584e-17, cumulative = 2.575572e-16
ExecutionTime = 36.79 s  ClockTime = 40 s

Courant Number mean: 0.1049711 max: 0.6845818
Time = 0.16

PIMPLE: iteration 1
DILUPBiCGStab:  Solving for Ux, Initial residual = 0.05228443, Final residual = 1.644459e-06, No Iterations 2
DILUPBiCGStab:  Solving for Uy, Initial residual = 0.0433574, Final residual = 2.52444e-06, No Iterations 2
DILUPBiCGStab:  Solving for Uz, Initial residual = 0.07035387, Final residual = 1.521734e-06, No Iterations 2
GAMG:  Solving for p, Initial residual = 0.07153655, Final residual = 0.0006673541, No Iterations 7
GAMG:  Solving for p, Initial residual = 0.03308652, Final residual = 2.93361e-06, No Iterations 73
time step continuity errors : sum local = 9.436958e-08, global = -4.783653e-17, cumulative = 2.097207e-16
ExecutionTime = 37.65 s  ClockTime = 41 s

Courant Number mean: 0.1182669 max: 0.7632488
Time = 0.164

PIMPLE: iteration 1
DILUPBiCGStab:  Solving for Ux, Initial residual = 0.05337011, Final residual = 1.724381e-06, No Iterations 2
DILUPBiCGStab:  Solving for Uy, Initial residual = 0.04780535, Final residual = 3.286816e-06, No Iterations 2
DILUPBiCGStab:  Solving for Uz, Initial residual = 0.0708031, Final residual = 1.715976e-06, No Iterations 2
GAMG:  Solving for p, Initial residual = 0.04362885, Final residual = 0.0003366843, No Iterations 6
GAMG:  Solving for p, Initial residual = 0.02202196, Final residual = 2.087263e-06, No Iterations 61
time step continuity errors : sum local = 6.314079e-08, global = -1.039452e-17, cumulative = 1.993262e-16
ExecutionTime = 38.65 s  ClockTime = 42 s

Courant Number mean: 0.1292643 max: 0.8278159
Time = 0.168

PIMPLE: iteration 1
DILUPBiCGStab:  Solving for Ux, Initial residual = 0.04376006, Final residual = 1.534222e-06, No Iterations 2
DILUPBiCGStab:  Solving for Uy, Initial residual = 0.03727765, Final residual = 2.980447e-06, No Iterations 2
DILUPBiCGStab:  Solving for Uz, Initial residual = 0.05819958, Final residual = 1.651527e-06, No Iterations 2
GAMG:  Solving for p, Initial residual = 0.01409104, Final residual = 0.000125106, No Iterations 9
GAMG:  Solving for p, Initial residual = 0.004914066, Final residual = 9.458784e-07, No Iterations 30
time step continuity errors : sum local = 2.866399e-08, global = -2.477145e-16, cumulative = -4.838832e-17
ExecutionTime = 39.32 s  ClockTime = 43 s

Courant Number mean: 0.1399425 max: 0.8891378
Time = 0.172

PIMPLE: iteration 1
DILUPBiCGStab:  Solving for Ux, Initial residual = 0.03828562, Final residual = 1.317606e-06, No Iterations 2
DILUPBiCGStab:  Solving for Uy, Initial residual = 0.03661518, Final residual = 3.412321e-06, No Iterations 2
DILUPBiCGStab:  Solving for Uz, Initial residual = 0.05102565, Final residual = 1.52729e-06, No Iterations 2
GAMG:  Solving for p, Initial residual = 0.1156723, Final residual = 0.001048366, No Iterations 6
GAMG:  Solving for p, Initial residual = 0.0659295, Final residual = 6.386827e-06, No Iterations 66
time step continuity errors : sum local = 1.510889e-07, global = 1.092065e-17, cumulative = -3.746768e-17
ExecutionTime = 40.19 s  ClockTime = 44 s

Courant Number mean: 0.1460598 max: 0.9214372
Time = 0.176

PIMPLE: iteration 1
DILUPBiCGStab:  Solving for Ux, Initial residual = 0.0263779, Final residual = 9.403872e-07, No Iterations 2
DILUPBiCGStab:  Solving for Uy, Initial residual = 0.0267785, Final residual = 2.661335e-06, No Iterations 2
DILUPBiCGStab:  Solving for Uz, Initial residual = 0.03740559, Final residual = 1.25209e-06, No Iterations 2
GAMG:  Solving for p, Initial residual = 0.06109769, Final residual = 0.0004039522, No Iterations 6
GAMG:  Solving for p, Initial residual = 0.02519486, Final residual = 2.304525e-06, No Iterations 79
time step continuity errors : sum local = 4.986845e-08, global = 3.088568e-16, cumulative = 2.713891e-16
ExecutionTime = 41.22 s  ClockTime = 45 s

Courant Number mean: 0.1509191 max: 0.9445573
Time = 0.18

PIMPLE: iteration 1
DILUPBiCGStab:  Solving for Ux, Initial residual = 0.02234365, Final residual = 8.308032e-07, No Iterations 2
DILUPBiCGStab:  Solving for Uy, Initial residual = 0.02099724, Final residual = 8.285631e-08, No Iterations 2
DILUPBiCGStab:  Solving for Uz, Initial residual = 0.03345704, Final residual = 1.224886e-06, No Iterations 2
GAMG:  Solving for p, Initial residual = 0.02133921, Final residual = 0.0001148876, No Iterations 6
GAMG:  Solving for p, Initial residual = 0.006088031, Final residual = 9.426201e-07, No Iterations 17
time step continuity errors : sum local = 1.86629e-08, global = 1.877629e-17, cumulative = 2.901654e-16
ExecutionTime = 41.87 s  ClockTime = 45 s

Courant Number mean: 0.1558118 max: 0.9664168
Time = 0.184

PIMPLE: iteration 1
DILUPBiCGStab:  Solving for Ux, Initial residual = 0.02052391, Final residual = 7.701262e-07, No Iterations 2
DILUPBiCGStab:  Solving for Uy, Initial residual = 0.01971331, Final residual = 8.165202e-08, No Iterations 2
DILUPBiCGStab:  Solving for Uz, Initial residual = 0.03186149, Final residual = 1.210227e-06, No Iterations 2
GAMG:  Solving for p, Initial residual = 0.07588813, Final residual = 0.000451215, No Iterations 8
GAMG:  Solving for p, Initial residual = 0.04008666, Final residual = 3.618694e-06, No Iterations 87
time step continuity errors : sum local = 6.260421e-08, global = -3.501874e-16, cumulative = -6.002203e-17
ExecutionTime = 42.88 s  ClockTime = 47 s

Courant Number mean: 0.1588476 max: 0.9765047
Time = 0.188

PIMPLE: iteration 1
DILUPBiCGStab:  Solving for Ux, Initial residual = 0.01562277, Final residual = 5.930565e-07, No Iterations 2
DILUPBiCGStab:  Solving for Uy, Initial residual = 0.01775613, Final residual = 1.738054e-06, No Iterations 2
DILUPBiCGStab:  Solving for Uz, Initial residual = 0.02715879, Final residual = 1.066715e-06, No Iterations 2
GAMG:  Solving for p, Initial residual = 0.1239614, Final residual = 0.0008176659, No Iterations 7
GAMG:  Solving for p, Initial residual = 0.06729443, Final residual = 6.163972e-06, No Iterations 80
time step continuity errors : sum local = 8.612237e-08, global = 3.906107e-16, cumulative = 3.305886e-16
ExecutionTime = 43.77 s  ClockTime = 47 s

Courant Number mean: 0.1594909 max: 0.9719189
Time = 0.192

PIMPLE: iteration 1
DILUPBiCGStab:  Solving for Ux, Initial residual = 0.01121664, Final residual = 4.293303e-07, No Iterations 2
DILUPBiCGStab:  Solving for Uy, Initial residual = 0.0146379, Final residual = 9.390768e-07, No Iterations 2
DILUPBiCGStab:  Solving for Uz, Initial residual = 0.02269045, Final residual = 9.260873e-07, No Iterations 2
GAMG:  Solving for p, Initial residual = 0.05928923, Final residual = 0.0005739, No Iterations 5
GAMG:  Solving for p, Initial residual = 0.02234849, Final residual = 1.82569e-06, No Iterations 44
time step continuity errors : sum local = 2.250098e-08, global = 1.558551e-17, cumulative = 3.461741e-16
ExecutionTime = 44.57 s  ClockTime = 48 s

Courant Number mean: 0.1596975 max: 0.9641924
Time = 0.196

PIMPLE: iteration 1
DILUPBiCGStab:  Solving for Ux, Initial residual = 0.009392653, Final residual = 3.556586e-07, No Iterations 2
DILUPBiCGStab:  Solving for Uy, Initial residual = 0.01425491, Final residual = 7.260254e-07, No Iterations 2
DILUPBiCGStab:  Solving for Uz, Initial residual = 0.02134451, Final residual = 8.41316e-07, No Iterations 2
GAMG:  Solving for p, Initial residual = 0.2098406, Final residual = 0.00130361, No Iterations 8
GAMG:  Solving for p, Initial residual = 0.119858, Final residual = 1.186248e-05, No Iterations 65
time step continuity errors : sum local = 1.089823e-07, global = -2.24251e-16, cumulative = 1.219231e-16
ExecutionTime = 45.42 s  ClockTime = 49 s

Courant Number mean: 0.1569911 max: 0.939314
Time = 0.2

PIMPLE: iteration 1
DILUPBiCGStab:  Solving for Ux, Initial residual = 0.006076946, Final residual = 2.077993e-07, No Iterations 2
DILUPBiCGStab:  Solving for Uy, Initial residual = 0.02214279, Final residual = 1.353592e-06, No Iterations 2
DILUPBiCGStab:  Solving for Uz, Initial residual = 0.01842472, Final residual = 6.684725e-07, No Iterations 2
GAMG:  Solving for p, Initial residual = 0.4982571, Final residual = 0.00477393, No Iterations 9
GAMG:  Solving for p, Initial residual = 0.1979531, Final residual = 1.865811e-05, No Iterations 45
time step continuity errors : sum local = 2.743478e-07, global = 5.459121e-17, cumulative = 1.765143e-16
ExecutionTime = 46.12 s  ClockTime = 50 s

Courant Number mean: 0.1466652 max: 0.8696838
Time = 0.204

PIMPLE: iteration 1
DILUPBiCGStab:  Solving for Ux, Initial residual = 0.01827945, Final residual = 5.897782e-07, No Iterations 2
DILUPBiCGStab:  Solving for Uy, Initial residual = 0.04393665, Final residual = 3.53366e-06, No Iterations 2
DILUPBiCGStab:  Solving for Uz, Initial residual = 0.02622737, Final residual = 7.928738e-07, No Iterations 2
GAMG:  Solving for p, Initial residual = 0.1246963, Final residual = 0.0009952417, No Iterations 7
GAMG:  Solving for p, Initial residual = 0.04250916, Final residual = 3.77624e-06, No Iterations 93
time step continuity errors : sum local = 6.768768e-08, global = -2.99787e-16, cumulative = -1.232727e-16
ExecutionTime = 47.2 s  ClockTime = 51 s

Courant Number mean: 0.135238 max: 0.800182
Time = 0.208

PIMPLE: iteration 1
DILUPBiCGStab:  Solving for Ux, Initial residual = 0.02233108, Final residual = 6.350289e-07, No Iterations 2
DILUPBiCGStab:  Solving for Uy, Initial residual = 0.04507962, Final residual = 3.342236e-06, No Iterations 2
DILUPBiCGStab:  Solving for Uz, Initial residual = 0.0293827, Final residual = 7.366317e-07, No Iterations 2
GAMG:  Solving for p, Initial residual = 0.08099757, Final residual = 0.0007049371, No Iterations 6
GAMG:  Solving for p, Initial residual = 0.03819847, Final residual = 3.583782e-06, No Iterations 42
time step continuity errors : sum local = 5.637844e-08, global = -1.072328e-17, cumulative = -1.33996e-16
ExecutionTime = 47.91 s  ClockTime = 52 s

Courant Number mean: 0.12623 max: 0.749244
Time = 0.212

PIMPLE: iteration 1
DILUPBiCGStab:  Solving for Ux, Initial residual = 0.0207953, Final residual = 5.637175e-07, No Iterations 2
DILUPBiCGStab:  Solving for Uy, Initial residual = 0.0376149, Final residual = 2.342197e-06, No Iterations 2
DILUPBiCGStab:  Solving for Uz, Initial residual = 0.02714528, Final residual = 6.050497e-07, No Iterations 2
GAMG:  Solving for p, Initial residual = 0.1843453, Final residual = 0.001358378, No Iterations 7
GAMG:  Solving for p, Initial residual = 0.0784481, Final residual = 7.281721e-06, No Iterations 57
time step continuity errors : sum local = 1.727165e-07, global = 2.247243e-16, cumulative = 9.072831e-17
ExecutionTime = 48.77 s  ClockTime = 53 s

Courant Number mean: 0.1130733 max: 0.6757033
Time = 0.216

PIMPLE: iteration 1
DILUPBiCGStab:  Solving for Ux, Initial residual = 0.03464207, Final residual = 8.948826e-07, No Iterations 2
DILUPBiCGStab:  Solving for Uy, Initial residual = 0.05877181, Final residual = 3.046374e-06, No Iterations 2
DILUPBiCGStab:  Solving for Uz, Initial residual = 0.03969369, Final residual = 7.375744e-07, No Iterations 2
GAMG:  Solving for p, Initial residual = 0.1136454, Final residual = 0.0008641943, No Iterations 6
GAMG:  Solving for p, Initial residual = 0.04691762, Final residual = 3.674147e-06, No Iterations 53
time step continuity errors : sum local = 1.053428e-07, global = -2.964441e-17, cumulative = 6.10839e-17
ExecutionTime = 49.47 s  ClockTime = 54 s

Courant Number mean: 0.09733551 max: 0.5983806
Time = 0.22

PIMPLE: iteration 1
DILUPBiCGStab:  Solving for Ux, Initial residual = 0.04645648, Final residual = 1.020273e-06, No Iterations 2
DILUPBiCGStab:  Solving for Uy, Initial residual = 0.07315227, Final residual = 2.935306e-06, No Iterations 2
DILUPBiCGStab:  Solving for Uz, Initial residual = 0.05023201, Final residual = 7.074747e-07, No Iterations 2
GAMG:  Solving for p, Initial residual = 0.05071073, Final residual = 0.0004289339, No Iterations 6
GAMG:  Solving for p, Initial residual = 0.02291292, Final residual = 2.135789e-06, No Iterations 55
time step continuity errors : sum local = 5.916517e-08, global = -2.454417e-16, cumulative = -1.843578e-16
ExecutionTime = 50.31 s  ClockTime = 55 s

Courant Number mean: 0.08420104 max: 0.5386078
Time = 0.224

PIMPLE: iteration 1
DILUPBiCGStab:  Solving for Ux, Initial residual = 0.04664073, Final residual = 1.025469e-06, No Iterations 2
DILUPBiCGStab:  Solving for Uy, Initial residual = 0.06605781, Final residual = 2.155514e-06, No Iterations 2
DILUPBiCGStab:  Solving for Uz, Initial residual = 0.04988657, Final residual = 6.26017e-07, No Iterations 2
GAMG:  Solving for p, Initial residual = 0.07424486, Final residual = 0.0006065069, No Iterations 6
GAMG:  Solving for p, Initial residual = 0.03465607, Final residual = 3.173843e-06, No Iterations 61
time step continuity errors : sum local = 1.008177e-07, global = 3.789395e-16, cumulative = 1.945817e-16
ExecutionTime = 51.17 s  ClockTime = 56 s

Courant Number mean: 0.07006091 max: 0.4685902
Time = 0.228

PIMPLE: iteration 1
DILUPBiCGStab:  Solving for Ux, Initial residual = 0.06231598, Final residual = 1.308933e-06, No Iterations 2
DILUPBiCGStab:  Solving for Uy, Initial residual = 0.08350138, Final residual = 2.191604e-06, No Iterations 2
DILUPBiCGStab:  Solving for Uz, Initial residual = 0.06602337, Final residual = 6.969089e-07, No Iterations 2
GAMG:  Solving for p, Initial residual = 0.02583035, Final residual = 0.0001971383, No Iterations 6
GAMG:  Solving for p, Initial residual = 0.008510098, Final residual = 9.58794e-07, No Iterations 88
time step continuity errors : sum local = 3.304779e-08, global = 3.769855e-17, cumulative = 2.322802e-16
ExecutionTime = 52.18 s  ClockTime = 57 s

Courant Number mean: 0.05783297 max: 0.396457
Time = 0.232

PIMPLE: iteration 1
DILUPBiCGStab:  Solving for Ux, Initial residual = 0.07167368, Final residual = 1.262808e-06, No Iterations 2
DILUPBiCGStab:  Solving for Uy, Initial residual = 0.0917228, Final residual = 1.842207e-06, No Iterations 2
DILUPBiCGStab:  Solving for Uz, Initial residual = 0.07551339, Final residual = 5.837874e-07, No Iterations 2
GAMG:  Solving for p, Initial residual = 0.07170557, Final residual = 0.0004953475, No Iterations 7
GAMG:  Solving for p, Initial residual = 0.0375074, Final residual = 3.122326e-06, No Iterations 59
time step continuity errors : sum local = 9.162362e-08, global = -2.600857e-17, cumulative = 2.062717e-16
ExecutionTime = 53.08 s  ClockTime = 58 s

Courant Number mean: 0.04946359 max: 0.3387787
Time = 0.236

PIMPLE: iteration 1
DILUPBiCGStab:  Solving for Ux, Initial residual = 0.06682718, Final residual = 1.062078e-06, No Iterations 2
DILUPBiCGStab:  Solving for Uy, Initial residual = 0.08298807, Final residual = 1.43221e-06, No Iterations 2
DILUPBiCGStab:  Solving for Uz, Initial residual = 0.07003324, Final residual = 4.580831e-07, No Iterations 2
GAMG:  Solving for p, Initial residual = 0.0592451, Final residual = 0.0005495309, No Iterations 6
GAMG:  Solving for p, Initial residual = 0.02800652, Final residual = 2.711221e-06, No Iterations 62
time step continuity errors : sum local = 6.789656e-08, global = 1.113957e-16, cumulative = 3.176674e-16
ExecutionTime = 53.98 s  ClockTime = 59 s

Courant Number mean: 0.04348832 max: 0.2905935
Time = 0.24

PIMPLE: iteration 1
DILUPBiCGStab:  Solving for Ux, Initial residual = 0.07048082, Final residual = 1.39532e-06, No Iterations 2
DILUPBiCGStab:  Solving for Uy, Initial residual = 0.08084094, Final residual = 1.54643e-06, No Iterations 2
DILUPBiCGStab:  Solving for Uz, Initial residual = 0.07389408, Final residual = 7.1122e-07, No Iterations 2
GAMG:  Solving for p, Initial residual = 0.1208719, Final residual = 0.0009365478, No Iterations 7
GAMG:  Solving for p, Initial residual = 0.05354107, Final residual = 1.50502e-05, No Iterations 100
time step continuity errors : sum local = 5.221706e-07, global = -4.354501e-16, cumulative = -1.177827e-16
ExecutionTime = 55.03 s  ClockTime = 60 s

Courant Number mean: 0.03900827 max: 0.3388185
Time = 0.244

PIMPLE: iteration 1
DILUPBiCGStab:  Solving for Ux, Initial residual = 0.1137222, Final residual = 2.006692e-06, No Iterations 2
DILUPBiCGStab:  Solving for Uy, Initial residual = 0.1083455, Final residual = 1.744375e-06, No Iterations 2
DILUPBiCGStab:  Solving for Uz, Initial residual = 0.1184215, Final residual = 9.700667e-07, No Iterations 2
GAMG:  Solving for p, Initial residual = 0.05745055, Final residual = 0.0004247067, No Iterations 7
GAMG:  Solving for p, Initial residual = 0.02881087, Final residual = 2.705285e-06, No Iterations 58
time step continuity errors : sum local = 7.94677e-08, global = 3.693573e-16, cumulative = 2.515745e-16
ExecutionTime = 55.86 s  ClockTime = 61 s

Courant Number mean: 0.03730082 max: 0.3992742
Time = 0.248

PIMPLE: iteration 1
DILUPBiCGStab:  Solving for Ux, Initial residual = 0.1215245, Final residual = 2.081601e-06, No Iterations 2
DILUPBiCGStab:  Solving for Uy, Initial residual = 0.0947483, Final residual = 1.558225e-06, No Iterations 2
DILUPBiCGStab:  Solving for Uz, Initial residual = 0.1246235, Final residual = 1.010143e-06, No Iterations 2
GAMG:  Solving for p, Initial residual = 0.03963856, Final residual = 0.0003058761, No Iterations 6
GAMG:  Solving for p, Initial residual = 0.01752411, Final residual = 1.564161e-06, No Iterations 77
time step continuity errors : sum local = 4.191137e-08, global = -2.223045e-16, cumulative = 2.927004e-17
ExecutionTime = 56.83 s  ClockTime = 62 s

Courant Number mean: 0.03767657 max: 0.4467445
Time = 0.252

PIMPLE: iteration 1
DILUPBiCGStab:  Solving for Ux, Initial residual = 0.1385684, Final residual = 2.161113e-06, No Iterations 2
DILUPBiCGStab:  Solving for Uy, Initial residual = 0.09226776, Final residual = 1.583087e-06, No Iterations 2
DILUPBiCGStab:  Solving for Uz, Initial residual = 0.1389506, Final residual = 1.046246e-06, No Iterations 2
GAMG:  Solving for p, Initial residual = 0.09608951, Final residual = 0.0009020042, No Iterations 6
GAMG:  Solving for p, Initial residual = 0.05184127, Final residual = 4.491308e-06, No Iterations 48
time step continuity errors : sum local = 9.58484e-08, global = 2.983416e-16, cumulative = 3.276116e-16
ExecutionTime = 57.56 s  ClockTime = 62 s

Courant Number mean: 0.03880218 max: 0.4765908
Time = 0.256

PIMPLE: iteration 1
DILUPBiCGStab:  Solving for Ux, Initial residual = 0.1348114, Final residual = 2.084741e-06, No Iterations 2
DILUPBiCGStab:  Solving for Uy, Initial residual = 0.07861756, Final residual = 1.46629e-06, No Iterations 2
DILUPBiCGStab:  Solving for Uz, Initial residual = 0.1316497, Final residual = 1.021815e-06, No Iterations 2
GAMG:  Solving for p, Initial residual = 0.06224746, Final residual = 0.0004290075, No Iterations 6
GAMG:  Solving for p, Initial residual = 0.02665726, Final residual = 2.63549e-06, No Iterations 93
time step continuity errors : sum local = 4.852485e-08, global = -4.182903e-16, cumulative = -9.067869e-17
ExecutionTime = 58.58 s  ClockTime = 63 s

Courant Number mean: 0.04054269 max: 0.4995064
Time = 0.26

PIMPLE: iteration 1
DILUPBiCGStab:  Solving for Ux, Initial residual = 0.1605115, Final residual = 2.775801e-06, No Iterations 2
DILUPBiCGStab:  Solving for Uy, Initial residual = 0.06743312, Final residual = 1.358258e-06, No Iterations 2
DILUPBiCGStab:  Solving for Uz, Initial residual = 0.1499955, Final residual = 1.368798e-06, No Iterations 2
GAMG:  Solving for p, Initial residual = 0.06642215, Final residual = 0.0004590964, No Iterations 8
GAMG:  Solving for p, Initial residual = 0.03004445, Final residual = 2.932291e-06, No Iterations 75
time step continuity errors : sum local = 5.940728e-08, global = 2.993101e-16, cumulative = 2.086314e-16
ExecutionTime = 59.47 s  ClockTime = 64 s

Courant Number mean: 0.04460342 max: 0.5403482
Time = 0.264

PIMPLE: iteration 1
DILUPBiCGStab:  Solving for Ux, Initial residual = 0.2653569, Final residual = 4.001937e-06, No Iterations 2
DILUPBiCGStab:  Solving for Uy, Initial residual = 0.07975441, Final residual = 1.500102e-06, No Iterations 2
DILUPBiCGStab:  Solving for Uz, Initial residual = 0.2199306, Final residual = 1.795911e-06, No Iterations 2
GAMG:  Solving for p, Initial residual = 0.2232829, Final residual = 0.001286055, No Iterations 8
GAMG:  Solving for p, Initial residual = 0.1501949, Final residual = 1.425286e-05, No Iterations 70
time step continuity errors : sum local = 1.849401e-07, global = -9.409678e-17, cumulative = 1.145347e-16
ExecutionTime = 60.39 s  ClockTime = 65 s

Courant Number mean: 0.0455525 max: 0.5379009
Time = 0.268

PIMPLE: iteration 1
DILUPBiCGStab:  Solving for Ux, Initial residual = 0.1857732, Final residual = 3.033857e-06, No Iterations 2
DILUPBiCGStab:  Solving for Uy, Initial residual = 0.05877346, Final residual = 9.765544e-07, No Iterations 2
DILUPBiCGStab:  Solving for Uz, Initial residual = 0.1440674, Final residual = 1.321612e-06, No Iterations 2
GAMG:  Solving for p, Initial residual = 0.1037024, Final residual = 0.0007463939, No Iterations 9
GAMG:  Solving for p, Initial residual = 0.0435317, Final residual = 4.333058e-06, No Iterations 90
time step continuity errors : sum local = 5.758064e-08, global = 5.379605e-17, cumulative = 1.683307e-16
ExecutionTime = 61.5 s  ClockTime = 67 s

Courant Number mean: 0.04845324 max: 0.553312
Time = 0.272

PIMPLE: iteration 1
DILUPBiCGStab:  Solving for Ux, Initial residual = 0.3360465, Final residual = 5.239654e-06, No Iterations 2
DILUPBiCGStab:  Solving for Uy, Initial residual = 0.05194993, Final residual = 9.993006e-07, No Iterations 2
DILUPBiCGStab:  Solving for Uz, Initial residual = 0.2203056, Final residual = 1.909701e-06, No Iterations 2
GAMG:  Solving for p, Initial residual = 0.1446715, Final residual = 0.0009910622, No Iterations 8
GAMG:  Solving for p, Initial residual = 0.08344382, Final residual = 1.502082e-05, No Iterations 100
time step continuity errors : sum local = 1.596981e-07, global = 3.247533e-16, cumulative = 4.93084e-16
ExecutionTime = 62.53 s  ClockTime = 68 s

Courant Number mean: 0.04976445 max: 0.549256
Time = 0.276

PIMPLE: iteration 1
DILUPBiCGStab:  Solving for Ux, Initial residual = 0.2770001, Final residual = 4.31969e-06, No Iterations 2
DILUPBiCGStab:  Solving for Uy, Initial residual = 0.04838954, Final residual = 7.786108e-07, No Iterations 2
DILUPBiCGStab:  Solving for Uz, Initial residual = 0.162135, Final residual = 1.402979e-06, No Iterations 2
GAMG:  Solving for p, Initial residual = 0.238089, Final residual = 0.002293941, No Iterations 6
GAMG:  Solving for p, Initial residual = 0.1467742, Final residual = 1.451528e-05, No Iterations 72
time step continuity errors : sum local = 8.997772e-08, global = -4.035769e-16, cumulative = 8.950712e-17
ExecutionTime = 63.48 s  ClockTime = 69 s

Courant Number mean: 0.04910222 max: 0.5360514
Time = 0.28

PIMPLE: iteration 1
DILUPBiCGStab:  Solving for Ux, Initial residual = 0.1650055, Final residual = 2.625067e-06, No Iterations 2
DILUPBiCGStab:  Solving for Uy, Initial residual = 0.04091451, Final residual = 5.333899e-07, No Iterations 2
DILUPBiCGStab:  Solving for Uz, Initial residual = 0.09570714, Final residual = 1.001202e-06, No Iterations 2
GAMG:  Solving for p, Initial residual = 0.1022872, Final residual = 0.0007967042, No Iterations 7
GAMG:  Solving for p, Initial residual = 0.03107636, Final residual = 3.740641e-06, No Iterations 100
time step continuity errors : sum local = 2.1204e-08, global = 2.81633e-16, cumulative = 3.711401e-16
ExecutionTime = 64.52 s  ClockTime = 70 s

Courant Number mean: 0.04926468 max: 0.5290942
Time = 0.284

PIMPLE: iteration 1
DILUPBiCGStab:  Solving for Ux, Initial residual = 0.167514, Final residual = 2.586965e-06, No Iterations 2
DILUPBiCGStab:  Solving for Uy, Initial residual = 0.03370994, Final residual = 4.136814e-07, No Iterations 2
DILUPBiCGStab:  Solving for Uz, Initial residual = 0.1059693, Final residual = 9.581544e-07, No Iterations 2
GAMG:  Solving for p, Initial residual = 0.2030628, Final residual = 0.001637419, No Iterations 6
GAMG:  Solving for p, Initial residual = 0.1201023, Final residual = 1.077915e-05, No Iterations 84
time step continuity errors : sum local = 4.027198e-08, global = -9.685016e-17, cumulative = 2.7429e-16
ExecutionTime = 65.51 s  ClockTime = 71 s

Courant Number mean: 0.04842642 max: 0.5148477
Time = 0.288

PIMPLE: iteration 1
DILUPBiCGStab:  Solving for Ux, Initial residual = 0.09376033, Final residual = 1.500266e-06, No Iterations 2
DILUPBiCGStab:  Solving for Uy, Initial residual = 0.03126396, Final residual = 4.837321e-07, No Iterations 2
DILUPBiCGStab:  Solving for Uz, Initial residual = 0.06439559, Final residual = 7.391803e-07, No Iterations 2
GAMG:  Solving for p, Initial residual = 0.08982875, Final residual = 0.000557109, No Iterations 3
GAMG:  Solving for p, Initial residual = 0.01204565, Final residual = 1.19495e-06, No Iterations 90
time step continuity errors : sum local = 3.966939e-09, global = -3.188414e-16, cumulative = -4.45514e-17
ExecutionTime = 66.43 s  ClockTime = 72 s

Courant Number mean: 0.04772834 max: 0.5015762
Time = 0.292

PIMPLE: iteration 1
DILUPBiCGStab:  Solving for Ux, Initial residual = 0.09861129, Final residual = 1.593881e-06, No Iterations 2
DILUPBiCGStab:  Solving for Uy, Initial residual = 0.02873638, Final residual = 4.289208e-07, No Iterations 2
DILUPBiCGStab:  Solving for Uz, Initial residual = 0.07186993, Final residual = 8.145324e-07, No Iterations 2
GAMG:  Solving for p, Initial residual = 0.3094096, Final residual = 0.002160299, No Iterations 8
GAMG:  Solving for p, Initial residual = 0.1144312, Final residual = 1.104737e-05, No Iterations 66
time step continuity errors : sum local = 6.343007e-08, global = -1.053983e-17, cumulative = -5.509123e-17
ExecutionTime = 67.23 s  ClockTime = 73 s

Courant Number mean: 0.04897116 max: 0.5013857
Time = 0.296

PIMPLE: iteration 1
DILUPBiCGStab:  Solving for Ux, Initial residual = 0.1148749, Final residual = 1.898401e-06, No Iterations 2
DILUPBiCGStab:  Solving for Uy, Initial residual = 0.0357681, Final residual = 4.882198e-07, No Iterations 2
DILUPBiCGStab:  Solving for Uz, Initial residual = 0.09460483, Final residual = 8.361371e-07, No Iterations 2
GAMG:  Solving for p, Initial residual = 0.6254423, Final residual = 0.004465516, No Iterations 8
GAMG:  Solving for p, Initial residual = 0.5155608, Final residual = 4.926405e-05, No Iterations 81
time step continuity errors : sum local = 1.450274e-07, global = 1.027776e-16, cumulative = 4.76864e-17
ExecutionTime = 68.2 s  ClockTime = 74 s

Courant Number mean: 0.04608659 max: 0.4737522
Time = 0.3

PIMPLE: iteration 1
DILUPBiCGStab:  Solving for Ux, Initial residual = 0.06765107, Final residual = 1.010742e-06, No Iterations 2
DILUPBiCGStab:  Solving for Uy, Initial residual = 0.04675577, Final residual = 8.855512e-07, No Iterations 2
DILUPBiCGStab:  Solving for Uz, Initial residual = 0.05423352, Final residual = 7.349328e-07, No Iterations 2
GAMG:  Solving for p, Initial residual = 0.2503041, Final residual = 0.002039395, No Iterations 6
GAMG:  Solving for p, Initial residual = 0.1185009, Final residual = 1.363181e-05, No Iterations 100
time step continuity errors : sum local = 2.295647e-08, global = 1.117266e-18, cumulative = 4.880367e-17
ExecutionTime = 69.36 s  ClockTime = 75 s

Courant Number mean: 0.04393826 max: 0.4512794
Time = 0.304

PIMPLE: iteration 1
DILUPBiCGStab:  Solving for Ux, Initial residual = 0.06310377, Final residual = 8.90198e-07, No Iterations 2
DILUPBiCGStab:  Solving for Uy, Initial residual = 0.04554435, Final residual = 8.464127e-07, No Iterations 2
DILUPBiCGStab:  Solving for Uz, Initial residual = 0.0509829, Final residual = 8.01904e-07, No Iterations 2
GAMG:  Solving for p, Initial residual = 0.8839988, Final residual = 0.003652082, No Iterations 10
GAMG:  Solving for p, Initial residual = 0.2468368, Final residual = 2.466109e-05, No Iterations 77
time step continuity errors : sum local = 1.962089e-07, global = -2.111303e-16, cumulative = -1.623266e-16
ExecutionTime = 70.23 s  ClockTime = 76 s

Courant Number mean: 0.0474446 max: 0.4665105
Time = 0.308

PIMPLE: iteration 1
DILUPBiCGStab:  Solving for Ux, Initial residual = 0.1409905, Final residual = 2.187122e-06, No Iterations 2
DILUPBiCGStab:  Solving for Uy, Initial residual = 0.06028814, Final residual = 9.166501e-07, No Iterations 2
DILUPBiCGStab:  Solving for Uz, Initial residual = 0.1307915, Final residual = 1.068749e-06, No Iterations 2
GAMG:  Solving for p, Initial residual = 0.6278569, Final residual = 0.0057758, No Iterations 6
GAMG:  Solving for p, Initial residual = 0.6112544, Final residual = 5.885385e-05, No Iterations 82
time step continuity errors : sum local = 2.037204e-07, global = 3.328717e-17, cumulative = -1.290395e-16
ExecutionTime = 71.19 s  ClockTime = 77 s

Courant Number mean: 0.04473934 max: 0.441661
Time = 0.312

PIMPLE: iteration 1
DILUPBiCGStab:  Solving for Ux, Initial residual = 0.05261282, Final residual = 7.559805e-07, No Iterations 2
DILUPBiCGStab:  Solving for Uy, Initial residual = 0.04841064, Final residual = 8.350366e-07, No Iterations 2
DILUPBiCGStab:  Solving for Uz, Initial residual = 0.04877052, Final residual = 5.86549e-07, No Iterations 2
GAMG:  Solving for p, Initial residual = 0.2987491, Final residual = 0.002122326, No Iterations 6
GAMG:  Solving for p, Initial residual = 0.1302938, Final residual = 1.263002e-05, No Iterations 89
time step continuity errors : sum local = 1.989608e-08, global = 2.360247e-16, cumulative = 1.069852e-16
ExecutionTime = 72.17 s  ClockTime = 78 s

Courant Number mean: 0.04274729 max: 0.4222022
Time = 0.316

PIMPLE: iteration 1
DILUPBiCGStab:  Solving for Ux, Initial residual = 0.04124682, Final residual = 5.794597e-07, No Iterations 2
DILUPBiCGStab:  Solving for Uy, Initial residual = 0.03874485, Final residual = 6.904928e-07, No Iterations 2
DILUPBiCGStab:  Solving for Uz, Initial residual = 0.03873596, Final residual = 5.997297e-07, No Iterations 2
GAMG:  Solving for p, Initial residual = 0.8666084, Final residual = 0.00565507, No Iterations 7
GAMG:  Solving for p, Initial residual = 0.2519008, Final residual = 2.47673e-05, No Iterations 51
time step continuity errors : sum local = 1.531222e-07, global = 1.109428e-16, cumulative = 2.17928e-16
ExecutionTime = 72.93 s  ClockTime = 79 s

Courant Number mean: 0.04521307 max: 0.4313737
Time = 0.32

PIMPLE: iteration 1
DILUPBiCGStab:  Solving for Ux, Initial residual = 0.1119183, Final residual = 1.614227e-06, No Iterations 2
DILUPBiCGStab:  Solving for Uy, Initial residual = 0.04403873, Final residual = 6.852867e-07, No Iterations 2
DILUPBiCGStab:  Solving for Uz, Initial residual = 0.1075732, Final residual = 7.968497e-07, No Iterations 2
GAMG:  Solving for p, Initial residual = 0.1427304, Final residual = 0.0009615609, No Iterations 7
GAMG:  Solving for p, Initial residual = 0.07677194, Final residual = 2.368676e-05, No Iterations 100
time step continuity errors : sum local = 1.233383e-07, global = -4.556882e-16, cumulative = -2.377602e-16
ExecutionTime = 73.98 s  ClockTime = 80 s

Courant Number mean: 0.04629327 max: 0.4335672
Time = 0.324

PIMPLE: iteration 1
DILUPBiCGStab:  Solving for Ux, Initial residual = 0.06891319, Final residual = 9.928483e-07, No Iterations 2
DILUPBiCGStab:  Solving for Uy, Initial residual = 0.020509, Final residual = 2.958743e-07, No Iterations 2
DILUPBiCGStab:  Solving for Uz, Initial residual = 0.06790355, Final residual = 4.869951e-07, No Iterations 2
GAMG:  Solving for p, Initial residual = 0.1029012, Final residual = 0.000503828, No Iterations 10
GAMG:  Solving for p, Initial residual = 0.05401008, Final residual = 5.393062e-06, No Iterations 57
time step continuity errors : sum local = 2.236549e-08, global = 4.322795e-16, cumulative = 1.945193e-16
ExecutionTime = 74.77 s  ClockTime = 81 s

Courant Number mean: 0.04676649 max: 0.4330187
Time = 0.328

PIMPLE: iteration 1
DILUPBiCGStab:  Solving for Ux, Initial residual = 0.04515152, Final residual = 6.638935e-07, No Iterations 2
DILUPBiCGStab:  Solving for Uy, Initial residual = 0.01805878, Final residual = 2.149312e-07, No Iterations 2
DILUPBiCGStab:  Solving for Uz, Initial residual = 0.04575919, Final residual = 3.35394e-07, No Iterations 2
GAMG:  Solving for p, Initial residual = 0.2812197, Final residual = 0.002020634, No Iterations 9
GAMG:  Solving for p, Initial residual = 0.2050301, Final residual = 2.002884e-05, No Iterations 73
time step continuity errors : sum local = 4.289257e-08, global = -1.688009e-16, cumulative = 2.571839e-17
ExecutionTime = 75.65 s  ClockTime = 82 s

Courant Number mean: 0.04604596 max: 0.4257179
Time = 0.332

PIMPLE: iteration 1
DILUPBiCGStab:  Solving for Ux, Initial residual = 0.01551989, Final residual = 2.744168e-07, No Iterations 2
DILUPBiCGStab:  Solving for Uy, Initial residual = 0.02173769, Final residual = 3.470956e-07, No Iterations 2
DILUPBiCGStab:  Solving for Uz, Initial residual = 0.01759779, Final residual = 2.485474e-07, No Iterations 2
GAMG:  Solving for p, Initial residual = 0.5604196, Final residual = 0.004760248, No Iterations 6
GAMG:  Solving for p, Initial residual = 0.3162208, Final residual = 2.786327e-05, No Iterations 56
time step continuity errors : sum local = 3.948012e-08, global = 3.282251e-16, cumulative = 3.539435e-16
ExecutionTime = 76.45 s  ClockTime = 83 s

Courant Number mean: 0.04419412 max: 0.4115492
Time = 0.336

PIMPLE: iteration 1
DILUPBiCGStab:  Solving for Ux, Initial residual = 0.01768445, Final residual = 2.781523e-07, No Iterations 2
DILUPBiCGStab:  Solving for Uy, Initial residual = 0.02960508, Final residual = 5.227935e-07, No Iterations 2
DILUPBiCGStab:  Solving for Uz, Initial residual = 0.02110348, Final residual = 3.451285e-07, No Iterations 2
GAMG:  Solving for p, Initial residual = 0.7902963, Final residual = 0.00690664, No Iterations 6
GAMG:  Solving for p, Initial residual = 0.2705221, Final residual = 2.500558e-05, No Iterations 68
time step continuity errors : sum local = 7.740233e-08, global = 9.027825e-17, cumulative = 4.442218e-16
ExecutionTime = 77.23 s  ClockTime = 83 s

Courant Number mean: 0.04489177 max: 0.4112883
Time = 0.34

PIMPLE: iteration 1
DILUPBiCGStab:  Solving for Ux, Initial residual = 0.05458454, Final residual = 8.293871e-07, No Iterations 2
DILUPBiCGStab:  Solving for Uy, Initial residual = 0.03094939, Final residual = 3.317676e-07, No Iterations 2
DILUPBiCGStab:  Solving for Uz, Initial residual = 0.05645388, Final residual = 4.730525e-07, No Iterations 2
GAMG:  Solving for p, Initial residual = 0.4012491, Final residual = 0.003761179, No Iterations 6
GAMG:  Solving for p, Initial residual = 0.1321283, Final residual = 1.21149e-05, No Iterations 67
time step continuity errors : sum local = 1.015066e-07, global = -2.149751e-16, cumulative = 2.292467e-16
ExecutionTime = 78.15 s  ClockTime = 84 s

Courant Number mean: 0.04868255 max: 0.4288027
Time = 0.344

PIMPLE: iteration 1
DILUPBiCGStab:  Solving for Ux, Initial residual = 0.08698696, Final residual = 1.301278e-06, No Iterations 2
DILUPBiCGStab:  Solving for Uy, Initial residual = 0.04808283, Final residual = 9.464213e-07, No Iterations 2
DILUPBiCGStab:  Solving for Uz, Initial residual = 0.09263352, Final residual = 7.092996e-07, No Iterations 2
GAMG:  Solving for p, Initial residual = 0.1040522, Final residual = 0.0009222083, No Iterations 6
GAMG:  Solving for p, Initial residual = 0.0534414, Final residual = 5.316521e-06, No Iterations 99
time step continuity errors : sum local = 4.000873e-08, global = 5.672503e-17, cumulative = 2.859717e-16
ExecutionTime = 79.28 s  ClockTime = 86 s

Courant Number mean: 0.05098268 max: 0.4399395
Time = 0.348

PIMPLE: iteration 1
DILUPBiCGStab:  Solving for Ux, Initial residual = 0.05384592, Final residual = 8.226094e-07, No Iterations 2
DILUPBiCGStab:  Solving for Uy, Initial residual = 0.03384887, Final residual = 6.262442e-07, No Iterations 2
DILUPBiCGStab:  Solving for Uz, Initial residual = 0.05757729, Final residual = 4.345366e-07, No Iterations 2
GAMG:  Solving for p, Initial residual = 0.3933837, Final residual = 0.003587986, No Iterations 6
GAMG:  Solving for p, Initial residual = 0.3524467, Final residual = 3.924276e-05, No Iterations 100
time step continuity errors : sum local = 1.242051e-07, global = -2.848905e-16, cumulative = 1.081231e-18
ExecutionTime = 80.3 s  ClockTime = 87 s

Courant Number mean: 0.05016595 max: 0.4338642
Time = 0.352

PIMPLE: iteration 1
DILUPBiCGStab:  Solving for Ux, Initial residual = 0.01050908, Final residual = 1.896141e-07, No Iterations 2
DILUPBiCGStab:  Solving for Uy, Initial residual = 0.02552221, Final residual = 3.443017e-07, No Iterations 2
DILUPBiCGStab:  Solving for Uz, Initial residual = 0.01253895, Final residual = 1.804342e-07, No Iterations 2
GAMG:  Solving for p, Initial residual = 0.5538481, Final residual = 0.004116666, No Iterations 6
GAMG:  Solving for p, Initial residual = 0.3096714, Final residual = 2.867582e-05, No Iterations 60
time step continuity errors : sum local = 4.392781e-08, global = -1.272203e-16, cumulative = -1.261391e-16
ExecutionTime = 81.11 s  ClockTime = 88 s

Courant Number mean: 0.04822859 max: 0.4205414
Time = 0.356

PIMPLE: iteration 1
DILUPBiCGStab:  Solving for Ux, Initial residual = 0.01026787, Final residual = 1.703261e-07, No Iterations 2
DILUPBiCGStab:  Solving for Uy, Initial residual = 0.0276918, Final residual = 5.060848e-07, No Iterations 2
DILUPBiCGStab:  Solving for Uz, Initial residual = 0.01409128, Final residual = 2.294205e-07, No Iterations 2
GAMG:  Solving for p, Initial residual = 0.7160535, Final residual = 0.003806728, No Iterations 9
GAMG:  Solving for p, Initial residual = 0.2820458, Final residual = 2.498984e-05, No Iterations 80
time step continuity errors : sum local = 5.775405e-08, global = 2.975962e-16, cumulative = 1.714571e-16
ExecutionTime = 82.16 s  ClockTime = 89 s

Courant Number mean: 0.04824111 max: 0.4174672
Time = 0.36

PIMPLE: iteration 1
DILUPBiCGStab:  Solving for Ux, Initial residual = 0.018729, Final residual = 2.72576e-07, No Iterations 2
DILUPBiCGStab:  Solving for Uy, Initial residual = 0.0123349, Final residual = 1.203848e-07, No Iterations 2
DILUPBiCGStab:  Solving for Uz, Initial residual = 0.02023508, Final residual = 1.58302e-07, No Iterations 2
GAMG:  Solving for p, Initial residual = 0.1975374, Final residual = 0.001818352, No Iterations 6
GAMG:  Solving for p, Initial residual = 0.1277291, Final residual = 1.110273e-05, No Iterations 81
time step continuity errors : sum local = 1.869033e-08, global = 8.087018e-17, cumulative = 2.523273e-16
ExecutionTime = 83.16 s  ClockTime = 90 s

Courant Number mean: 0.04767813 max: 0.4111947
Time = 0.364

PIMPLE: iteration 1
DILUPBiCGStab:  Solving for Ux, Initial residual = 0.01462971, Final residual = 2.178693e-07, No Iterations 2
DILUPBiCGStab:  Solving for Uy, Initial residual = 0.01516452, Final residual = 2.463675e-07, No Iterations 2
DILUPBiCGStab:  Solving for Uz, Initial residual = 0.01664288, Final residual = 1.885405e-07, No Iterations 2
GAMG:  Solving for p, Initial residual = 0.4686191, Final residual = 0.003335929, No Iterations 8
GAMG:  Solving for p, Initial residual = 0.1548248, Final residual = 1.282127e-05, No Iterations 73
time step continuity errors : sum local = 5.341357e-08, global = -2.818818e-16, cumulative = -2.955448e-17
ExecutionTime = 84.19 s  ClockTime = 91 s

Courant Number mean: 0.04901975 max: 0.4155023
Time = 0.368

PIMPLE: iteration 1
DILUPBiCGStab:  Solving for Ux, Initial residual = 0.03059231, Final residual = 4.612028e-07, No Iterations 2
DILUPBiCGStab:  Solving for Uy, Initial residual = 0.02370443, Final residual = 3.428547e-07, No Iterations 2
DILUPBiCGStab:  Solving for Uz, Initial residual = 0.03286338, Final residual = 2.282349e-07, No Iterations 2
GAMG:  Solving for p, Initial residual = 0.4922846, Final residual = 0.003725308, No Iterations 8
GAMG:  Solving for p, Initial residual = 0.5137671, Final residual = 4.700985e-05, No Iterations 64
time step continuity errors : sum local = 7.772558e-08, global = 2.518195e-16, cumulative = 2.22265e-16
ExecutionTime = 85.17 s  ClockTime = 92 s

Courant Number mean: 0.04782596 max: 0.4062852
Time = 0.372

PIMPLE: iteration 1
DILUPBiCGStab:  Solving for Ux, Initial residual = 0.006532171, Final residual = 8.376518e-08, No Iterations 2
DILUPBiCGStab:  Solving for Uy, Initial residual = 0.02436446, Final residual = 4.086629e-07, No Iterations 2
DILUPBiCGStab:  Solving for Uz, Initial residual = 0.009736442, Final residual = 1.537952e-07, No Iterations 2
GAMG:  Solving for p, Initial residual = 0.712384, Final residual = 0.004494522, No Iterations 8
GAMG:  Solving for p, Initial residual = 0.2116946, Final residual = 2.074253e-05, No Iterations 62
time step continuity errors : sum local = 6.583307e-08, global = -3.941116e-16, cumulative = -1.718466e-16
ExecutionTime = 86.09 s  ClockTime = 93 s

Courant Number mean: 0.04493324 max: 0.3865605
Time = 0.376

PIMPLE: iteration 1
DILUPBiCGStab:  Solving for Ux, Initial residual = 0.02466772, Final residual = 3.937094e-07, No Iterations 2
DILUPBiCGStab:  Solving for Uy, Initial residual = 0.04223684, Final residual = 7.207828e-07, No Iterations 2
DILUPBiCGStab:  Solving for Uz, Initial residual = 0.02945036, Final residual = 2.812157e-07, No Iterations 2
GAMG:  Solving for p, Initial residual = 0.716644, Final residual = 0.005263445, No Iterations 7
GAMG:  Solving for p, Initial residual = 0.4615827, Final residual = 4.313498e-05, No Iterations 57
time step continuity errors : sum local = 9.831364e-08, global = 1.436794e-16, cumulative = -2.81672e-17
ExecutionTime = 86.85 s  ClockTime = 94 s

Courant Number mean: 0.04517287 max: 0.384243
Time = 0.38

PIMPLE: iteration 1
DILUPBiCGStab:  Solving for Ux, Initial residual = 0.01434462, Final residual = 2.283262e-07, No Iterations 2
DILUPBiCGStab:  Solving for Uy, Initial residual = 0.01786792, Final residual = 1.68544e-07, No Iterations 2
DILUPBiCGStab:  Solving for Uz, Initial residual = 0.01542899, Final residual = 1.210408e-07, No Iterations 2
GAMG:  Solving for p, Initial residual = 0.6706065, Final residual = 0.006116229, No Iterations 6
GAMG:  Solving for p, Initial residual = 0.4309456, Final residual = 3.435349e-05, No Iterations 54
time step continuity errors : sum local = 5.070601e-08, global = 1.524372e-16, cumulative = 1.2427e-16
ExecutionTime = 87.63 s  ClockTime = 95 s

Courant Number mean: 0.04359586 max: 0.3719261
Time = 0.384

PIMPLE: iteration 1
DILUPBiCGStab:  Solving for Ux, Initial residual = 0.009898427, Final residual = 1.338097e-07, No Iterations 2
DILUPBiCGStab:  Solving for Uy, Initial residual = 0.02060138, Final residual = 3.581291e-07, No Iterations 2
DILUPBiCGStab:  Solving for Uz, Initial residual = 0.01280592, Final residual = 1.450896e-07, No Iterations 2
GAMG:  Solving for p, Initial residual = 0.3677764, Final residual = 0.002452607, No Iterations 8
GAMG:  Solving for p, Initial residual = 0.2779449, Final residual = 2.685214e-05, No Iterations 61
time step continuity errors : sum local = 2.116453e-08, global = -6.274399e-17, cumulative = 6.152603e-17
ExecutionTime = 88.43 s  ClockTime = 95 s

Courant Number mean: 0.04269132 max: 0.3632996
Time = 0.388

PIMPLE: iteration 1
DILUPBiCGStab:  Solving for Ux, Initial residual = 0.002523225, Final residual = 2.822873e-08, No Iterations 2
DILUPBiCGStab:  Solving for Uy, Initial residual = 0.01110411, Final residual = 1.941244e-07, No Iterations 2
DILUPBiCGStab:  Solving for Uz, Initial residual = 0.004791132, Final residual = 1.018143e-07, No Iterations 2
GAMG:  Solving for p, Initial residual = 0.06702485, Final residual = 0.0004828511, No Iterations 4
GAMG:  Solving for p, Initial residual = 0.01047036, Final residual = 1.035442e-06, No Iterations 90
time step continuity errors : sum local = 6.069268e-10, global = -3.776502e-17, cumulative = 2.376101e-17
ExecutionTime = 89.46 s  ClockTime = 96 s

Courant Number mean: 0.04183958 max: 0.3549894
Time = 0.392

PIMPLE: iteration 1
DILUPBiCGStab:  Solving for Ux, Initial residual = 0.007957966, Final residual = 8.686013e-08, No Iterations 2
DILUPBiCGStab:  Solving for Uy, Initial residual = 0.01932931, Final residual = 3.196938e-07, No Iterations 2
DILUPBiCGStab:  Solving for Uz, Initial residual = 0.01074521, Final residual = 1.287311e-07, No Iterations 2
GAMG:  Solving for p, Initial residual = 0.7936294, Final residual = 0.00740057, No Iterations 6
GAMG:  Solving for p, Initial residual = 0.2119625, Final residual = 2.072999e-05, No Iterations 76
time step continuity errors : sum local = 8.441749e-08, global = -1.862423e-16, cumulative = -1.624813e-16
ExecutionTime = 90.38 s  ClockTime = 98 s

Courant Number mean: 0.03872865 max: 0.3359217
Time = 0.396

PIMPLE: iteration 1
DILUPBiCGStab:  Solving for Ux, Initial residual = 0.0472794, Final residual = 5.959227e-07, No Iterations 2
DILUPBiCGStab:  Solving for Uy, Initial residual = 0.05031969, Final residual = 7.881377e-07, No Iterations 2
DILUPBiCGStab:  Solving for Uz, Initial residual = 0.05376653, Final residual = 3.510672e-07, No Iterations 2
GAMG:  Solving for p, Initial residual = 0.1234788, Final residual = 0.0009291584, No Iterations 6
GAMG:  Solving for p, Initial residual = 0.04243569, Final residual = 3.97758e-06, No Iterations 77
time step continuity errors : sum local = 2.301996e-08, global = 1.153506e-16, cumulative = -4.713072e-17
ExecutionTime = 91.36 s  ClockTime = 99 s

Courant Number mean: 0.03512859 max: 0.3140939
Time = 0.4

PIMPLE: iteration 1
DILUPBiCGStab:  Solving for Ux, Initial residual = 0.06927462, Final residual = 8.54178e-07, No Iterations 2
DILUPBiCGStab:  Solving for Uy, Initial residual = 0.05679619, Final residual = 9.067199e-07, No Iterations 2
DILUPBiCGStab:  Solving for Uz, Initial residual = 0.07719572, Final residual = 4.622281e-07, No Iterations 2
GAMG:  Solving for p, Initial residual = 0.1403404, Final residual = 0.001220987, No Iterations 6
GAMG:  Solving for p, Initial residual = 0.05701038, Final residual = 5.224174e-06, No Iterations 53
time step continuity errors : sum local = 4.089102e-08, global = 2.118764e-16, cumulative = 1.647457e-16
ExecutionTime = 92.05 s  ClockTime = 99 s

Courant Number mean: 0.03059565 max: 0.2862348
Time = 0.404

PIMPLE: iteration 1
DILUPBiCGStab:  Solving for Ux, Initial residual = 0.1126638, Final residual = 1.311036e-06, No Iterations 2
DILUPBiCGStab:  Solving for Uy, Initial residual = 0.07250673, Final residual = 1.063846e-06, No Iterations 2
DILUPBiCGStab:  Solving for Uz, Initial residual = 0.1212223, Final residual = 6.250974e-07, No Iterations 2
GAMG:  Solving for p, Initial residual = 0.05816335, Final residual = 0.0003717955, No Iterations 8
GAMG:  Solving for p, Initial residual = 0.02753228, Final residual = 5.762567e-06, No Iterations 100
time step continuity errors : sum local = 4.41516e-08, global = -2.004355e-16, cumulative = -3.568978e-17
ExecutionTime = 93.1 s  ClockTime = 100 s

Courant Number mean: 0.02684145 max: 0.2614537
Time = 0.408

PIMPLE: iteration 1
DILUPBiCGStab:  Solving for Ux, Initial residual = 0.1009251, Final residual = 1.262041e-06, No Iterations 2
DILUPBiCGStab:  Solving for Uy, Initial residual = 0.07874276, Final residual = 1.021373e-06, No Iterations 2
DILUPBiCGStab:  Solving for Uz, Initial residual = 0.1057908, Final residual = 5.592865e-07, No Iterations 2
GAMG:  Solving for p, Initial residual = 0.5596687, Final residual = 0.003980289, No Iterations 7
GAMG:  Solving for p, Initial residual = 0.6283805, Final residual = 0.0002505517, No Iterations 100
time step continuity errors : sum local = 6.061977e-07, global = 9.503302e-17, cumulative = 5.934324e-17
ExecutionTime = 94.1 s  ClockTime = 101 s

Courant Number mean: 0.02711335 max: 0.2581294
Time = 0.412

PIMPLE: iteration 1
DILUPBiCGStab:  Solving for Ux, Initial residual = 0.01600272, Final residual = 2.08574e-07, No Iterations 2
DILUPBiCGStab:  Solving for Uy, Initial residual = 0.04511528, Final residual = 3.071358e-07, No Iterations 2
DILUPBiCGStab:  Solving for Uz, Initial residual = 0.01870719, Final residual = 1.200203e-07, No Iterations 2
GAMG:  Solving for p, Initial residual = 0.4121991, Final residual = 0.003793916, No Iterations 3
GAMG:  Solving for p, Initial residual = 0.0646088, Final residual = 6.286531e-06, No Iterations 88
time step continuity errors : sum local = 6.893714e-09, global = 1.496695e-16, cumulative = 2.090127e-16
ExecutionTime = 95.04 s  ClockTime = 103 s

Courant Number mean: 0.02720929 max: 0.2552086
Time = 0.416

PIMPLE: iteration 1
DILUPBiCGStab:  Solving for Ux, Initial residual = 0.01444385, Final residual = 2.039975e-07, No Iterations 2
DILUPBiCGStab:  Solving for Uy, Initial residual = 0.02819223, Final residual = 2.07833e-07, No Iterations 2
DILUPBiCGStab:  Solving for Uz, Initial residual = 0.01650358, Final residual = 1.069822e-07, No Iterations 2
GAMG:  Solving for p, Initial residual = 0.8504178, Final residual = 0.007299894, No Iterations 8
GAMG:  Solving for p, Initial residual = 0.3071496, Final residual = 9.173891e-05, No Iterations 100
time step continuity errors : sum local = 1.904648e-07, global = -3.290193e-16, cumulative = -1.200066e-16
ExecutionTime = 96.12 s  ClockTime = 104 s

Courant Number mean: 0.02566067 max: 0.2435713
Time = 0.42

PIMPLE: iteration 1
DILUPBiCGStab:  Solving for Ux, Initial residual = 0.03630336, Final residual = 3.992364e-07, No Iterations 2
DILUPBiCGStab:  Solving for Uy, Initial residual = 0.0321454, Final residual = 3.539589e-07, No Iterations 2
DILUPBiCGStab:  Solving for Uz, Initial residual = 0.03979201, Final residual = 1.979074e-07, No Iterations 2
GAMG:  Solving for p, Initial residual = 0.2170584, Final residual = 0.001862895, No Iterations 6
GAMG:  Solving for p, Initial residual = 0.13823, Final residual = 4.193968e-05, No Iterations 100
time step continuity errors : sum local = 6.434126e-08, global = 2.857886e-16, cumulative = 1.65782e-16
ExecutionTime = 97.21 s  ClockTime = 105 s

Courant Number mean: 0.02475976 max: 0.2360735
Time = 0.424

PIMPLE: iteration 1
DILUPBiCGStab:  Solving for Ux, Initial residual = 0.01834149, Final residual = 2.117471e-07, No Iterations 2
DILUPBiCGStab:  Solving for Uy, Initial residual = 0.02122137, Final residual = 2.69901e-07, No Iterations 2
DILUPBiCGStab:  Solving for Uz, Initial residual = 0.02044295, Final residual = 1.243776e-07, No Iterations 2
GAMG:  Solving for p, Initial residual = 0.4235652, Final residual = 0.00278354, No Iterations 7
GAMG:  Solving for p, Initial residual = 0.385587, Final residual = 2.841068e-05, No Iterations 69
time step continuity errors : sum local = 1.640285e-08, global = 6.82202e-18, cumulative = 1.72604e-16
ExecutionTime = 98.13 s  ClockTime = 106 s

Courant Number mean: 0.02445009 max: 0.2315877
Time = 0.428

PIMPLE: iteration 1
DILUPBiCGStab:  Solving for Ux, Initial residual = 0.007061188, Final residual = 5.790265e-08, No Iterations 2
DILUPBiCGStab:  Solving for Uy, Initial residual = 0.02276772, Final residual = 2.130057e-07, No Iterations 2
DILUPBiCGStab:  Solving for Uz, Initial residual = 0.009589673, Final residual = 9.131886e-08, No Iterations 2
GAMG:  Solving for p, Initial residual = 0.8113741, Final residual = 0.003808311, No Iterations 9
GAMG:  Solving for p, Initial residual = 0.226487, Final residual = 2.138294e-05, No Iterations 66
time step continuity errors : sum local = 4.449693e-08, global = -1.235342e-16, cumulative = 4.906982e-17
ExecutionTime = 99.07 s  ClockTime = 107 s

Courant Number mean: 0.02532367 max: 0.2324592
Time = 0.432

PIMPLE: iteration 1
DILUPBiCGStab:  Solving for Ux, Initial residual = 0.0289873, Final residual = 3.443362e-07, No Iterations 2
DILUPBiCGStab:  Solving for Uy, Initial residual = 0.0301045, Final residual = 3.005925e-07, No Iterations 2
DILUPBiCGStab:  Solving for Uz, Initial residual = 0.03113894, Final residual = 1.386458e-07, No Iterations 2
GAMG:  Solving for p, Initial residual = 0.528206, Final residual = 0.004766422, No Iterations 6
GAMG:  Solving for p, Initial residual = 0.5829631, Final residual = 5.31844e-05, No Iterations 67
time step continuity errors : sum local = 3.79037e-08, global = -1.385491e-16, cumulative = -8.947928e-17
ExecutionTime = 99.86 s  ClockTime = 108 s

Courant Number mean: 0.02492873 max: 0.2285009
Time = 0.436

PIMPLE: iteration 1
DILUPBiCGStab:  Solving for Ux, Initial residual = 0.0148307, Final residual = 1.28643e-07, No Iterations 2
DILUPBiCGStab:  Solving for Uy, Initial residual = 0.03196963, Final residual = 2.939569e-07, No Iterations 2
DILUPBiCGStab:  Solving for Uz, Initial residual = 0.01857892, Final residual = 1.276397e-07, No Iterations 2
GAMG:  Solving for p, Initial residual = 0.91266, Final residual = 0.007710649, No Iterations 6
GAMG:  Solving for p, Initial residual = 0.223682, Final residual = 2.103493e-05, No Iterations 74
time step continuity errors : sum local = 1.006349e-07, global = 3.767228e-16, cumulative = 2.872435e-16
ExecutionTime = 100.81 s  ClockTime = 109 s

Courant Number mean: 0.02184316 max: 0.2117912
Time = 0.44

PIMPLE: iteration 1
DILUPBiCGStab:  Solving for Ux, Initial residual = 0.113963, Final residual = 1.207927e-06, No Iterations 2
DILUPBiCGStab:  Solving for Uy, Initial residual = 0.08444817, Final residual = 9.403298e-07, No Iterations 2
DILUPBiCGStab:  Solving for Uz, Initial residual = 0.1190522, Final residual = 5.072582e-07, No Iterations 2
GAMG:  Solving for p, Initial residual = 0.1791513, Final residual = 0.001550955, No Iterations 7
GAMG:  Solving for p, Initial residual = 0.1041, Final residual = 9.352309e-06, No Iterations 79
time step continuity errors : sum local = 3.61241e-08, global = -2.799471e-16, cumulative = 7.296405e-18
ExecutionTime = 101.68 s  ClockTime = 109 s

Courant Number mean: 0.01991068 max: 0.2000023
Time = 0.444

PIMPLE: iteration 1
DILUPBiCGStab:  Solving for Ux, Initial residual = 0.06570466, Final residual = 9.131385e-07, No Iterations 2
DILUPBiCGStab:  Solving for Uy, Initial residual = 0.07228606, Final residual = 7.796374e-07, No Iterations 2
DILUPBiCGStab:  Solving for Uz, Initial residual = 0.06920382, Final residual = 4.247719e-07, No Iterations 2
GAMG:  Solving for p, Initial residual = 0.8097815, Final residual = 0.006615533, No Iterations 6
GAMG:  Solving for p, Initial residual = 0.387811, Final residual = 7.340781e-05, No Iterations 100
time step continuity errors : sum local = 2.813221e-07, global = 1.567903e-16, cumulative = 1.640867e-16
ExecutionTime = 102.72 s  ClockTime = 111 s

Courant Number mean: 0.02207646 max: 0.2063827
Time = 0.448

PIMPLE: iteration 1
DILUPBiCGStab:  Solving for Ux, Initial residual = 0.08498151, Final residual = 1.04541e-06, No Iterations 2
DILUPBiCGStab:  Solving for Uy, Initial residual = 0.08495888, Final residual = 9.00714e-07, No Iterations 2
DILUPBiCGStab:  Solving for Uz, Initial residual = 0.09235289, Final residual = 4.671451e-07, No Iterations 2
GAMG:  Solving for p, Initial residual = 0.2924235, Final residual = 0.001972836, No Iterations 6
GAMG:  Solving for p, Initial residual = 0.09584477, Final residual = 0.0002818029, No Iterations 100
time step continuity errors : sum local = 2.056226e-06, global = -1.147781e-16, cumulative = 4.930864e-17
ExecutionTime = 103.75 s  ClockTime = 112 s

Courant Number mean: 0.02598294 max: 0.220943
Time = 0.452

PIMPLE: iteration 1
DILUPBiCGStab:  Solving for Ux, Initial residual = 0.0887619, Final residual = 1.047863e-06, No Iterations 2
DILUPBiCGStab:  Solving for Uy, Initial residual = 0.08420223, Final residual = 9.906122e-07, No Iterations 2
DILUPBiCGStab:  Solving for Uz, Initial residual = 0.09883532, Final residual = 4.437116e-07, No Iterations 2
GAMG:  Solving for p, Initial residual = 0.5248698, Final residual = 0.004083815, No Iterations 9
GAMG:  Solving for p, Initial residual = 0.6231408, Final residual = 5.523161e-05, No Iterations 71
time step continuity errors : sum local = 1.317678e-07, global = 6.007814e-17, cumulative = 1.093868e-16
ExecutionTime = 104.69 s  ClockTime = 113 s

Courant Number mean: 0.02541648 max: 0.2181076
Time = 0.456

PIMPLE: iteration 1
DILUPBiCGStab:  Solving for Ux, Initial residual = 0.01612648, Final residual = 1.369133e-07, No Iterations 2
DILUPBiCGStab:  Solving for Uy, Initial residual = 0.0517108, Final residual = 3.792021e-07, No Iterations 2
DILUPBiCGStab:  Solving for Uz, Initial residual = 0.02056113, Final residual = 1.394132e-07, No Iterations 2
GAMG:  Solving for p, Initial residual = 0.8757214, Final residual = 0.005551692, No Iterations 8
GAMG:  Solving for p, Initial residual = 0.2319361, Final residual = 2.273487e-05, No Iterations 47
time step continuity errors : sum local = 1.379389e-07, global = 2.79374e-16, cumulative = 3.887608e-16
ExecutionTime = 105.5 s  ClockTime = 114 s

Courant Number mean: 0.02153668 max: 0.1996293
Time = 0.46

PIMPLE: iteration 1
DILUPBiCGStab:  Solving for Ux, Initial residual = 0.111216, Final residual = 1.282618e-06, No Iterations 2
DILUPBiCGStab:  Solving for Uy, Initial residual = 0.1140146, Final residual = 1.190398e-06, No Iterations 2
DILUPBiCGStab:  Solving for Uz, Initial residual = 0.1184321, Final residual = 5.376939e-07, No Iterations 2
GAMG:  Solving for p, Initial residual = 0.6224562, Final residual = 0.00507219, No Iterations 6
GAMG:  Solving for p, Initial residual = 0.7022541, Final residual = 6.805493e-05, No Iterations 67
time step continuity errors : sum local = 1.472832e-07, global = -6.49752e-16, cumulative = -2.609911e-16
ExecutionTime = 106.31 s  ClockTime = 114 s

Courant Number mean: 0.02179423 max: 0.1987765
Time = 0.464

PIMPLE: iteration 1
DILUPBiCGStab:  Solving for Ux, Initial residual = 0.03156162, Final residual = 3.468018e-07, No Iterations 2
DILUPBiCGStab:  Solving for Uy, Initial residual = 0.05329076, Final residual = 3.446326e-07, No Iterations 2
DILUPBiCGStab:  Solving for Uz, Initial residual = 0.03519453, Final residual = 1.925742e-07, No Iterations 2
GAMG:  Solving for p, Initial residual = 0.7296853, Final residual = 0.004494741, No Iterations 8
GAMG:  Solving for p, Initial residual = 0.1914731, Final residual = 1.903883e-05, No Iterations 60
time step continuity errors : sum local = 1.092626e-07, global = 2.706499e-16, cumulative = 9.658755e-18
ExecutionTime = 107.22 s  ClockTime = 115 s

Courant Number mean: 0.02517504 max: 0.2114091
Time = 0.468

PIMPLE: iteration 1
DILUPBiCGStab:  Solving for Ux, Initial residual = 0.07643979, Final residual = 8.760727e-07, No Iterations 2
DILUPBiCGStab:  Solving for Uy, Initial residual = 0.07463907, Final residual = 8.584096e-07, No Iterations 2
DILUPBiCGStab:  Solving for Uz, Initial residual = 0.08544698, Final residual = 3.668679e-07, No Iterations 2
GAMG:  Solving for p, Initial residual = 0.4368497, Final residual = 0.004333873, No Iterations 6
GAMG:  Solving for p, Initial residual = 0.421522, Final residual = 4.204221e-05, No Iterations 83
time step continuity errors : sum local = 1.038372e-07, global = -7.620946e-17, cumulative = -6.65507e-17
ExecutionTime = 108.2 s  ClockTime = 116 s

Courant Number mean: 0.02525241 max: 0.2111669
Time = 0.472

PIMPLE: iteration 1
DILUPBiCGStab:  Solving for Ux, Initial residual = 0.01720356, Final residual = 2.049673e-07, No Iterations 2
DILUPBiCGStab:  Solving for Uy, Initial residual = 0.03771607, Final residual = 2.387195e-07, No Iterations 2
DILUPBiCGStab:  Solving for Uz, Initial residual = 0.01914147, Final residual = 1.005318e-07, No Iterations 2
GAMG:  Solving for p, Initial residual = 0.8561688, Final residual = 0.005853668, No Iterations 7
GAMG:  Solving for p, Initial residual = 0.2828047, Final residual = 2.352556e-05, No Iterations 52
time step continuity errors : sum local = 9.050335e-08, global = 4.498776e-16, cumulative = 3.833269e-16
ExecutionTime = 108.91 s  ClockTime = 117 s

Courant Number mean: 0.02248603 max: 0.1982293
Time = 0.476

PIMPLE: iteration 1
DILUPBiCGStab:  Solving for Ux, Initial residual = 0.07772585, Final residual = 8.528445e-07, No Iterations 2
DILUPBiCGStab:  Solving for Uy, Initial residual = 0.08396336, Final residual = 9.311557e-07, No Iterations 2
DILUPBiCGStab:  Solving for Uz, Initial residual = 0.08641699, Final residual = 3.965497e-07, No Iterations 2
GAMG:  Solving for p, Initial residual = 0.1496325, Final residual = 0.0008551541, No Iterations 6
GAMG:  Solving for p, Initial residual = 0.04623996, Final residual = 4.194842e-06, No Iterations 61
time step continuity errors : sum local = 2.30214e-08, global = -1.916957e-16, cumulative = 1.916312e-16
ExecutionTime = 109.82 s  ClockTime = 118 s

Courant Number mean: 0.01933093 max: 0.1824322
Time = 0.48

PIMPLE: iteration 1
DILUPBiCGStab:  Solving for Ux, Initial residual = 0.1011414, Final residual = 1.112113e-06, No Iterations 2
DILUPBiCGStab:  Solving for Uy, Initial residual = 0.09128659, Final residual = 9.858013e-07, No Iterations 2
DILUPBiCGStab:  Solving for Uz, Initial residual = 0.1076178, Final residual = 4.42746e-07, No Iterations 2
GAMG:  Solving for p, Initial residual = 0.5141855, Final residual = 0.003654893, No Iterations 8
GAMG:  Solving for p, Initial residual = 0.6050846, Final residual = 5.753653e-05, No Iterations 81
time step continuity errors : sum local = 1.06962e-07, global = -1.903276e-16, cumulative = 1.303624e-18
ExecutionTime = 110.71 s  ClockTime = 119 s

Courant Number mean: 0.01909643 max: 0.1794214
Time = 0.484

PIMPLE: iteration 1
DILUPBiCGStab:  Solving for Ux, Initial residual = 0.008456822, Final residual = 5.501735e-08, No Iterations 2
DILUPBiCGStab:  Solving for Uy, Initial residual = 0.03935255, Final residual = 2.680529e-07, No Iterations 2
DILUPBiCGStab:  Solving for Uz, Initial residual = 0.01121204, Final residual = 8.075288e-08, No Iterations 2
GAMG:  Solving for p, Initial residual = 0.7925897, Final residual = 0.00537162, No Iterations 6
GAMG:  Solving for p, Initial residual = 0.240766, Final residual = 2.322402e-05, No Iterations 73
time step continuity errors : sum local = 4.385319e-08, global = 5.982551e-17, cumulative = 6.112913e-17
ExecutionTime = 111.61 s  ClockTime = 120 s

Courant Number mean: 0.02005004 max: 0.1819169
Time = 0.488

PIMPLE: iteration 1
DILUPBiCGStab:  Solving for Ux, Initial residual = 0.02968935, Final residual = 3.620982e-07, No Iterations 2
DILUPBiCGStab:  Solving for Uy, Initial residual = 0.04133386, Final residual = 3.608002e-07, No Iterations 2
DILUPBiCGStab:  Solving for Uz, Initial residual = 0.03259411, Final residual = 1.466259e-07, No Iterations 2
GAMG:  Solving for p, Initial residual = 0.7422467, Final residual = 0.006346241, No Iterations 6
GAMG:  Solving for p, Initial residual = 0.5200588, Final residual = 3.972178e-05, No Iterations 69
time step continuity errors : sum local = 4.828531e-08, global = 2.205982e-16, cumulative = 2.817273e-16
ExecutionTime = 112.55 s  ClockTime = 121 s

Courant Number mean: 0.01918389 max: 0.1768341
Time = 0.492

PIMPLE: iteration 1
DILUPBiCGStab:  Solving for Ux, Initial residual = 0.01673508, Final residual = 2.113515e-07, No Iterations 2
DILUPBiCGStab:  Solving for Uy, Initial residual = 0.03059079, Final residual = 2.624749e-07, No Iterations 2
DILUPBiCGStab:  Solving for Uz, Initial residual = 0.01960657, Final residual = 1.159512e-07, No Iterations 2
GAMG:  Solving for p, Initial residual = 0.7889039, Final residual = 0.006983704, No Iterations 6
GAMG:  Solving for p, Initial residual = 0.4137036, Final residual = 3.455997e-05, No Iterations 66
time step continuity errors : sum local = 3.55015e-08, global = -1.436274e-16, cumulative = 1.380999e-16
ExecutionTime = 113.37 s  ClockTime = 122 s

Courant Number mean: 0.01955135 max: 0.1768639
Time = 0.496

PIMPLE: iteration 1
DILUPBiCGStab:  Solving for Ux, Initial residual = 0.0216284, Final residual = 2.390747e-07, No Iterations 2
DILUPBiCGStab:  Solving for Uy, Initial residual = 0.02322142, Final residual = 1.954262e-07, No Iterations 2
DILUPBiCGStab:  Solving for Uz, Initial residual = 0.02360314, Final residual = 9.774052e-08, No Iterations 2
GAMG:  Solving for p, Initial residual = 0.3207372, Final residual = 0.002229781, No Iterations 8
GAMG:  Solving for p, Initial residual = 0.1086874, Final residual = 1.057128e-05, No Iterations 72
time step continuity errors : sum local = 2.207813e-08, global = 8.449073e-17, cumulative = 2.225906e-16
ExecutionTime = 114.32 s  ClockTime = 123 s

Courant Number mean: 0.02051959 max: 0.1798016
Time = 0.5

PIMPLE: iteration 1
DILUPBiCGStab:  Solving for Ux, Initial residual = 0.03225424, Final residual = 4.307573e-07, No Iterations 2
DILUPBiCGStab:  Solving for Uy, Initial residual = 0.04957281, Final residual = 4.49563e-07, No Iterations 2
DILUPBiCGStab:  Solving for Uz, Initial residual = 0.03684459, Final residual = 2.148088e-07, No Iterations 2
GAMG:  Solving for p, Initial residual = 0.8938979, Final residual = 0.006278236, No Iterations 7
GAMG:  Solving for p, Initial residual = 0.3119819, Final residual = 2.698966e-05, No Iterations 70
time step continuity errors : sum local = 1.331502e-07, global = -5.398884e-17, cumulative = 1.686018e-16
ExecutionTime = 115.24 s  ClockTime = 124 s

Courant Number mean: 0.01745181 max: 0.1645388
Time = 0.504

PIMPLE: iteration 1
DILUPBiCGStab:  Solving for Ux, Initial residual = 0.1106341, Final residual = 1.143132e-06, No Iterations 2
DILUPBiCGStab:  Solving for Uy, Initial residual = 0.1063637, Final residual = 1.030403e-06, No Iterations 2
DILUPBiCGStab:  Solving for Uz, Initial residual = 0.1182876, Final residual = 4.492586e-07, No Iterations 2
GAMG:  Solving for p, Initial residual = 0.416426, Final residual = 0.003704948, No Iterations 6
GAMG:  Solving for p, Initial residual = 0.3884018, Final residual = 2.906003e-05, No Iterations 63
time step continuity errors : sum local = 6.318996e-08, global = 1.93059e-16, cumulative = 3.616608e-16
ExecutionTime = 116.11 s  ClockTime = 125 s

Courant Number mean: 0.01664673 max: 0.1593401
Time = 0.508

PIMPLE: iteration 1
DILUPBiCGStab:  Solving for Ux, Initial residual = 0.02126107, Final residual = 2.668385e-07, No Iterations 2
DILUPBiCGStab:  Solving for Uy, Initial residual = 0.04104828, Final residual = 3.36599e-07, No Iterations 2
DILUPBiCGStab:  Solving for Uz, Initial residual = 0.02372112, Final residual = 1.314821e-07, No Iterations 2
GAMG:  Solving for p, Initial residual = 0.7186959, Final residual = 0.005128698, No Iterations 6
GAMG:  Solving for p, Initial residual = 0.4282118, Final residual = 4.049254e-05, No Iterations 70
time step continuity errors : sum local = 4.140656e-08, global = -8.762182e-17, cumulative = 2.74039e-16
ExecutionTime = 116.95 s  ClockTime = 126 s

Courant Number mean: 0.01706 max: 0.1595346
Time = 0.512

PIMPLE: iteration 1
DILUPBiCGStab:  Solving for Ux, Initial residual = 0.01854595, Final residual = 2.397212e-07, No Iterations 2
DILUPBiCGStab:  Solving for Uy, Initial residual = 0.03158353, Final residual = 2.387204e-07, No Iterations 2
DILUPBiCGStab:  Solving for Uz, Initial residual = 0.02097089, Final residual = 1.105449e-07, No Iterations 2
GAMG:  Solving for p, Initial residual = 0.8835887, Final residual = 0.0065245, No Iterations 7
GAMG:  Solving for p, Initial residual = 0.3164357, Final residual = 2.063465e-05, No Iterations 70
time step continuity errors : sum local = 4.086305e-08, global = -1.919444e-16, cumulative = 8.209461e-17
ExecutionTime = 117.97 s  ClockTime = 127 s

Courant Number mean: 0.01575705 max: 0.1521442
Time = 0.516

PIMPLE: iteration 1
DILUPBiCGStab:  Solving for Ux, Initial residual = 0.04120065, Final residual = 5.219183e-07, No Iterations 2
DILUPBiCGStab:  Solving for Uy, Initial residual = 0.05658401, Final residual = 5.016841e-07, No Iterations 2
DILUPBiCGStab:  Solving for Uz, Initial residual = 0.0456606, Final residual = 2.347287e-07, No Iterations 2
GAMG:  Solving for p, Initial residual = 0.8136516, Final residual = 0.005459281, No Iterations 7
GAMG:  Solving for p, Initial residual = 0.4275293, Final residual = 4.170695e-05, No Iterations 55
time step continuity errors : sum local = 8.772587e-08, global = -2.726964e-16, cumulative = -1.906018e-16
ExecutionTime = 118.78 s  ClockTime = 128 s

Courant Number mean: 0.01677921 max: 0.1551867
Time = 0.52

PIMPLE: iteration 1
DILUPBiCGStab:  Solving for Ux, Initial residual = 0.04920532, Final residual = 5.479529e-07, No Iterations 2
DILUPBiCGStab:  Solving for Uy, Initial residual = 0.05497782, Final residual = 5.184892e-07, No Iterations 2
DILUPBiCGStab:  Solving for Uz, Initial residual = 0.0544986, Final residual = 2.322343e-07, No Iterations 2
GAMG:  Solving for p, Initial residual = 0.3334811, Final residual = 0.002240785, No Iterations 6
GAMG:  Solving for p, Initial residual = 0.1097608, Final residual = 9.123331e-06, No Iterations 47
time step continuity errors : sum local = 3.764945e-08, global = 3.076389e-16, cumulative = 1.170372e-16
ExecutionTime = 119.6 s  ClockTime = 129 s

Courant Number mean: 0.01900686 max: 0.1638217
Time = 0.524

PIMPLE: iteration 1
DILUPBiCGStab:  Solving for Ux, Initial residual = 0.06207485, Final residual = 6.810343e-07, No Iterations 2
DILUPBiCGStab:  Solving for Uy, Initial residual = 0.06594566, Final residual = 6.670624e-07, No Iterations 2
DILUPBiCGStab:  Solving for Uz, Initial residual = 0.06942582, Final residual = 2.634237e-07, No Iterations 2
GAMG:  Solving for p, Initial residual = 0.5260837, Final residual = 0.005098248, No Iterations 8
GAMG:  Solving for p, Initial residual = 0.6325385, Final residual = 5.876851e-05, No Iterations 34
time step continuity errors : sum local = 8.204493e-08, global = 1.077048e-16, cumulative = 2.24742e-16
ExecutionTime = 120.22 s  ClockTime = 129 s

Courant Number mean: 0.01866931 max: 0.1617384
Time = 0.528

PIMPLE: iteration 1
DILUPBiCGStab:  Solving for Ux, Initial residual = 0.002509218, Final residual = 8.82978e-07, No Iterations 1
DILUPBiCGStab:  Solving for Uy, Initial residual = 0.02388913, Final residual = 1.742734e-07, No Iterations 2
DILUPBiCGStab:  Solving for Uz, Initial residual = 0.004653042, Final residual = 4.995057e-08, No Iterations 2
GAMG:  Solving for p, Initial residual = 0.4382516, Final residual = 0.003622565, No Iterations 3
GAMG:  Solving for p, Initial residual = 0.09977598, Final residual = 8.512366e-06, No Iterations 36
time step continuity errors : sum local = 2.402704e-09, global = 1.8256e-16, cumulative = 4.07302e-16
ExecutionTime = 120.97 s  ClockTime = 130 s

Courant Number mean: 0.01837569 max: 0.1598489
Time = 0.532

PIMPLE: iteration 1
DILUPBiCGStab:  Solving for Ux, Initial residual = 0.003637501, Final residual = 2.693556e-08, No Iterations 2
DILUPBiCGStab:  Solving for Uy, Initial residual = 0.01310229, Final residual = 1.115628e-07, No Iterations 2
DILUPBiCGStab:  Solving for Uz, Initial residual = 0.005734565, Final residual = 4.950551e-08, No Iterations 2
GAMG:  Solving for p, Initial residual = 0.706124, Final residual = 0.00272726, No Iterations 10
GAMG:  Solving for p, Initial residual = 0.2078009, Final residual = 2.026983e-05, No Iterations 86
time step continuity errors : sum local = 2.146959e-08, global = -5.012203e-17, cumulative = 3.571799e-16
ExecutionTime = 121.9 s  ClockTime = 131 s

Courant Number mean: 0.01872822 max: 0.160686
Time = 0.536

PIMPLE: iteration 1
DILUPBiCGStab:  Solving for Ux, Initial residual = 0.02197801, Final residual = 2.23212e-07, No Iterations 2
DILUPBiCGStab:  Solving for Uy, Initial residual = 0.0381613, Final residual = 3.267451e-07, No Iterations 2
DILUPBiCGStab:  Solving for Uz, Initial residual = 0.02545181, Final residual = 1.310904e-07, No Iterations 2
GAMG:  Solving for p, Initial residual = 0.9267042, Final residual = 0.006622701, No Iterations 7
GAMG:  Solving for p, Initial residual = 0.2688338, Final residual = 2.639169e-05, No Iterations 75
time step continuity errors : sum local = 1.276072e-07, global = -2.777859e-16, cumulative = 7.939404e-17
ExecutionTime = 122.81 s  ClockTime = 132 s

Courant Number mean: 0.01569309 max: 0.1455922
Time = 0.54

PIMPLE: iteration 1
DILUPBiCGStab:  Solving for Ux, Initial residual = 0.1209339, Final residual = 1.211485e-06, No Iterations 2
DILUPBiCGStab:  Solving for Uy, Initial residual = 0.1119029, Final residual = 1.127135e-06, No Iterations 2
DILUPBiCGStab:  Solving for Uz, Initial residual = 0.1303541, Final residual = 4.69647e-07, No Iterations 2
GAMG:  Solving for p, Initial residual = 0.1790256, Final residual = 0.001567734, No Iterations 6
GAMG:  Solving for p, Initial residual = 0.1053679, Final residual = 9.450004e-06, No Iterations 55
time step continuity errors : sum local = 3.704377e-08, global = -1.969477e-16, cumulative = -1.175537e-16
ExecutionTime = 123.68 s  ClockTime = 133 s

Courant Number mean: 0.01390183 max: 0.1360967
Time = 0.544

PIMPLE: iteration 1
DILUPBiCGStab:  Solving for Ux, Initial residual = 0.0722184, Final residual = 8.141611e-07, No Iterations 2
DILUPBiCGStab:  Solving for Uy, Initial residual = 0.0767135, Final residual = 7.642119e-07, No Iterations 2
DILUPBiCGStab:  Solving for Uz, Initial residual = 0.07707437, Final residual = 3.100045e-07, No Iterations 2
GAMG:  Solving for p, Initial residual = 0.6340333, Final residual = 0.004173273, No Iterations 7
GAMG:  Solving for p, Initial residual = 0.6100969, Final residual = 5.834578e-05, No Iterations 90
time step continuity errors : sum local = 8.261479e-08, global = 6.399641e-17, cumulative = -5.355727e-17
ExecutionTime = 124.76 s  ClockTime = 134 s

Courant Number mean: 0.01430477 max: 0.1364614
Time = 0.548

PIMPLE: iteration 1
DILUPBiCGStab:  Solving for Ux, Initial residual = 0.02398149, Final residual = 2.541911e-07, No Iterations 2
DILUPBiCGStab:  Solving for Uy, Initial residual = 0.04434174, Final residual = 3.287578e-07, No Iterations 2
DILUPBiCGStab:  Solving for Uz, Initial residual = 0.02657115, Final residual = 1.061761e-07, No Iterations 2
GAMG:  Solving for p, Initial residual = 0.2578265, Final residual = 0.001840283, No Iterations 3
GAMG:  Solving for p, Initial residual = 0.03439259, Final residual = 3.315464e-06, No Iterations 63
time step continuity errors : sum local = 3.564237e-09, global = 1.258203e-16, cumulative = 7.226302e-17
ExecutionTime = 125.58 s  ClockTime = 135 s

Courant Number mean: 0.01469597 max: 0.1372992
Time = 0.552

PIMPLE: iteration 1
DILUPBiCGStab:  Solving for Ux, Initial residual = 0.03001363, Final residual = 3.192281e-07, No Iterations 2
DILUPBiCGStab:  Solving for Uy, Initial residual = 0.03608434, Final residual = 3.274698e-07, No Iterations 2
DILUPBiCGStab:  Solving for Uz, Initial residual = 0.03331949, Final residual = 1.36192e-07, No Iterations 2
GAMG:  Solving for p, Initial residual = 0.4566476, Final residual = 0.003616501, No Iterations 6
GAMG:  Solving for p, Initial residual = 0.146128, Final residual = 1.447564e-05, No Iterations 60
time step continuity errors : sum local = 4.332475e-08, global = 1.067283e-16, cumulative = 1.789913e-16
ExecutionTime = 126.44 s  ClockTime = 136 s

Courant Number mean: 0.01635746 max: 0.1436037
Time = 0.556

PIMPLE: iteration 1
DILUPBiCGStab:  Solving for Ux, Initial residual = 0.05172566, Final residual = 5.520656e-07, No Iterations 2
DILUPBiCGStab:  Solving for Uy, Initial residual = 0.05856945, Final residual = 5.646438e-07, No Iterations 2
DILUPBiCGStab:  Solving for Uz, Initial residual = 0.05785156, Final residual = 2.051237e-07, No Iterations 2
GAMG:  Solving for p, Initial residual = 0.5285994, Final residual = 0.004363628, No Iterations 6
GAMG:  Solving for p, Initial residual = 0.6226582, Final residual = 6.21554e-05, No Iterations 81
time step continuity errors : sum local = 6.453099e-08, global = -1.107239e-17, cumulative = 1.679189e-16
ExecutionTime = 127.35 s  ClockTime = 137 s

Courant Number mean: 0.01609461 max: 0.1418709
Time = 0.56

PIMPLE: iteration 1
DILUPBiCGStab:  Solving for Ux, Initial residual = 0.002114738, Final residual = 7.136771e-07, No Iterations 1
DILUPBiCGStab:  Solving for Uy, Initial residual = 0.02162292, Final residual = 1.463088e-07, No Iterations 2
DILUPBiCGStab:  Solving for Uz, Initial residual = 0.004056963, Final residual = 3.935082e-08, No Iterations 2
GAMG:  Solving for p, Initial residual = 0.4490177, Final residual = 0.0032641, No Iterations 3
GAMG:  Solving for p, Initial residual = 0.109997, Final residual = 1.03164e-05, No Iterations 70
time step continuity errors : sum local = 2.338189e-09, global = -2.721601e-17, cumulative = 1.407029e-16
ExecutionTime = 128.3 s  ClockTime = 138 s

Courant Number mean: 0.0158708 max: 0.1402556
Time = 0.564

PIMPLE: iteration 1
DILUPBiCGStab:  Solving for Ux, Initial residual = 0.009801318, Final residual = 7.751871e-08, No Iterations 2
DILUPBiCGStab:  Solving for Uy, Initial residual = 0.02280707, Final residual = 1.93663e-07, No Iterations 2
DILUPBiCGStab:  Solving for Uz, Initial residual = 0.01311798, Final residual = 8.476731e-08, No Iterations 2
GAMG:  Solving for p, Initial residual = 0.909631, Final residual = 0.007511906, No Iterations 9
GAMG:  Solving for p, Initial residual = 0.2238426, Final residual = 2.0391e-05, No Iterations 50
time step continuity errors : sum local = 5.860704e-08, global = -1.203501e-16, cumulative = 2.035285e-17
ExecutionTime = 129.15 s  ClockTime = 139 s

Courant Number mean: 0.01753714 max: 0.1467689
Time = 0.568

PIMPLE: iteration 1
DILUPBiCGStab:  Solving for Ux, Initial residual = 0.0458614, Final residual = 4.934106e-07, No Iterations 2
DILUPBiCGStab:  Solving for Uy, Initial residual = 0.05220305, Final residual = 4.99887e-07, No Iterations 2
DILUPBiCGStab:  Solving for Uz, Initial residual = 0.05173473, Final residual = 1.830952e-07, No Iterations 2
GAMG:  Solving for p, Initial residual = 0.5293833, Final residual = 0.003840986, No Iterations 9
GAMG:  Solving for p, Initial residual = 0.6323313, Final residual = 6.078074e-05, No Iterations 90
time step continuity errors : sum local = 6.160582e-08, global = -3.334216e-16, cumulative = -3.130688e-16
ExecutionTime = 130.18 s  ClockTime = 140 s

Courant Number mean: 0.01723625 max: 0.1451353
Time = 0.572

PIMPLE: iteration 1
DILUPBiCGStab:  Solving for Ux, Initial residual = 0.00199668, Final residual = 6.950157e-07, No Iterations 1
DILUPBiCGStab:  Solving for Uy, Initial residual = 0.01960612, Final residual = 1.456962e-07, No Iterations 2
DILUPBiCGStab:  Solving for Uz, Initial residual = 0.003956924, Final residual = 4.463304e-08, No Iterations 2
GAMG:  Solving for p, Initial residual = 0.4048541, Final residual = 0.002176397, No Iterations 3
GAMG:  Solving for p, Initial residual = 0.0860218, Final residual = 8.319453e-06, No Iterations 64
time step continuity errors : sum local = 2.060053e-09, global = 7.246096e-16, cumulative = 4.115408e-16
ExecutionTime = 131.05 s  ClockTime = 141 s

Courant Number mean: 0.01696898 max: 0.14367
Time = 0.576

PIMPLE: iteration 1
DILUPBiCGStab:  Solving for Ux, Initial residual = 0.006107475, Final residual = 4.620639e-08, No Iterations 2
DILUPBiCGStab:  Solving for Uy, Initial residual = 0.01743787, Final residual = 1.454758e-07, No Iterations 2
DILUPBiCGStab:  Solving for Uz, Initial residual = 0.008788027, Final residual = 6.420935e-08, No Iterations 2
GAMG:  Solving for p, Initial residual = 0.8579438, Final residual = 0.005811199, No Iterations 7
GAMG:  Solving for p, Initial residual = 0.219529, Final residual = 2.172157e-05, No Iterations 69
time step continuity errors : sum local = 4.381556e-08, global = -2.423719e-16, cumulative = 1.691689e-16
ExecutionTime = 131.97 s  ClockTime = 142 s

Courant Number mean: 0.01796846 max: 0.1475999
Time = 0.58

PIMPLE: iteration 1
DILUPBiCGStab:  Solving for Ux, Initial residual = 0.03336997, Final residual = 3.509846e-07, No Iterations 2
DILUPBiCGStab:  Solving for Uy, Initial residual = 0.03139726, Final residual = 3.342662e-07, No Iterations 2
DILUPBiCGStab:  Solving for Uz, Initial residual = 0.037762, Final residual = 1.309087e-07, No Iterations 2
GAMG:  Solving for p, Initial residual = 0.05290879, Final residual = 0.0004208864, No Iterations 3
GAMG:  Solving for p, Initial residual = 0.007249244, Final residual = 9.271169e-07, No Iterations 59
time step continuity errors : sum local = 2.100476e-09, global = -3.270284e-17, cumulative = 1.36466e-16
ExecutionTime = 132.73 s  ClockTime = 143 s

Courant Number mean: 0.01890174 max: 0.1514949
Time = 0.584

PIMPLE: iteration 1
DILUPBiCGStab:  Solving for Ux, Initial residual = 0.02506893, Final residual = 3.040387e-07, No Iterations 2
DILUPBiCGStab:  Solving for Uy, Initial residual = 0.03304992, Final residual = 3.389411e-07, No Iterations 2
DILUPBiCGStab:  Solving for Uz, Initial residual = 0.02819981, Final residual = 1.125575e-07, No Iterations 2
GAMG:  Solving for p, Initial residual = 0.6924815, Final residual = 0.005787844, No Iterations 6
GAMG:  Solving for p, Initial residual = 0.5216806, Final residual = 4.638837e-05, No Iterations 81
time step continuity errors : sum local = 5.797956e-08, global = -1.344761e-16, cumulative = 1.989931e-18
ExecutionTime = 133.71 s  ClockTime = 144 s

Courant Number mean: 0.01798247 max: 0.1473533
Time = 0.588

PIMPLE: iteration 1
DILUPBiCGStab:  Solving for Ux, Initial residual = 0.03042572, Final residual = 3.108255e-07, No Iterations 2
DILUPBiCGStab:  Solving for Uy, Initial residual = 0.06167934, Final residual = 5.545966e-07, No Iterations 2
DILUPBiCGStab:  Solving for Uz, Initial residual = 0.03689403, Final residual = 1.924759e-07, No Iterations 2
GAMG:  Solving for p, Initial residual = 0.6879195, Final residual = 0.006572032, No Iterations 9
GAMG:  Solving for p, Initial residual = 0.1871018, Final residual = 1.740891e-05, No Iterations 45
time step continuity errors : sum local = 1.038419e-07, global = 1.053244e-16, cumulative = 1.073143e-16
ExecutionTime = 134.45 s  ClockTime = 145 s

Courant Number mean: 0.01438692 max: 0.1298889
Time = 0.592

PIMPLE: iteration 1
DILUPBiCGStab:  Solving for Ux, Initial residual = 0.131484, Final residual = 1.302165e-06, No Iterations 2
DILUPBiCGStab:  Solving for Uy, Initial residual = 0.1326473, Final residual = 1.323101e-06, No Iterations 2
DILUPBiCGStab:  Solving for Uz, Initial residual = 0.1428093, Final residual = 4.815968e-07, No Iterations 2
GAMG:  Solving for p, Initial residual = 0.327241, Final residual = 0.003212565, No Iterations 6
GAMG:  Solving for p, Initial residual = 0.2536481, Final residual = 2.195548e-05, No Iterations 70
time step continuity errors : sum local = 7.088255e-08, global = -6.101076e-17, cumulative = 4.630358e-17
ExecutionTime = 135.28 s  ClockTime = 146 s

Courant Number mean: 0.01311716 max: 0.1232169
Time = 0.596

PIMPLE: iteration 1
DILUPBiCGStab:  Solving for Ux, Initial residual = 0.04470775, Final residual = 4.709564e-07, No Iterations 2
DILUPBiCGStab:  Solving for Uy, Initial residual = 0.06125914, Final residual = 5.578645e-07, No Iterations 2
DILUPBiCGStab:  Solving for Uz, Initial residual = 0.04962392, Final residual = 1.831475e-07, No Iterations 2
GAMG:  Solving for p, Initial residual = 0.4799411, Final residual = 0.003371828, No Iterations 7
GAMG:  Solving for p, Initial residual = 0.4896555, Final residual = 4.748974e-05, No Iterations 61
time step continuity errors : sum local = 4.359988e-08, global = 1.167588e-16, cumulative = 1.630624e-16
ExecutionTime = 136.09 s  ClockTime = 147 s

Courant Number mean: 0.01297073 max: 0.1217207
Time = 0.6

PIMPLE: iteration 1
DILUPBiCGStab:  Solving for Ux, Initial residual = 0.005833929, Final residual = 4.490035e-08, No Iterations 2
DILUPBiCGStab:  Solving for Uy, Initial residual = 0.02568257, Final residual = 1.867898e-07, No Iterations 2
DILUPBiCGStab:  Solving for Uz, Initial residual = 0.008322905, Final residual = 4.519765e-08, No Iterations 2
GAMG:  Solving for p, Initial residual = 0.5291808, Final residual = 0.004818635, No Iterations 6
GAMG:  Solving for p, Initial residual = 0.1805924, Final residual = 1.667439e-05, No Iterations 61
time step continuity errors : sum local = 1.913819e-08, global = -1.545114e-16, cumulative = 8.550998e-18
ExecutionTime = 136.95 s  ClockTime = 147 s

Courant Number mean: 0.01230826 max: 0.1180959
Time = 0.604

PIMPLE: iteration 1
DILUPBiCGStab:  Solving for Ux, Initial residual = 0.02111999, Final residual = 2.553316e-07, No Iterations 2
DILUPBiCGStab:  Solving for Uy, Initial residual = 0.03557323, Final residual = 3.173201e-07, No Iterations 2
DILUPBiCGStab:  Solving for Uz, Initial residual = 0.02425141, Final residual = 1.150942e-07, No Iterations 2
GAMG:  Solving for p, Initial residual = 0.7610383, Final residual = 0.005575356, No Iterations 7
GAMG:  Solving for p, Initial residual = 0.4306283, Final residual = 4.225298e-05, No Iterations 76
time step continuity errors : sum local = 4.189311e-08, global = 4.878791e-17, cumulative = 5.733891e-17
ExecutionTime = 137.89 s  ClockTime = 148 s

Courant Number mean: 0.01275423 max: 0.1189332
Time = 0.608

PIMPLE: iteration 1
DILUPBiCGStab:  Solving for Ux, Initial residual = 0.02211109, Final residual = 2.60019e-07, No Iterations 2
DILUPBiCGStab:  Solving for Uy, Initial residual = 0.04522739, Final residual = 3.416685e-07, No Iterations 2
DILUPBiCGStab:  Solving for Uz, Initial residual = 0.0260242, Final residual = 1.322279e-07, No Iterations 2
GAMG:  Solving for p, Initial residual = 0.9217413, Final residual = 0.008613848, No Iterations 6
GAMG:  Solving for p, Initial residual = 0.2917708, Final residual = 2.830809e-05, No Iterations 68
time step continuity errors : sum local = 8.243451e-08, global = -8.963342e-17, cumulative = -3.229451e-17
ExecutionTime = 138.65 s  ClockTime = 149 s

Courant Number mean: 0.01115979 max: 0.1109008
Time = 0.612

PIMPLE: iteration 1
DILUPBiCGStab:  Solving for Ux, Initial residual = 0.07045079, Final residual = 8.718707e-07, No Iterations 2
DILUPBiCGStab:  Solving for Uy, Initial residual = 0.1018976, Final residual = 8.457963e-07, No Iterations 2
DILUPBiCGStab:  Solving for Uz, Initial residual = 0.0775643, Final residual = 3.563701e-07, No Iterations 2
GAMG:  Solving for p, Initial residual = 0.819699, Final residual = 0.004555344, No Iterations 9
GAMG:  Solving for p, Initial residual = 0.4315684, Final residual = 3.683905e-05, No Iterations 80
time step continuity errors : sum local = 1.080126e-07, global = 6.771601e-17, cumulative = 3.54215e-17
ExecutionTime = 139.57 s  ClockTime = 150 s

Courant Number mean: 0.01267951 max: 0.1162008
Time = 0.616

PIMPLE: iteration 1
DILUPBiCGStab:  Solving for Ux, Initial residual = 0.06096423, Final residual = 6.05401e-07, No Iterations 2
DILUPBiCGStab:  Solving for Uy, Initial residual = 0.08500263, Final residual = 7.201471e-07, No Iterations 2
DILUPBiCGStab:  Solving for Uz, Initial residual = 0.06915039, Final residual = 2.238343e-07, No Iterations 2
GAMG:  Solving for p, Initial residual = 0.3496482, Final residual = 0.003489325, No Iterations 6
GAMG:  Solving for p, Initial residual = 0.2729682, Final residual = 2.697797e-05, No Iterations 67
time step continuity errors : sum local = 4.174719e-08, global = 1.410118e-16, cumulative = 1.764333e-16
ExecutionTime = 140.47 s  ClockTime = 151 s

Courant Number mean: 0.01305096 max: 0.1172818
Time = 0.62

PIMPLE: iteration 1
DILUPBiCGStab:  Solving for Ux, Initial residual = 0.01915115, Final residual = 2.030897e-07, No Iterations 2
DILUPBiCGStab:  Solving for Uy, Initial residual = 0.02680555, Final residual = 2.364433e-07, No Iterations 2
DILUPBiCGStab:  Solving for Uz, Initial residual = 0.02112026, Final residual = 6.778695e-08, No Iterations 2
GAMG:  Solving for p, Initial residual = 0.5049161, Final residual = 0.0033302, No Iterations 8
GAMG:  Solving for p, Initial residual = 0.5335657, Final residual = 5.316375e-05, No Iterations 56
time step continuity errors : sum local = 2.313709e-08, global = -7.332119e-17, cumulative = 1.031121e-16
ExecutionTime = 141.24 s  ClockTime = 152 s

Courant Number mean: 0.01289217 max: 0.116078
Time = 0.624

PIMPLE: iteration 1
DILUPBiCGStab:  Solving for Ux, Initial residual = 0.02308991, Final residual = 2.15482e-07, No Iterations 2
DILUPBiCGStab:  Solving for Uy, Initial residual = 0.05387093, Final residual = 5.035779e-07, No Iterations 2
DILUPBiCGStab:  Solving for Uz, Initial residual = 0.0300632, Final residual = 1.871473e-07, No Iterations 2
GAMG:  Solving for p, Initial residual = 0.9528866, Final residual = 0.006945129, No Iterations 8
GAMG:  Solving for p, Initial residual = 0.2258198, Final residual = 1.704797e-05, No Iterations 67
time step continuity errors : sum local = 1.166694e-07, global = -1.269564e-17, cumulative = 9.041645e-17
ExecutionTime = 142.11 s  ClockTime = 153 s

Courant Number mean: 0.01712949 max: 0.133186
Time = 0.628

PIMPLE: iteration 1
DILUPBiCGStab:  Solving for Ux, Initial residual = 0.0884745, Final residual = 1.01723e-06, No Iterations 2
DILUPBiCGStab:  Solving for Uy, Initial residual = 0.1227278, Final residual = 1.121173e-06, No Iterations 2
DILUPBiCGStab:  Solving for Uz, Initial residual = 0.1033614, Final residual = 4.088074e-07, No Iterations 2
GAMG:  Solving for p, Initial residual = 0.7102088, Final residual = 0.005937349, No Iterations 6
GAMG:  Solving for p, Initial residual = 0.5769705, Final residual = 5.072559e-05, No Iterations 54
time step continuity errors : sum local = 1.883127e-07, global = 1.311159e-16, cumulative = 2.215324e-16
ExecutionTime = 142.89 s  ClockTime = 154 s

Courant Number mean: 0.01499495 max: 0.1237416
Time = 0.632

PIMPLE: iteration 1
DILUPBiCGStab:  Solving for Ux, Initial residual = 0.06115643, Final residual = 6.203463e-07, No Iterations 2
DILUPBiCGStab:  Solving for Uy, Initial residual = 0.1154591, Final residual = 9.45518e-07, No Iterations 2
DILUPBiCGStab:  Solving for Uz, Initial residual = 0.07117371, Final residual = 2.777942e-07, No Iterations 2
GAMG:  Solving for p, Initial residual = 0.1854861, Final residual = 0.0013643, No Iterations 3
GAMG:  Solving for p, Initial residual = 0.02658452, Final residual = 2.728016e-06, No Iterations 100
time step continuity errors : sum local = 9.483617e-09, global = -4.74412e-17, cumulative = 1.740912e-16
ExecutionTime = 143.93 s  ClockTime = 155 s

Courant Number mean: 0.01293415 max: 0.1150213
Time = 0.636

PIMPLE: iteration 1
DILUPBiCGStab:  Solving for Ux, Initial residual = 0.05873543, Final residual = 8.097861e-07, No Iterations 2
DILUPBiCGStab:  Solving for Uy, Initial residual = 0.1163414, Final residual = 1.108106e-06, No Iterations 2
DILUPBiCGStab:  Solving for Uz, Initial residual = 0.06856697, Final residual = 4.008677e-07, No Iterations 2
GAMG:  Solving for p, Initial residual = 0.88395, Final residual = 0.0053844, No Iterations 9
GAMG:  Solving for p, Initial residual = 0.3384416, Final residual = 2.574574e-05, No Iterations 52
time step continuity errors : sum local = 1.464997e-07, global = -7.177799e-17, cumulative = 1.023132e-16
ExecutionTime = 144.75 s  ClockTime = 156 s

Courant Number mean: 0.01647711 max: 0.1296102
Time = 0.64

PIMPLE: iteration 1
DILUPBiCGStab:  Solving for Ux, Initial residual = 0.08578908, Final residual = 8.860255e-07, No Iterations 2
DILUPBiCGStab:  Solving for Uy, Initial residual = 0.1099769, Final residual = 1.035804e-06, No Iterations 2
DILUPBiCGStab:  Solving for Uz, Initial residual = 0.1001049, Final residual = 3.349846e-07, No Iterations 2
GAMG:  Solving for p, Initial residual = 0.339541, Final residual = 0.001867732, No Iterations 9
GAMG:  Solving for p, Initial residual = 0.2692681, Final residual = 2.350794e-05, No Iterations 66
time step continuity errors : sum local = 7.451313e-08, global = -6.777378e-17, cumulative = 3.453942e-17
ExecutionTime = 145.74 s  ClockTime = 157 s

Courant Number mean: 0.01730491 max: 0.1336755
Time = 0.644

PIMPLE: iteration 1
DILUPBiCGStab:  Solving for Ux, Initial residual = 0.02537468, Final residual = 3.197965e-07, No Iterations 2
DILUPBiCGStab:  Solving for Uy, Initial residual = 0.04802621, Final residual = 4.270843e-07, No Iterations 2
DILUPBiCGStab:  Solving for Uz, Initial residual = 0.02917216, Final residual = 1.25797e-07, No Iterations 2
GAMG:  Solving for p, Initial residual = 0.7647773, Final residual = 0.004692177, No Iterations 7
GAMG:  Solving for p, Initial residual = 0.4204437, Final residual = 3.889847e-05, No Iterations 82
time step continuity errors : sum local = 8.404505e-08, global = -2.544187e-17, cumulative = 9.097555e-18
ExecutionTime = 146.78 s  ClockTime = 158 s

Courant Number mean: 0.01578923 max: 0.1271611
Time = 0.648

PIMPLE: iteration 1
DILUPBiCGStab:  Solving for Ux, Initial residual = 0.04149492, Final residual = 4.356394e-07, No Iterations 2
DILUPBiCGStab:  Solving for Uy, Initial residual = 0.07780327, Final residual = 7.120084e-07, No Iterations 2
DILUPBiCGStab:  Solving for Uz, Initial residual = 0.04934199, Final residual = 2.118101e-07, No Iterations 2
GAMG:  Solving for p, Initial residual = 0.3447986, Final residual = 0.003208631, No Iterations 6
GAMG:  Solving for p, Initial residual = 0.1103078, Final residual = 8.935224e-06, No Iterations 70
time step continuity errors : sum local = 3.687564e-08, global = -1.744995e-17, cumulative = -8.352399e-18
ExecutionTime = 147.72 s  ClockTime = 159 s

Courant Number mean: 0.01324673 max: 0.1153228
Time = 0.652

PIMPLE: iteration 1
DILUPBiCGStab:  Solving for Ux, Initial residual = 0.07557937, Final residual = 7.723486e-07, No Iterations 2
DILUPBiCGStab:  Solving for Uy, Initial residual = 0.1056827, Final residual = 1.009567e-06, No Iterations 2
DILUPBiCGStab:  Solving for Uz, Initial residual = 0.08516108, Final residual = 2.95269e-07, No Iterations 2
GAMG:  Solving for p, Initial residual = 0.5243963, Final residual = 0.003549713, No Iterations 8
GAMG:  Solving for p, Initial residual = 0.6276367, Final residual = 5.863412e-05, No Iterations 70
time step continuity errors : sum local = 7.843664e-08, global = 2.440366e-16, cumulative = 2.356842e-16
ExecutionTime = 148.73 s  ClockTime = 160 s

Courant Number mean: 0.01305661 max: 0.1142548
Time = 0.656

PIMPLE: iteration 1
DILUPBiCGStab:  Solving for Ux, Initial residual = 0.007141743, Final residual = 4.345162e-08, No Iterations 2
DILUPBiCGStab:  Solving for Uy, Initial residual = 0.04131661, Final residual = 2.428862e-07, No Iterations 2
DILUPBiCGStab:  Solving for Uz, Initial residual = 0.009828579, Final residual = 5.652098e-08, No Iterations 2
GAMG:  Solving for p, Initial residual = 0.837691, Final residual = 0.004983715, No Iterations 9
GAMG:  Solving for p, Initial residual = 0.2407095, Final residual = 1.760772e-05, No Iterations 49
time step continuity errors : sum local = 3.310624e-08, global = -1.601899e-16, cumulative = 7.549429e-17
ExecutionTime = 149.53 s  ClockTime = 161 s

Courant Number mean: 0.01411527 max: 0.1184762
Time = 0.66

PIMPLE: iteration 1
DILUPBiCGStab:  Solving for Ux, Initial residual = 0.03071239, Final residual = 3.918214e-07, No Iterations 2
DILUPBiCGStab:  Solving for Uy, Initial residual = 0.06503691, Final residual = 5.323208e-07, No Iterations 2
DILUPBiCGStab:  Solving for Uz, Initial residual = 0.03658984, Final residual = 1.847996e-07, No Iterations 2
GAMG:  Solving for p, Initial residual = 0.8951386, Final residual = 0.005530411, No Iterations 9
GAMG:  Solving for p, Initial residual = 0.3300446, Final residual = 2.377048e-05, No Iterations 54
time step continuity errors : sum local = 9.161869e-08, global = 2.040492e-16, cumulative = 2.795434e-16
ExecutionTime = 150.39 s  ClockTime = 162 s

Courant Number mean: 0.01174828 max: 0.1073156
Time = 0.664

PIMPLE: iteration 1
DILUPBiCGStab:  Solving for Ux, Initial residual = 0.08336414, Final residual = 8.328902e-07, No Iterations 2
DILUPBiCGStab:  Solving for Uy, Initial residual = 0.114186, Final residual = 9.798341e-07, No Iterations 2
DILUPBiCGStab:  Solving for Uz, Initial residual = 0.09309508, Final residual = 3.079966e-07, No Iterations 2
GAMG:  Solving for p, Initial residual = 0.5333053, Final residual = 0.003119822, No Iterations 8
GAMG:  Solving for p, Initial residual = 0.6598891, Final residual = 6.24188e-05, No Iterations 54
time step continuity errors : sum local = 7.96845e-08, global = -5.75974e-16, cumulative = -2.964306e-16
ExecutionTime = 151.22 s  ClockTime = 163 s

Courant Number mean: 0.01158031 max: 0.1060712
Time = 0.668

PIMPLE: iteration 1
DILUPBiCGStab:  Solving for Ux, Initial residual = 0.007662367, Final residual = 4.645264e-08, No Iterations 2
DILUPBiCGStab:  Solving for Uy, Initial residual = 0.04244504, Final residual = 2.368959e-07, No Iterations 2
DILUPBiCGStab:  Solving for Uz, Initial residual = 0.01052036, Final residual = 5.400305e-08, No Iterations 2
GAMG:  Solving for p, Initial residual = 0.8501783, Final residual = 0.00563226, No Iterations 9
GAMG:  Solving for p, Initial residual = 0.2386765, Final residual = 2.30787e-05, No Iterations 59
time step continuity errors : sum local = 4.379934e-08, global = 1.152558e-16, cumulative = -1.811748e-16
ExecutionTime = 152.03 s  ClockTime = 164 s

End

Finalising parallel run
