# Supplementary material for: Computing Endolymph Hydrodynamics During Head Impulse Test on Normal and Hydropic Vestibular Labyrinth Models
Source: Front Neurol. 2020 Apr 21;11:289. doi: 10.3389/fneur.2020.00289 (PMC7193182; doi:10.3389/fneur.2020.00289)
Supplement: Supplementary file 10 [file Data_Sheet_4.ZIP › NoHydrops/Impulse6/Impulse6/Impulse6/system/blockMeshDict]

FoamFile
{
	version	2.0;
	class	dictionary;
	format	ascii;
	location	"system";
	object	blockMeshDict;
}
convertToMeters	1;
edges	
(
);
vertices	
(
	(-0.018144 -0.30638 -0.036913)
	(0.02276 -0.30638 -0.036913)
	(0.02276 -0.25874 -0.036913)
	(-0.018144 -0.25874 -0.036913)
	(-0.018144 -0.30638 0.0060994)
	(0.02276 -0.30638 0.0060994)
	(0.02276 -0.25874 0.0060994)
	(-0.018144 -0.25874 0.0060994)
);
blocks	
(
	hex (0 1 2 3 4 5 6 7) (50 50 50) simpleGrading (1.0 1.0 1.0)
);
boundary	
(
		boundaries
	{
		type patch;
		faces
		(
			(0 4 7 3)
			(2 6 5 1)
			(1 5 4 0)
			(3 7 6 2)
			(0 3 2 1)
			(4 5 6 7)
		);
	}

);
