# Supplementary material for: Computing Endolymph Hydrodynamics During Head Impulse Test on Normal and Hydropic Vestibular Labyrinth Models
Source: Front Neurol. 2020 Apr 21;11:289. doi: 10.3389/fneur.2020.00289 (PMC7193182; doi:10.3389/fneur.2020.00289)
Supplement: Supplementary file 10 [file Data_Sheet_4.ZIP › NoHydrops/Impulse6/Impulse6/Impulse6/constant/polyMesh_bu/boundary]

FoamFile
{
	version	2.0;
	format	ascii;
	class	dictionary;
	location	"constant/polyMesh";
	object	boundary;
}
1
(
NORMALReal
{
	type	wall;
	startFace	307501;
	nFaces	32647;
}
)
