# Supplementary material for: Computing Endolymph Hydrodynamics During Head Impulse Test on Normal and Hydropic Vestibular Labyrinth Models
Source: Front Neurol. 2020 Apr 21;11:289. doi: 10.3389/fneur.2020.00289 (PMC7193182; doi:10.3389/fneur.2020.00289)
Supplement: Appendix Simulation Files (Datasheet 1–5) — Compressed in this folder the reader can find: The anatomic 3D models folder, where the STL files used in this research can be found, these models are also automatically incorporated to the simulations folders. The head impulses folder, where the CSV files containing the head velocity real data used in this research can be found, these files are ready to be imported to the simulation software. In the “Dynamic mesh” section of the software, reader should select rigid type and rotating motion with omega from table, selecting the impulse of interest to be used as simulated head impulse and also setting the origin on movement to a medial point of the utricular region. In the Hydrops_SC, Hydrops_UC and NoHydrops folders configuration files ready to be open by the SimFlow 3.1 version simulation software are provided for each 3D STL model of the vestibular labyrinth. See methods section for detailed info about simulation software reference. [file Data_Sheet_5.ZIP › Impulses/Impulse2.csv]

0	-0.018853
0.004	-0.0055848
0.008	0.012323
0.012	0.026841
0.016	0.011147
0.02	0.0046705
0.024	0.021341
0.028	0.013874
0.032	0.0022347
0.036	-0.0011285
0.04	0.0048094
0.044	-0.0012905
0.048	-0.0024562
0.052	-0.0085385
0.056	-0.033585
0.06	-0.04421
0.064	-0.029313
0.068	-0.024633
0.072	-0.00444
0.076	0.0016816
0.08	0.0027274
0.084	-0.010613
0.088	-0.011359
0.092	-0.015216
0.096	0.00035579
0.1	0.016823
0.104	0.022914
0.108	0.0505
0.112	0.089253
0.116	0.14017
0.12	0.1619
0.124	0.22846
0.128	0.29562
0.132	0.39063
0.136	0.48111
0.14	0.59213
0.144	0.74392
0.148	0.89902
0.152	1.06
0.156	1.2322
0.16	1.4397
0.164	1.6538
0.168	1.8526
0.172	2.0472
0.176	2.2091
0.18	2.3265
0.184	2.3883
0.188	2.3992
0.192	2.3733
0.196	2.304
0.2	2.188
0.204	2.0682
0.208	1.9244
0.212	1.7578
0.216	1.5808
0.22	1.3866
0.224	1.1908
0.228	0.9721
0.232	0.71203
0.236	0.4615
0.24	0.20534
0.244	-0.045738
0.248	-0.25805
0.252	-0.43277
0.256	-0.59877
0.26	-0.73959
0.264	-0.87661
0.268	-0.95826
0.272	-1.0304
0.276	-1.062
0.28	-1.0554
0.284	-1.0273
0.288	-1.0257
0.292	-1.0111
0.296	-0.9447
0.3	-0.86857
0.304	-0.80848
0.308	-0.74121
0.312	-0.68849
0.316	-0.65214
0.32	-0.60284
0.324	-0.54302
0.328	-0.50164
0.332	-0.42998
0.336	-0.38135
0.34	-0.32476
0.344	-0.31229
0.348	-0.30091
0.352	-0.29889
0.356	-0.28025
0.36	-0.28765
0.364	-0.26098
0.368	-0.25163
0.372	-0.24237
0.376	-0.21606
0.38	-0.19842
0.384	-0.19368
0.388	-0.20608
0.392	-0.181
0.396	-0.17846
0.4	-0.16285
0.404	-0.12216
0.408	-0.1175
0.412	-0.11011
0.416	-0.11028
0.42	-0.09943
0.424	-0.08854
0.428	-0.093196
0.432	-0.06845
0.436	-0.061859
0.44	-0.055046
0.444	-0.049899
0.448	-0.052901
0.452	-0.05719
0.456	-0.060728
0.46	-0.043948
0.464	-0.045603
0.468	-0.057867
0.472	-0.076113
0.476	-0.078424
0.48	-0.076173
0.484	-0.086177
0.488	-0.083865
0.492	-0.079053
0.496	-0.094069
0.5	-0.11663
0.504	-0.13536
0.508	-0.1291
0.512	-0.11815
0.516	-0.11515
0.52	-0.11485
0.524	-0.12808
0.528	-0.11564
0.532	-0.13839
0.536	-0.13203
0.54	-0.13921
0.544	-0.14789
0.548	-0.15469
0.552	-0.15281
0.556	-0.15558
0.56	-0.17157
0.564	-0.15465
0.568	-0.14654
0.572	-0.14902
0.576	-0.15343
0.58	-0.15072
0.584	-0.16609
0.588	-0.16917
0.592	-0.18115
0.596	-0.18581
0.6	-0.19378
0.604	-0.18763
0.608	-0.17297
0.612	-0.1662
0.616	-0.16301
0.62	-0.1486
0.624	-0.16702
0.628	-0.18888
0.632	-0.19958
0.636	-0.18543
0.64	-0.16854
0.644	-0.17438
0.648	-0.16505
0.652	-0.14138
0.656	-0.1136
0.66	-0.111
0.664	-0.10886
0.668	-0.10733
0.672	-0.12554
0.676	-0.13761
0.68	-0.13221
0.684	-0.12374
0.688	-0.097345
0.692	-0.079507
0.696	-0.081111
